# Supplementary material for: Identification and Analysis of Differential miRNAs in PK-15 Cells after Foot-and-Mouth Disease Virus Infection
Source: PLoS One. 2014 Mar 27;9(3):e90865. doi: 10.1371/journal.pone.0090865 (PMC3968000; doi:10.1371/journal.pone.0090865)
Supplement: File S1 — Differentially expressed known miRNAs. (XLSX) [file pone.0090865.s001.xlsx]

## Sheet: Sheet1
pairwise	miR-name	uninfection-total-reads	infection-total-reads	uninfection-expressed	infection-expressed	uninfection-std	infection-std	fold-change(log2 infection/uninfection)	p-value	sig-lable
uninfection-infection	ssc-let-7a	9230378	9165674	867298	302230	93961.3	32974.1	-1.51073	0	**
uninfection-infection	ssc-let-7c	9230378	9165674	6581	2119	712.972	231.189	-1.62477	0	**
uninfection-infection	ssc-let-7d-3p	9230378	9165674	468	103	50.7021	11.2376	-2.17371	3.48956e-56	**
uninfection-infection	ssc-let-7d-5p	9230378	9165674	118173	47585	12802.6	5191.65	-1.30217	0	**
uninfection-infection	ssc-let-7e	9230378	9165674	89180	28850	9661.58	3147.61	-1.618	0	**
uninfection-infection	ssc-let-7f	9230378	9165674	1086799	395509	117742	43151.1	-1.44815	0	**
uninfection-infection	ssc-let-7g	9230378	9165674	61164	28787	6626.38	3140.74	-1.07712	0	**
uninfection-infection	ssc-let-7i	9230378	9165674	36341	16049	3937.11	1750.99	-1.16897	0	**
uninfection-infection	ssc-miR-1	9230378	9165674	1529	820	165.649	89.4642	-0.888744	4.32218e-48
uninfection-infection	ssc-miR-100	9230378	9165674	609	606	65.9778	66.1163	0.00302532	0.970762
uninfection-infection	ssc-miR-101	9230378	9165674	7815	3038	846.661	331.454	-1.35298	0	**
uninfection-infection	ssc-miR-103	9230378	9165674	94238	38567	10209.5	4207.76	-1.27879	0	**
uninfection-infection	ssc-miR-107	9230378	9165674	52520	20218	5689.91	2205.84	-1.36708	0	**
uninfection-infection	ssc-miR-10a-3p	9230378	9165674	190	60	20.5842	6.5462	-1.65281	6.70339e-17	**
uninfection-infection	ssc-miR-10a-5p	9230378	9165674	32762	12604	3549.37	1375.13	-1.36799	0	**
uninfection-infection	ssc-miR-10b	9230378	9165674	1057	713	114.513	77.7902	-0.557854	8.11999e-16
uninfection-infection	ssc-miR-122	9230378	9165674	22	7	2.3834	0.7637	-1.64194	0.00553786	**
uninfection-infection	ssc-miR-1249	9230378	9165674	19	4	2.0584	0.4364	-2.2378	0.00163538	**
uninfection-infection	ssc-miR-125a	9230378	9165674	685	480	74.2115	52.3693	-0.502921	3.65943e-09
uninfection-infection	ssc-miR-125b	9230378	9165674	674	451	73.0198	49.2053	-0.569474	5.77288e-11
uninfection-infection	ssc-miR-127	9230378	9165674	11	7	1.1917	0.7637	-0.641943	0.367453
uninfection-infection	ssc-miR-1277	9230378	9165674	47	15	5.0919	1.6365	-1.63759	4.2338e-05	**
uninfection-infection	ssc-miR-128	9230378	9165674	13138	4657	1423.34	508.091	-1.48612	0	**
uninfection-infection	ssc-miR-1285	9230378	9165674	44	107	4.7669	11.674	1.29218	1.71437e-07	**
uninfection-infection	ssc-miR-129a	9230378	9165674	59	25	6.3919	2.7276	-1.22861	0.000212091	**
uninfection-infection	ssc-miR-129b	9230378	9165674	19	7	2.0584	0.7637	-1.43045	0.020108	*
uninfection-infection	ssc-miR-1306-3p	9230378	9165674	378	164	40.9517	17.8928	-1.19454	2.77443e-20	**
uninfection-infection	ssc-miR-1306-5p	9230378	9165674	249	75	26.9761	8.1827	-1.72103	7.14784e-23	**
uninfection-infection	ssc-miR-1307	9230378	9165674	1557	830	168.682	90.5553	-0.897436	1.01089e-49
uninfection-infection	ssc-miR-130a	9230378	9165674	806	297	87.3204	32.4035	-1.43017	3.58742e-54	**
uninfection-infection	ssc-miR-130b	9230378	9165674	582	260	63.0527	28.3667	-1.15236	8.88796e-29	**
uninfection-infection	ssc-miR-1343	9230378	9165674	13	9	1.4084	0.9819	-0.520409	0.414534
uninfection-infection	ssc-miR-138	9230378	9165674	75	39	8.1253	4.255	-0.933262	0.000821521
uninfection-infection	ssc-miR-139-3p	9230378	9165674	366	140	39.6517	15.2744	-1.37627	3.7914e-24	**
uninfection-infection	ssc-miR-139-5p	9230378	9165674	98	30	10.6171	3.2731	-1.69766	1.06963e-09	**
uninfection-infection	ssc-miR-140-3p	9230378	9165674	65538	31944	7100.25	3485.18	-1.02664	0	**
uninfection-infection	ssc-miR-142-5p	9230378	9165674	20	6	2.1668	0.6546	-1.72688	0.00625855	**
uninfection-infection	ssc-miR-146b	9230378	9165674	150	61	16.2507	6.6553	-1.28793	7.48131e-10	**
uninfection-infection	ssc-miR-148a-3p	9230378	9165674	36	5	3.9002	0.5455	-2.8379	4.96556e-07	**
uninfection-infection	ssc-miR-148b-3p	9230378	9165674	349	264	37.8099	28.8031	-0.39254	0.000813027
uninfection-infection	ssc-miR-148b-5p	9230378	9165674	23	16	2.4918	1.7456	-0.513465	0.277957
uninfection-infection	ssc-miR-151-3p	9230378	9165674	444	235	48.102	25.6391	-0.907751	1.3702e-15
uninfection-infection	ssc-miR-151-5p	9230378	9165674	334	284	36.1849	30.9852	-0.223808	0.0544802
uninfection-infection	ssc-miR-152	9230378	9165674	9323	4365	1010.03	476.233	-1.08466	0	**
uninfection-infection	ssc-miR-155-5p	9230378	9165674	203	118	21.9926	12.8741	-0.772547	2.58833e-06
uninfection-infection	ssc-miR-15a	9230378	9165674	622	259	67.3862	28.2576	-1.25381	8.75576e-35	**
uninfection-infection	ssc-miR-15b	9230378	9165674	547	191	59.2608	20.8386	-1.50782	3.11817e-40	**
uninfection-infection	ssc-miR-16	9230378	9165674	2955	1294	320.139	141.179	-1.18117	1.71559e-144	**
uninfection-infection	ssc-miR-17-3p	9230378	9165674	264	124	28.6012	13.5287	-1.08005	1.17307e-12	**
uninfection-infection	ssc-miR-17-5p	9230378	9165674	1147	434	124.264	47.3506	-1.39195	2.38715e-73	**
uninfection-infection	ssc-miR-181a	9230378	9165674	1300	521	140.839	56.8425	-1.30901	1.32408e-75	**
uninfection-infection	ssc-miR-181b	9230378	9165674	1438	543	155.79	59.2428	-1.39489	8.84204e-92	**
uninfection-infection	ssc-miR-181d-5p	9230378	9165674	128	53	13.8673	5.7824	-1.26195	2.22138e-08	**
uninfection-infection	ssc-miR-182	9230378	9165674	570	332	61.7526	36.2221	-0.76963	3.80043e-15
uninfection-infection	ssc-miR-183	9230378	9165674	330	153	35.7515	16.6927	-1.09879	7.51871e-16	**
uninfection-infection	ssc-miR-1839-5p	9230378	9165674	776	303	84.0702	33.0581	-1.34659	8.3211e-48	**
uninfection-infection	ssc-miR-184	9230378	9165674	516	169	55.9024	18.4384	-1.6002	2.37364e-41	**
uninfection-infection	ssc-miR-185	9230378	9165674	41412	15938	4486.49	1738.88	-1.36743	0	**
uninfection-infection	ssc-miR-186	9230378	9165674	596	198	64.5694	21.6023	-1.57967	1.1886e-46	**
uninfection-infection	ssc-miR-18a	9230378	9165674	145	52	15.709	5.6733	-1.46933	2.23089e-11	**
uninfection-infection	ssc-miR-191	9230378	9165674	25625	10241	2776.16	1117.32	-1.31305	0	**
uninfection-infection	ssc-miR-192	9230378	9165674	21653	8040	2345.84	877.186	-1.41915	0	**
uninfection-infection	ssc-miR-193a-3p	9230378	9165674	365	176	39.5433	19.2021	-1.04217	4.58603e-16	**
uninfection-infection	ssc-miR-193a-5p	9230378	9165674	427	174	46.2603	18.9839	-1.285	2.83008e-25	**
uninfection-infection	ssc-miR-194a	9230378	9165674	389	149	42.1435	16.2563	-1.37431	1.62925e-25	**
uninfection-infection	ssc-miR-195	9230378	9165674	74	38	8.017	4.1459	-0.951377	0.000733878
uninfection-infection	ssc-miR-196b	9230378	9165674	1118	379	121.122	41.3499	-1.5505	1.02663e-83	**
uninfection-infection	ssc-miR-196b-3p	9230378	9165674	45	10	4.8752	1.091	-2.15981	1.41559e-06	**
uninfection-infection	ssc-miR-196b-5p	9230378	9165674	1118	379	121.122	41.3499	-1.5505	1.02663e-83	**
uninfection-infection	ssc-miR-199a-3p	9230378	9165674	97	75	10.5088	8.1827	-0.360949	0.103564
uninfection-infection	ssc-miR-199b-3p	9230378	9165674	97	75	10.5088	8.1827	-0.360949	0.103564
uninfection-infection	ssc-miR-19a	9230378	9165674	11	6	1.1917	0.6546	-0.864336	0.243915
uninfection-infection	ssc-miR-19b	9230378	9165674	127	55	13.7589	6.0006	-1.19719	9.00912e-08	**
uninfection-infection	ssc-miR-205	9230378	9165674	11	3	1.1917	0.3273	-1.86434	0.036345	*
uninfection-infection	ssc-miR-206	9230378	9165674	102	41	11.0505	4.4732	-1.30473	3.05503e-07	**
uninfection-infection	ssc-miR-20a	9230378	9165674	319	115	34.5598	12.5468	-1.46178	4.06623e-23	**
uninfection-infection	ssc-miR-21	9230378	9165674	56707	25673	6143.52	2800.99	-1.13313	0	**
uninfection-infection	ssc-miR-210	9230378	9165674	904	377	97.9375	41.1317	-1.25161	1.17963e-49	**
uninfection-infection	ssc-miR-219	9230378	9165674	57	28	6.1753	3.0549	-1.01538	0.00179321	**
uninfection-infection	ssc-miR-221-3p	9230378	9165674	18431	9056	1996.78	988.034	-1.01504	0	**
uninfection-infection	ssc-miR-221-5p	9230378	9165674	804	408	87.1037	44.5139	-0.968478	7.16735e-30
uninfection-infection	ssc-miR-222	9230378	9165674	10923	5510	1183.38	601.156	-0.977096	0
uninfection-infection	ssc-miR-22-3p	9230378	9165674	954	362	103.354	39.4952	-1.38785	4.83861e-61	**
uninfection-infection	ssc-miR-22-5p	9230378	9165674	100	35	10.8338	3.8186	-1.50442	1.64457e-08	**
uninfection-infection	ssc-miR-2320-3p	9230378	9165674	172	78	18.6341	8.51	-1.13071	2.69481e-09	**
uninfection-infection	ssc-miR-2320-5p	9230378	9165674	1183	1003	128.164	109.43	-0.227981	0.000227249
uninfection-infection	ssc-miR-23a	9230378	9165674	12581	4492	1363	490.089	-1.47567	0	**
uninfection-infection	ssc-miR-23b	9230378	9165674	660	222	71.503	24.2208	-1.56176	1.1702e-50	**
uninfection-infection	ssc-miR-2411	9230378	9165674	89	36	9.6421	3.9277	-1.29566	1.99582e-06	**
uninfection-infection	ssc-miR-24-1-5p	9230378	9165674	78	49	8.4504	5.346	-0.66056	0.0113082
uninfection-infection	ssc-miR-24-3p	9230378	9165674	16746	6712	1814.23	732.298	-1.30885	0	**
uninfection-infection	ssc-miR-26a	9230378	9165674	1502	486	162.724	53.0239	-1.61771	7.93569e-119	**
uninfection-infection	ssc-miR-27a	9230378	9165674	4320	2386	468.02	260.319	-0.846288	4.30875e-122
uninfection-infection	ssc-miR-27b-3p	9230378	9165674	560	428	60.6692	46.696	-0.377665	4.26196e-05
uninfection-infection	ssc-miR-27b-5p	9230378	9165674	205	46	22.2093	5.0187	-2.14578	4.13234e-25	**
uninfection-infection	ssc-miR-28-3p	9230378	9165674	230	117	24.9177	12.765	-0.964977	1.48273e-09
uninfection-infection	ssc-miR-28-5p	9230378	9165674	88	36	9.5337	3.9277	-1.27935	2.86057e-06	**
uninfection-infection	ssc-miR-296-3p	9230378	9165674	156	83	16.9007	9.0555	-0.900217	2.68006e-06
uninfection-infection	ssc-miR-296-5p	9230378	9165674	14	2	1.5167	0.2182	-2.79721	0.00246168	**
uninfection-infection	ssc-miR-29a	9230378	9165674	52721	23398	5711.68	2552.79	-1.16184	0	**
uninfection-infection	ssc-miR-29b	9230378	9165674	526	244	56.9857	26.6211	-1.09803	2.5029e-24	**
uninfection-infection	ssc-miR-29c	9230378	9165674	952	289	103.138	31.5307	-1.70974	4.38798e-82	**
uninfection-infection	ssc-miR-30a-3p	9230378	9165674	715	236	77.4616	25.7482	-1.58901	4.35503e-56	**
uninfection-infection	ssc-miR-30a-5p	9230378	9165674	14436	5506	1563.97	600.72	-1.38045	0	**
uninfection-infection	ssc-miR-30b-3p	9230378	9165674	142	42	15.384	4.5823	-1.74729	6.23193e-14	**
uninfection-infection	ssc-miR-30b-5p	9230378	9165674	38	21	4.1168	2.2912	-0.84542	0.0292978
uninfection-infection	ssc-miR-30c-1-3p	9230378	9165674	37	7	4.0085	0.7637	-2.39198	3.48489e-06	**
uninfection-infection	ssc-miR-30c-3p	9230378	9165674	657	216	71.178	23.5662	-1.59471	6.14421e-52	**
uninfection-infection	ssc-miR-30c-5p	9230378	9165674	523	332	56.6607	36.2221	-0.645478	1.09885e-10
uninfection-infection	ssc-miR-30d	9230378	9165674	12972	4611	1405.36	503.073	-1.4821	0	**
uninfection-infection	ssc-miR-30e-3p	9230378	9165674	26	8	2.8168	0.8728	-1.69033	0.00201252	**
uninfection-infection	ssc-miR-30e-5p	9230378	9165674	673	223	72.9114	24.3299	-1.58341	1.23992e-52	**
uninfection-infection	ssc-miR-31	9230378	9165674	2972	1430	321.98	156.017	-1.04527	1.23944e-119	**
uninfection-infection	ssc-miR-32	9230378	9165674	18	10	1.9501	1.091	-0.837897	0.141103
uninfection-infection	ssc-miR-320	9230378	9165674	100000	35874	10833.8	3913.95	-1.46884	0	**
uninfection-infection	ssc-miR-323	9230378	9165674	55	26	5.9586	2.8367	-1.07076	0.00136254	**
uninfection-infection	ssc-miR-324	9230378	9165674	40	19	4.3335	2.073	-1.06381	0.00674843	**
uninfection-infection	ssc-miR-325	9230378	9165674	12	3	1.3001	0.3273	-1.98994	0.0220647	*
uninfection-infection	ssc-miR-331-3p	9230378	9165674	273	178	29.5763	19.4203	-0.606876	1.03482e-05
uninfection-infection	ssc-miR-335	9230378	9165674	1294	544	140.189	59.3519	-1.24001	2.55246e-69	**
uninfection-infection	ssc-miR-339	9230378	9165674	71	52	7.692	5.6733	-0.439171	0.0950612
uninfection-infection	ssc-miR-339-5p	9230378	9165674	80	64	8.667	6.9826	-0.311768	0.19812
uninfection-infection	ssc-miR-340	9230378	9165674	2174	805	235.527	87.8277	-1.42314	5.75128e-142	**
uninfection-infection	ssc-miR-345-3p	9230378	9165674	35	18	3.7918	1.9638	-0.949235	0.0212383
uninfection-infection	ssc-miR-345-5p	9230378	9165674	11	4	1.1917	0.4364	-1.4493	0.079186
uninfection-infection	ssc-miR-34a	9230378	9165674	156	41	16.9007	4.4732	-1.9177	5.09321e-17	**
uninfection-infection	ssc-miR-361-5p	9230378	9165674	44	8	4.7669	0.8728	-2.44933	2.70039e-07	**
uninfection-infection	ssc-miR-362	9230378	9165674	42	21	4.5502	2.2912	-0.989827	0.00884641
uninfection-infection	ssc-miR-365-3p	9230378	9165674	271	91	29.3596	9.9283	-1.56421	8.56891e-22	**
uninfection-infection	ssc-miR-365-5p	9230378	9165674	2016	1079	218.409	117.722	-0.891653	3.52256e-63
uninfection-infection	ssc-miR-374a-3p	9230378	9165674	67	21	7.2586	2.2912	-1.66359	7.07935e-07	**
uninfection-infection	ssc-miR-374a-5p	9230378	9165674	260	66	28.1679	7.2008	-1.96782	2.82437e-28	**
uninfection-infection	ssc-miR-374b-5p	9230378	9165674	235	61	25.4594	6.6553	-1.93562	3.50535e-25	**
uninfection-infection	ssc-miR-378	9230378	9165674	3442	1232	372.899	134.415	-1.4721	3.8811e-235	**
uninfection-infection	ssc-miR-382	9230378	9165674	12	11	1.3001	1.2001	-0.115468	0.852449
uninfection-infection	ssc-miR-421-3p	9230378	9165674	123	42	13.3256	4.5823	-1.54006	1.8186e-10	**
uninfection-infection	ssc-miR-423-3p	9230378	9165674	466	304	50.4855	33.1672	-0.606112	8.50482e-09
uninfection-infection	ssc-miR-423-5p	9230378	9165674	66995	23654	7258.1	2580.72	-1.49182	0	**
uninfection-infection	ssc-miR-424-3p	9230378	9165674	22	17	2.3834	1.8547	-0.361835	0.442762
uninfection-infection	ssc-miR-424-5p	9230378	9165674	13	13	1.4084	1.4183	0.0101056	0.985283
uninfection-infection	ssc-miR-425-3p	9230378	9165674	72	35	7.8003	3.8186	-1.03049	0.000374293	**
uninfection-infection	ssc-miR-425-5p	9230378	9165674	126	57	13.6506	6.2189	-1.13423	3.39645e-07	**
uninfection-infection	ssc-miR-429	9230378	9165674	615	240	66.6278	26.1847	-1.3474	2.84115e-38	**
uninfection-infection	ssc-miR-432-5p	9230378	9165674	28	22	3.0335	2.4003	-0.337769	0.415351
uninfection-infection	ssc-miR-4331	9230378	9165674	92	85	9.9671	9.2737	-0.104029	0.633002
uninfection-infection	ssc-miR-4332	9230378	9165674	245	2836	26.5428	309.415	3.54315	0	**
uninfection-infection	ssc-miR-451	9230378	9165674	29	3	3.1418	0.3273	-3.26291	1.54153e-06	**
uninfection-infection	ssc-miR-455-3p	9230378	9165674	70	28	7.5837	3.0549	-1.31178	2.13133e-05	**
uninfection-infection	ssc-miR-455-5p	9230378	9165674	31	17	3.3585	1.8547	-0.856631	0.0470478
uninfection-infection	ssc-miR-486	9230378	9165674	14	2	1.5167	0.2182	-2.79721	0.00246168	**
uninfection-infection	ssc-miR-497	9230378	9165674	138	42	14.9506	4.5823	-1.70606	3.51642e-13	**
uninfection-infection	ssc-miR-499-5p	9230378	9165674	1991	706	215.701	77.0265	-1.4856	1.05597e-138	**
uninfection-infection	ssc-miR-500	9230378	9165674	41	29	4.4419	3.164	-0.489427	0.162661
uninfection-infection	ssc-miR-503	9230378	9165674	292	125	31.6347	13.6378	-1.2139	2.19314e-16	**
uninfection-infection	ssc-miR-532-3p	9230378	9165674	183	57	19.8258	6.2189	-1.67265	1.38419e-16	**
uninfection-infection	ssc-miR-532-5p	9230378	9165674	992	331	107.471	36.113	-1.57336	4.69164e-76	**
uninfection-infection	ssc-miR-551a	9230378	9165674	16	9	1.7334	0.9819	-0.819957	0.174274
uninfection-infection	ssc-miR-574	9230378	9165674	47	13	5.0919	1.4183	-1.84404	8.68643e-06	**
uninfection-infection	ssc-miR-628	9230378	9165674	77	31	8.342	3.3822	-1.30243	9.15645e-06	**
uninfection-infection	ssc-miR-664-5p	9230378	9165674	132	53	14.3006	5.7824	-1.30634	5.35171e-09	**
uninfection-infection	ssc-miR-7	9230378	9165674	162	84	17.5507	9.1646	-0.937385	7.45054e-07
uninfection-infection	ssc-miR-744	9230378	9165674	5649	2613	612.001	285.085	-1.10214	1.00978e-245	**
uninfection-infection	ssc-miR-769-3p	9230378	9165674	133	60	14.4089	6.5462	-1.13823	1.47601e-07	**
uninfection-infection	ssc-miR-885-3p	9230378	9165674	52	27	5.6336	2.9458	-0.935398	0.00536371
uninfection-infection	ssc-miR-92a	9230378	9165674	2781	745	301.288	81.2815	-1.89014	5.80904e-271	**
uninfection-infection	ssc-miR-92b-3p	9230378	9165674	5979	1847	647.753	201.513	-1.68457	0	**
uninfection-infection	ssc-miR-92b-5p	9230378	9165674	2331	1037	252.536	113.139	-1.15838	5.96618e-111	**
uninfection-infection	ssc-miR-935	9230378	9165674	31	11	3.3585	1.2001	-1.48466	0.00206645	**
uninfection-infection	ssc-miR-98	9230378	9165674	4094	1414	443.536	154.271	-1.52358	8.65929e-294	**
uninfection-infection	ssc-miR-99a	9230378	9165674	41	28	4.4419	3.0549	-0.540052	0.126769
uninfection-infection	ssc-miR-99b	9230378	9165674	1712	1205	185.475	131.469	-0.4965	2.97797e-20

## Sheet: Sheet2
>ssc-miR-122 22
TGGAGTGTGACAATGGTGTTTGT
>ssc-miR-148a-3p 36
TCAGTGCACTACAGAACTTTGT
>ssc-miR-15b 547
TAGCAGCACATCATGGTTTACA
>ssc-miR-181b 1438
AACATTCATTGCTGTCGGTGGGTT
>ssc-miR-184 516
TGGACGGAGAACTGATAAGGGT
>ssc-miR-20a 319
TAAAGTGCTTATAGTGCAGGTA
>ssc-miR-23a 12581
ATCACATTGCCAGGGATTTCC
>ssc-miR-24-3p 16746
TGGCTCAGTTCAGCAGGAACAG
>ssc-miR-26a 1502
TTCAAGTAATCCAGGATAGGCT
>ssc-miR-28-5p 88
AAGGAGCTCACAGTCTATTGAG
>ssc-miR-29b 526
TAGCACCATTTGAAATCAGTGTT
>ssc-miR-323 55
GCACATTACACGGTCGACCTCT
>ssc-miR-140-3p 65538
TACCACAGGGTAGAACCACGGAC
>ssc-miR-183 330
TATGGCACTGGTAGAATTCACTG
>ssc-miR-205 11
TCCTTCATTCCACCGGAGTCTG
>ssc-miR-325 12
CCTAGTAGGTGTTCAGTAAGTGT
>ssc-let-7c 6581
TGAGGTAGTAGGTTGTATGGTT
>ssc-let-7f 1086799
TGAGGTAGTAGATTGTATAGTT
>ssc-let-7i 36341
TGAGGTAGTAGTTTGTGCT
>ssc-miR-103 94238
AGCAGCATTGTACAGGGCTATGA
>ssc-miR-107 52520
AGCAGCATTGTACAGGGCTATCA
>ssc-miR-128 13138
TCACAGTGAACCGGTCTCTTT
>ssc-miR-139-5p 98
TCTACAGTGCACGTGTCTCCAG
>ssc-miR-139-3p 366
TGGAGACGCGGCCCTGTTGGAGT
>ssc-miR-18a 145
TAAGGTGCATCTAGTGCAGATA
>ssc-miR-186 596
CAAAGAATTCTCCTTTTGGGCTT
>ssc-miR-21 56707
TAGCTTATCAGACTGATGTTGA
>ssc-miR-29c 952
TAGCACCATTTGAAATCGGTTA
>ssc-miR-30c-3p 657
CTGGGAGAAGGCTGTTTACTCT
>ssc-miR-15a 622
TAGCAGCACATAATGGTTTGT
>ssc-miR-16 2955
TAGCAGCACGTAAATATTGGCG
>ssc-miR-17-5p 1147
CAAAGTGCTTACAGTGCAGGTAG
>ssc-miR-17-3p 264
ACTGCAGTGAAGGCACTTGTAG
>ssc-miR-30b-3p 142
CTGGGAGGTGGATGTTTACTT
>ssc-miR-34a 156
TGGCAGTGTCTTAGCTGGTTGT
>ssc-miR-130a 806
CAGTGCAATGTTAAAAGGGCAT
>ssc-miR-185 41412
TGGAGAGAAAGGCAGTTCCTGA
>ssc-miR-210 904
CTGTGCGTGTGACAGCGGCTGA
>ssc-miR-221-3p 18431
AGCTACATTGTCTGCTGGGTTT
>ssc-miR-101 7815
TACAGTACTGTGATAACTGAA
>ssc-miR-503 292
TAGCAGCGGGAACAGTACTGCAG
>ssc-miR-146b 150
TGAGAACTGAATTCCATAGGC
>ssc-miR-181a 1300
AACATTCAACGCTGTCGGTGAGTT
>ssc-miR-30a-5p 14436
TGTAAACATCCTCGACTGGAAG
>ssc-miR-30a-3p 715
CTTTCAGTCGGATGTTTGCAGC
>ssc-miR-206 102
TGGAATGTAAGGAAGTGTGTGA
>ssc-let-7a 867298
TGAGGTAGTAGGTTGTATAGTT
>ssc-let-7e 89180
TGAGGTAGGAGGTTGTATAGTT
>ssc-let-7g 61164
TGAGGTAGTAGTTTGTACAGTT
>ssc-miR-378 3442
ACTGGACTTGGAGTCAGAAGGC
>ssc-miR-29a 52721
CTAGCACCATCTGAAATCGGTTA
>ssc-miR-30d 12972
TGTAAACATCCCCGACTGGAAGCT
>ssc-miR-30e-5p 673
TGTAAACATCCTTGACTGGAAGCT
>ssc-miR-30e-3p 26
CTTTCAGTCGGATGTTTACAGC
>ssc-miR-191 25625
CAACGGAATCCCAAAAGCAGCTG
>ssc-miR-499-5p 1991
TTAAGACTTGCAGTGATGTTT
>ssc-miR-320 100000
AAAAGCTGGGTTGAGAGGGCGAA
>ssc-miR-423-5p 66995
TGAGGGGCAGAGAGCGAGACTTT
>ssc-miR-10a-5p 32762
TACCCTGTAGATCCGAATTTGT
>ssc-miR-10a-3p 190
CAAATTCGTATCTAGGGGAAT
>ssc-miR-486 14
TCCTGTACTGAGCTGCCCCGAG
>ssc-miR-152 9323
TCAGTGCATGACAGAACTTGG
>ssc-miR-181d-5p 128
AACATTCATTGTTGTCGGTGGGTT
>ssc-miR-27b-5p 205
AGAGCTTAGCTGATTGGTGAACA
>ssc-miR-340 2174
TTATAAAGCAATGAGACTGATT
>ssc-miR-23b 660
ATCACATTGCCAGGGATTACCA
>ssc-miR-193a-5p 427
TGGGTCTTTGCGGGCGAGATGA
>ssc-miR-193a-3p 365
AACTGGCCTACAAAGTCCCAGT
>ssc-miR-365-3p 271
TAATGCCCCTAAAAATCCTTAT
>ssc-miR-98 4094
TGAGGTAGTAAGTTGTATTGTT
>ssc-miR-664-5p 132
CAGGCTAGGAGAAGTGATTGGAT
>ssc-miR-92a 2781
TATTGCACTTGTCCCGGCCTGT
>ssc-miR-92b-5p 2331
AGGGACGGGACGCGGTGCAGTGTT
>ssc-miR-92b-3p 5979
TATTGCACTCGTCCCGGCCTCC
>ssc-miR-192 21653
CTGACCTATGAATTGACAGCC
>ssc-miR-374a-5p 260
TTATAATACAACCTGATAAGTG
>ssc-miR-374a-3p 67
CTTATCAGGTTGTATTGTAATT
>ssc-miR-374b-5p 235
ATATAATACAACCTGCTAAGTG
>ssc-miR-425-5p 126
AATGACACGATCACTCCCGTTGA
>ssc-miR-425-3p 72
ATCGGGAATGTCGTGTCCGCCC
>ssc-miR-142-5p 20
CATAAAGTAGAAAGCACTACT
>ssc-miR-130b 582
CAGTGCAATGATGAAAGGGCAT
>ssc-miR-196b-5p 1118
TAGGTAGTTTCCTGTTGTTGGG
>ssc-miR-196b-3p 45
CGACAGCACGACACTGCCTTCA
>ssc-miR-497 138
CAGCAGCACACTGTGGTTTGT
>ssc-miR-361-5p 44
TTATCAGAATCTCCAGGGGTAC
>ssc-miR-1277 47
TACGTAGATATATATGTATTTT
>ssc-miR-1306-5p 249
CCACCTCCCCTGCAAACGTCCA
>ssc-miR-1306-3p 378
ACGTTGGCTCTGGTGGTGATG
>ssc-miR-532-5p 992
CATGCCTTGAGTGTAGGACCGT
>ssc-miR-532-3p 183
CCTCCCACACCCAAGGCTTGCA
>ssc-miR-935 31
CCAGTTACCGCTTCCGCTACCGC
>ssc-miR-19b 127
TGTGCAAATCCATGCAAAACTGA
>ssc-miR-574 47
CACGCTCATGCACACACCCACA
>ssc-miR-1839-5p 776
AAGGTAGATAGAACAGGTCTTG
>ssc-miR-628 77
ATGCTGACATATTTACTAGAGG
>ssc-miR-1285 44
CTGGGCAACATAGCGAGACCCCGT
>ssc-miR-335 1294
TCAAGAGCAATAACGAAAAATG
>ssc-miR-324 40
CGCATCCCCTAGGGCATTGGTGT
>ssc-miR-769-3p 133
CTGGGATCTCTGGGGTCTTGGTT
>ssc-miR-129a 59
AAGCCCTTACCCCAAAAAGCAT
>ssc-miR-455-3p 70
GCAGTCCATGGGCATATACAC
>ssc-miR-744 5649
TGCGGGGCTAGGGCTAACAGCA
>ssc-miR-22-5p 100
AGTTCTTCAGTGGCAAGCTTTA
>ssc-miR-22-3p 954
AAGCTGCCAGTTGAAGAACTGT
>ssc-miR-296-5p 14
GAGGGCCCCCCCCAATCCTGT
>ssc-miR-4332 245
CACGGCCGCCGCCGGGCGCC
>ssc-miR-421-3p 123
ATCAACAGACATTAATTGGGCGC
>ssc-miR-30c-1-3p 37
CTGGGAGAGGGTTGTTTACT
>ssc-miR-451 29
AAACCGTTACCATTACTGAGTT
>ssc-miR-129b 19
CTTTTTGCGGTCTGGGCTTGC
>ssc-miR-219 57
AGAGTTGAGTCTGGACGTCCCG
>ssc-miR-429 615
TAATACTGTCTGGTAATGCCGT
>ssc-miR-2320-3p 172
CGATGATGGTCCCTGTGTTTG
>ssc-let-7d-5p 118173
AGAGGTAGTAGGTTGCATAGTT
>ssc-let-7d-3p 468
CTATACGACCTGCTGCCTTTCT
>ssc-miR-31 2972
AGGCAAGATGCTGGCATAGCTG
>ssc-miR-194a 389
TGTAACAGCAACTCCATGTGG
>ssc-miR-196b 1118
TAGGTAGTTTCCTGTTGTTGGG
>ssc-miR-1249 19
ACGCCCTTCCCCCCCTTCTTCA
>ssc-miR-2411 89
TGGAGTGACTGTCAGATGCAGC
