# Supplementary material for: Identification and Analysis of Differential miRNAs in PK-15 Cells after Foot-and-Mouth Disease Virus Infection
Source: PLoS One. 2014 Mar 27;9(3):e90865. doi: 10.1371/journal.pone.0090865 (PMC3968000; doi:10.1371/journal.pone.0090865)
Supplement: File S2 — Sequences of different known miRNAs. (XLSX) [file pone.0090865.s002.xlsx]

## Sheet: Sheet1
>ssc-miR-122 22
TGGAGTGTGACAATGGTGTTTGT
>ssc-miR-148a-3p 36
TCAGTGCACTACAGAACTTTGT
>ssc-miR-15b 547
TAGCAGCACATCATGGTTTACA
>ssc-miR-181b 1438
AACATTCATTGCTGTCGGTGGGTT
>ssc-miR-184 516
TGGACGGAGAACTGATAAGGGT
>ssc-miR-20a 319
TAAAGTGCTTATAGTGCAGGTA
>ssc-miR-23a 12581
ATCACATTGCCAGGGATTTCC
>ssc-miR-24-3p 16746
TGGCTCAGTTCAGCAGGAACAG
>ssc-miR-26a 1502
TTCAAGTAATCCAGGATAGGCT
>ssc-miR-28-5p 88
AAGGAGCTCACAGTCTATTGAG
>ssc-miR-29b 526
TAGCACCATTTGAAATCAGTGTT
>ssc-miR-323 55
GCACATTACACGGTCGACCTCT
>ssc-miR-140-3p 65538
TACCACAGGGTAGAACCACGGAC
>ssc-miR-183 330
TATGGCACTGGTAGAATTCACTG
>ssc-miR-205 11
TCCTTCATTCCACCGGAGTCTG
>ssc-miR-325 12
CCTAGTAGGTGTTCAGTAAGTGT
>ssc-let-7c 6581
TGAGGTAGTAGGTTGTATGGTT
>ssc-let-7f 1086799
TGAGGTAGTAGATTGTATAGTT
>ssc-let-7i 36341
TGAGGTAGTAGTTTGTGCT
>ssc-miR-103 94238
AGCAGCATTGTACAGGGCTATGA
>ssc-miR-107 52520
AGCAGCATTGTACAGGGCTATCA
>ssc-miR-128 13138
TCACAGTGAACCGGTCTCTTT
>ssc-miR-139-5p 98
TCTACAGTGCACGTGTCTCCAG
>ssc-miR-139-3p 366
TGGAGACGCGGCCCTGTTGGAGT
>ssc-miR-18a 145
TAAGGTGCATCTAGTGCAGATA
>ssc-miR-186 596
CAAAGAATTCTCCTTTTGGGCTT
>ssc-miR-21 56707
TAGCTTATCAGACTGATGTTGA
>ssc-miR-29c 952
TAGCACCATTTGAAATCGGTTA
>ssc-miR-30c-3p 657
CTGGGAGAAGGCTGTTTACTCT
>ssc-miR-15a 622
TAGCAGCACATAATGGTTTGT
>ssc-miR-16 2955
TAGCAGCACGTAAATATTGGCG
>ssc-miR-17-5p 1147
CAAAGTGCTTACAGTGCAGGTAG
>ssc-miR-17-3p 264
ACTGCAGTGAAGGCACTTGTAG
>ssc-miR-30b-3p 142
CTGGGAGGTGGATGTTTACTT
>ssc-miR-34a 156
TGGCAGTGTCTTAGCTGGTTGT
>ssc-miR-130a 806
CAGTGCAATGTTAAAAGGGCAT
>ssc-miR-185 41412
TGGAGAGAAAGGCAGTTCCTGA
>ssc-miR-210 904
CTGTGCGTGTGACAGCGGCTGA
>ssc-miR-221-3p 18431
AGCTACATTGTCTGCTGGGTTT
>ssc-miR-101 7815
TACAGTACTGTGATAACTGAA
>ssc-miR-503 292
TAGCAGCGGGAACAGTACTGCAG
>ssc-miR-146b 150
TGAGAACTGAATTCCATAGGC
>ssc-miR-181a 1300
AACATTCAACGCTGTCGGTGAGTT
>ssc-miR-30a-5p 14436
TGTAAACATCCTCGACTGGAAG
>ssc-miR-30a-3p 715
CTTTCAGTCGGATGTTTGCAGC
>ssc-miR-206 102
TGGAATGTAAGGAAGTGTGTGA
>ssc-let-7a 867298
TGAGGTAGTAGGTTGTATAGTT
>ssc-let-7e 89180
TGAGGTAGGAGGTTGTATAGTT
>ssc-let-7g 61164
TGAGGTAGTAGTTTGTACAGTT
>ssc-miR-378 3442
ACTGGACTTGGAGTCAGAAGGC
>ssc-miR-29a 52721
CTAGCACCATCTGAAATCGGTTA
>ssc-miR-30d 12972
TGTAAACATCCCCGACTGGAAGCT
>ssc-miR-30e-5p 673
TGTAAACATCCTTGACTGGAAGCT
>ssc-miR-30e-3p 26
CTTTCAGTCGGATGTTTACAGC
>ssc-miR-191 25625
CAACGGAATCCCAAAAGCAGCTG
>ssc-miR-499-5p 1991
TTAAGACTTGCAGTGATGTTT
>ssc-miR-320 100000
AAAAGCTGGGTTGAGAGGGCGAA
>ssc-miR-423-5p 66995
TGAGGGGCAGAGAGCGAGACTTT
>ssc-miR-10a-5p 32762
TACCCTGTAGATCCGAATTTGT
>ssc-miR-10a-3p 190
CAAATTCGTATCTAGGGGAAT
>ssc-miR-486 14
TCCTGTACTGAGCTGCCCCGAG
>ssc-miR-152 9323
TCAGTGCATGACAGAACTTGG
>ssc-miR-181d-5p 128
AACATTCATTGTTGTCGGTGGGTT
>ssc-miR-27b-5p 205
AGAGCTTAGCTGATTGGTGAACA
>ssc-miR-340 2174
TTATAAAGCAATGAGACTGATT
>ssc-miR-23b 660
ATCACATTGCCAGGGATTACCA
>ssc-miR-193a-5p 427
TGGGTCTTTGCGGGCGAGATGA
>ssc-miR-193a-3p 365
AACTGGCCTACAAAGTCCCAGT
>ssc-miR-365-3p 271
TAATGCCCCTAAAAATCCTTAT
>ssc-miR-98 4094
TGAGGTAGTAAGTTGTATTGTT
>ssc-miR-664-5p 132
CAGGCTAGGAGAAGTGATTGGAT
>ssc-miR-92a 2781
TATTGCACTTGTCCCGGCCTGT
>ssc-miR-92b-5p 2331
AGGGACGGGACGCGGTGCAGTGTT
>ssc-miR-92b-3p 5979
TATTGCACTCGTCCCGGCCTCC
>ssc-miR-192 21653
CTGACCTATGAATTGACAGCC
>ssc-miR-374a-5p 260
TTATAATACAACCTGATAAGTG
>ssc-miR-374a-3p 67
CTTATCAGGTTGTATTGTAATT
>ssc-miR-374b-5p 235
ATATAATACAACCTGCTAAGTG
>ssc-miR-425-5p 126
AATGACACGATCACTCCCGTTGA
>ssc-miR-425-3p 72
ATCGGGAATGTCGTGTCCGCCC
>ssc-miR-142-5p 20
CATAAAGTAGAAAGCACTACT
>ssc-miR-130b 582
CAGTGCAATGATGAAAGGGCAT
>ssc-miR-196b-5p 1118
TAGGTAGTTTCCTGTTGTTGGG
>ssc-miR-196b-3p 45
CGACAGCACGACACTGCCTTCA
>ssc-miR-497 138
CAGCAGCACACTGTGGTTTGT
>ssc-miR-361-5p 44
TTATCAGAATCTCCAGGGGTAC
>ssc-miR-1277 47
TACGTAGATATATATGTATTTT
>ssc-miR-1306-5p 249
CCACCTCCCCTGCAAACGTCCA
>ssc-miR-1306-3p 378
ACGTTGGCTCTGGTGGTGATG
>ssc-miR-532-5p 992
CATGCCTTGAGTGTAGGACCGT
>ssc-miR-532-3p 183
CCTCCCACACCCAAGGCTTGCA
>ssc-miR-935 31
CCAGTTACCGCTTCCGCTACCGC
>ssc-miR-19b 127
TGTGCAAATCCATGCAAAACTGA
>ssc-miR-574 47
CACGCTCATGCACACACCCACA
>ssc-miR-1839-5p 776
AAGGTAGATAGAACAGGTCTTG
>ssc-miR-628 77
ATGCTGACATATTTACTAGAGG
>ssc-miR-1285 44
CTGGGCAACATAGCGAGACCCCGT
>ssc-miR-335 1294
TCAAGAGCAATAACGAAAAATG
>ssc-miR-324 40
CGCATCCCCTAGGGCATTGGTGT
>ssc-miR-769-3p 133
CTGGGATCTCTGGGGTCTTGGTT
>ssc-miR-129a 59
AAGCCCTTACCCCAAAAAGCAT
>ssc-miR-455-3p 70
GCAGTCCATGGGCATATACAC
>ssc-miR-744 5649
TGCGGGGCTAGGGCTAACAGCA
>ssc-miR-22-5p 100
AGTTCTTCAGTGGCAAGCTTTA
>ssc-miR-22-3p 954
AAGCTGCCAGTTGAAGAACTGT
>ssc-miR-296-5p 14
GAGGGCCCCCCCCAATCCTGT
>ssc-miR-4332 245
CACGGCCGCCGCCGGGCGCC
>ssc-miR-421-3p 123
ATCAACAGACATTAATTGGGCGC
>ssc-miR-30c-1-3p 37
CTGGGAGAGGGTTGTTTACT
>ssc-miR-451 29
AAACCGTTACCATTACTGAGTT
>ssc-miR-129b 19
CTTTTTGCGGTCTGGGCTTGC
>ssc-miR-219 57
AGAGTTGAGTCTGGACGTCCCG
>ssc-miR-429 615
TAATACTGTCTGGTAATGCCGT
>ssc-miR-2320-3p 172
CGATGATGGTCCCTGTGTTTG
>ssc-let-7d-5p 118173
AGAGGTAGTAGGTTGCATAGTT
>ssc-let-7d-3p 468
CTATACGACCTGCTGCCTTTCT
>ssc-miR-31 2972
AGGCAAGATGCTGGCATAGCTG
>ssc-miR-194a 389
TGTAACAGCAACTCCATGTGG
>ssc-miR-196b 1118
TAGGTAGTTTCCTGTTGTTGGG
>ssc-miR-1249 19
ACGCCCTTCCCCCCCTTCTTCA
>ssc-miR-2411 89
TGGAGTGACTGTCAGATGCAGC
