# Supplementary material for: Identification and Analysis of Differential miRNAs in PK-15 Cells after Foot-and-Mouth Disease Virus Infection
Source: PLoS One. 2014 Mar 27;9(3):e90865. doi: 10.1371/journal.pone.0090865 (PMC3968000; doi:10.1371/journal.pone.0090865)
Supplement: File S3 — Characteristics of miRNAs edit in uninfected FDMV group. (XLSX) [file pone.0090865.s003.xlsx]

## Sheet: Sheet1
mir_name	snp_count	normal_count	rate
ssc-miR-19b	12	55	0.179104
ssc-let-7e	297547	28850	0.911611
ssc-miR-103	290	38567	0.007463
ssc-miR-301	19	0	1
ssc-let-7a	849522	302230	0.737591
ssc-miR-744	5	2613	0.00191
ssc-miR-30e-3p	135	8	0.944056
ssc-miR-20b	812	0	1
ssc-miR-29c	23384	289	0.987792
ssc-miR-99a	603	28	0.955626
ssc-miR-423-5p	112	23654	0.004713
ssc-miR-192	5	8040	0.000622
ssc-miR-185	44	15938	0.002753
ssc-miR-98	25	1414	0.017373
ssc-miR-194b-5p	10	0	1
ssc-miR-182	6	332	0.017751
ssc-miR-24-3p	12	6712	0.001785
ssc-miR-21	79	25673	0.003068
ssc-let-7i	64	16049	0.003972
ssc-let-7g	480	28787	0.016401
ssc-miR-101	10	3038	0.003281
ssc-miR-30d	5521	4611	0.544907
ssc-miR-196a	722	3	0.995862
ssc-miR-10b	12421	713	0.945713
ssc-miR-140-3p	120	31944	0.003743
ssc-miR-100	28	606	0.044164
ssc-miR-30a-5p	4868	5506	0.46925
ssc-miR-181d-5p	431	53	0.890496
ssc-miR-29a	350	23398	0.014738
ssc-miR-26a	84	486	0.147368
ssc-miR-181b	117	543	0.177273
ssc-miR-4331	18	85	0.174757
ssc-miR-128	5	4657	0.001073
ssc-let-7c	54921	2119	0.962851
ssc-miR-30e-5p	5506	223	0.961075
ssc-miR-19a	52	6	0.896552
ssc-let-7f	603102	395509	0.603941
ssc-miR-15a	5	259	0.018939
ssc-miR-320	105	35874	0.002918
ssc-miR-4332	39	2836	0.013565
ssc-miR-107	37	20218	0.001827
ssc-let-7d-5p	653	47585	0.013537
ssc-miR-10a-5p	709	12604	0.053256
ssc-miR-191	43	10241	0.004181
------------------------------
