# Supplementary material for: Identification and Analysis of Differential miRNAs in PK-15 Cells after Foot-and-Mouth Disease Virus Infection
Source: PLoS One. 2014 Mar 27;9(3):e90865. doi: 10.1371/journal.pone.0090865 (PMC3968000; doi:10.1371/journal.pone.0090865)
Supplement: File S4 — Characteristics of miRNAs edit in infected FDMV group. (XLSX) [file pone.0090865.s004.xlsx]

## Sheet: Sheet1
mir_name	snp_count	normal_count	rate
ssc-miR-20a	6	319	0.018462
ssc-miR-19b	14	127	0.099291
ssc-let-7e	856170	89180	0.905665
ssc-miR-378	42	3442	0.012055
ssc-miR-103	1696	94238	0.017679
ssc-miR-92b-5p	5	2331	0.00214
ssc-miR-301	77	0	1
ssc-let-7a	2363672	867298	0.731567
ssc-miR-23a	74	12581	0.005847
ssc-miR-744	12	5649	0.00212
ssc-miR-30e-3p	402	26	0.939252
ssc-miR-30a-3p	11	715	0.015152
ssc-miR-215	7	4	0.636364
ssc-miR-27a	5	4320	0.001156
ssc-miR-20b	2162	0	1
ssc-miR-92b-3p	27	5979	0.004496
ssc-miR-29c	52709	952	0.982259
ssc-miR-196b	10	1118	0.008865
ssc-miR-99a	606	41	0.936631
ssc-miR-423-5p	678	66995	0.010019
ssc-miR-192	144	21653	0.006606
ssc-miR-185	429	41412	0.010253
ssc-miR-221-3p	124	18431	0.006683
ssc-miR-98	106	4094	0.025238
ssc-miR-194b-5p	20	0	1
ssc-miR-152	63	9323	0.006712
ssc-miR-24-3p	192	16746	0.011335
ssc-miR-21	586	56707	0.010228
ssc-let-7i	477	36341	0.012956
ssc-miR-135	14	0	1
ssc-let-7g	2428	61164	0.038181
ssc-miR-101	26	7815	0.003316
ssc-miR-30d	14554	12972	0.528736
ssc-miR-196a	2127	5	0.997655
ssc-miR-10b	32550	1057	0.968548
ssc-miR-140-3p	692	65538	0.010448
ssc-miR-100	41	609	0.063077
ssc-miR-30a-5p	13814	14436	0.488991
ssc-miR-29a	1416	52721	0.026156
ssc-miR-181d-5p	1161	128	0.900698
ssc-miR-26a	278	1502	0.15618
ssc-miR-181b	271	1438	0.158572
ssc-miR-4331	25	92	0.213675
ssc-miR-128	187	13138	0.014034
ssc-miR-22-3p	13	954	0.013444
ssc-let-7c	168916	6581	0.962501
ssc-miR-30e-5p	14441	673	0.955472
ssc-miR-19a	115	11	0.912698
ssc-let-7f	1743165	1086799	0.615967
ssc-miR-92a	10	2781	0.003583
ssc-miR-15a	15	622	0.023548
ssc-miR-320	989	100000	0.009793
ssc-miR-196b-5p	10	1118	0.008865
ssc-miR-107	429	52520	0.008102
ssc-let-7d-5p	2577	118173	0.021342
ssc-miR-10a-5p	1359	32762	0.039829
ssc-miR-222	63	10923	0.005735
ssc-miR-191	304	25625	0.011724
------------------------------
