# Supplementary material for: Identification and Analysis of Differential miRNAs in PK-15 Cells after Foot-and-Mouth Disease Virus Infection
Source: PLoS One. 2014 Mar 27;9(3):e90865. doi: 10.1371/journal.pone.0090865 (PMC3968000; doi:10.1371/journal.pone.0090865)
Supplement: File S5 — Typical stem-loop structure and free energy range of novel miRNAs candidates in uninfected FMDV group. (XLSX) [file pone.0090865.s005.xlsx]

## Sheet: Sheet1
mireap
uninfection-m0001 10:47028305:47028379:+ 75(nt) -29.00(kcal/mol)
ATTCAAGATCAGCGAGGAACTGAGGAAGGTATGACATAAGCTTCAGTCTTTCCTCTTTCCCCACAGGTCTTGAAA uninfection-m0001 6
.(((((((((.(.(.((((..((((((((..(((........)))..)))))))).)))).).).))))))))).
**********AGCGAGGAACTGAGGAAGGTATG****************************************** uninfection-m0001-5p 6
----------AGCGAGGAACTGAGGAAGGTAT------------------------------------------- t0096830 2
----------AGCGAGGAACTGAGGAAGGTATG------------------------------------------ t0046087 4
//
mireap
uninfection-m0002 10:45978938:45979007:- 70(nt) -31.36(kcal/mol)
CGGGGGGCTCTGGATCTCCAGGAAGGCTGGGTGTTGGAGAACCTTGCTGGAGATCTTGGAAGTGAACCCC uninfection-m0002 7
.((((..(.((((((((((((.((((...............)))).))))))))))....)).)..))))
***************************************AACCTTGCTGGAGATCTTGGA********** uninfection-m0002-3p 7
---------------------------------------AACCTTGCTGGAGATCTTGG----------- t0152179 1
---------------------------------------AACCTTGCTGGAGATCTTGGA---------- t0038464 5
---------------------------------------AACCTTGCTGGAGATCTTGGAA--------- t0328686 1
//
mireap
uninfection-m0003 10:47101890:47101964:- 75(nt) -29.00(kcal/mol)
ATTCAAGATCAGCGAGGAACTGAGGAAGGTATGACATAAGCTTCAGTCTTTCCTCTTTCCCCACAGGTCTTGAAA uninfection-m0003 6
.(((((((((.(.(.((((..((((((((..(((........)))..)))))))).)))).).).))))))))).
**********AGCGAGGAACTGAGGAAGGTATG****************************************** uninfection-m0003-5p 6
----------AGCGAGGAACTGAGGAAGGTAT------------------------------------------- t0096830 2
----------AGCGAGGAACTGAGGAAGGTATG------------------------------------------ t0046087 4
//
mireap
uninfection-m0004 11:77858443:77858520:+ 78(nt) -43.70(kcal/mol)
GCTTGGCGTCTCCTGGAGGACGTGCTGTGCCCTGTGGTTCCCTGGGGCTGGCGGGCCCTCCACGGGGCTGCCCGGGCT uninfection-m0004 28
((((((((.((((((((((.(.(((((.((((((.(....).))))))))))).).)))))).)))).)).)))))).
**********TCCTGGAGGACGTGCTGTGCC*********************************************** uninfection-m0004-5p 28
----------TCCTGGAGGACGTGCTGTG------------------------------------------------- t0310721 1
----------TCCTGGAGGACGTGCTGTGC------------------------------------------------ t0025649 10
----------TCCTGGAGGACGTGCTGTGCC----------------------------------------------- t0019574 14
----------TCCTGGAGGACGTGCTGTGCCC---------------------------------------------- t0079056 2
----------TCCTGGAGGACGTGCTGTGCCCT--------------------------------------------- t0340585 1
//
mireap
uninfection-m0005 12:2880784:2880866:+ 83(nt) -25.90(kcal/mol)
GGGTTTTGAATTTGCAGTAACAGGTGTGAACATTCTAGCAGCAGTTTGATGATCATGTATGATACTGCAAACAAAACATTCGC uninfection-m0005 35
..((((((..(((((((((.((.(..(((.((((..(((....))).)))).)))..).)).)))))))))))))))......
**********TTTGCAGTAACAGGTGTGAACA*************************************************** uninfection-m0005-5p 18
***************************************************ATCATGTATGATACTGCAAACA********** uninfection-m0005-3p 16
------TGAATTTGCAGTAACAGGTGTGAACA--------------------------------------------------- t0177001 1
--------AATTTGCAGTAACAGGTGTGAACAT-------------------------------------------------- t0273795 1
----------TTTGCAGTAACAGGTGTGAACA--------------------------------------------------- t0032787 7
----------TTTGCAGTAACAGGTGTGAACAT-------------------------------------------------- t0098735 2
----------TTTGCAGTAACAGGTGTGAACATT------------------------------------------------- t0050309 4
-----------TTGCAGTAACAGGTGTGAACAT-------------------------------------------------- t0201524 1
-----------TTGCAGTAACAGGTGTGAACATT------------------------------------------------- t0077813 2
---------------------AGGTGTGAACATTCTAGCAGCAGTT------------------------------------- t0312281 1
---------------------------------------------------ATCATGTATGATACTGCAAACA---------- t0029458 8
---------------------------------------------------ATCATGTATGATACTGCAAACAA--------- t0040903 5
----------------------------------------------------TCATGTATGATACTGCAAACAA--------- t0237995 1
----------------------------------------------------TCATGTATGATACTGCAAACAAAA------- t0109935 2
//
mireap
uninfection-m0006 12:16367854:16367943:+ 90(nt) -37.20(kcal/mol)
ACTGCTGACAAGGGAGGTGGCGACAGTGGTACTTATCCAGAGCGTATGTGTGGTTGAGGCTACTCTGTCCCCACCTCCAGGGTCCCCTGA uninfection-m0006 15
......(((...((((((((.(((((((((.((((.(((..((....)).))).)))))))))..)))).))))))))...)))......
**********AGGGAGGTGGCGACAGTGGTACTT******************************************************** uninfection-m0006-5p 12
***********************************************************CTACTCTGTCCCCACCTCCAG********** uninfection-m0006-3p 3
---------AAGGGAGGTGGCGACAGTGG------------------------------------------------------------- t0137931 1
---------AAGGGAGGTGGCGACAGTGGTA----------------------------------------------------------- t0227865 1
---------AAGGGAGGTGGCGACAGTGGTACTT-------------------------------------------------------- t0307657 1
----------AGGGAGGTGGCGACAGTGGTACT--------------------------------------------------------- t0053191 3
----------AGGGAGGTGGCGACAGTGGTACTT-------------------------------------------------------- t0045861 4
----------AGGGAGGTGGCGACAGTGGTACTTA------------------------------------------------------- t0352855 1
-----------GGGAGGTGGCGACAGTGGTACTTA------------------------------------------------------- t0275275 1
-----------------------------------------------------------CTACTCTGTCCCCACCTCCAG---------- t0055381 3
//
mireap
uninfection-m0007 12:16521163:16521242:+ 80(nt) -48.90(kcal/mol)
CAGGTAAGGGAGGGAAGGTGGGGTGAGGGAGGGAGCCGGCCGTGCCCCCCTCACCTGCACCCTTCCCCCAGGCTGCCTGT uninfection-m0007 9
((((((..((.((((((((((((((((((.(((.((.....)).)))))))))))).)).)))))))))....)))))).
**********AGGGAAGGTGGGGTGAGGGAG************************************************* uninfection-m0007-5p 9
----------AGGGAAGGTGGGGTGAGG---------------------------------------------------- t0385677 1
----------AGGGAAGGTGGGGTGAGGGA-------------------------------------------------- t0058491 3
----------AGGGAAGGTGGGGTGAGGGAG------------------------------------------------- t0044782 4
----------AGGGAAGGTGGGGTGAGGGAGG------------------------------------------------ t0138010 1
//
mireap
uninfection-m0008 12:17707986:17708083:+ 98(nt) -44.60(kcal/mol)
AGGGGGAGGTGGACCCCACCCAGGTAGGTGCGGCCCCTTCGTTCTACCCCCGGAGCCCACAGGGGTAGAGGAGAGGCTACCACCACCACGCCTGTGCC uninfection-m0008 76
.(((((.((....)))).))).(((.((((.((((.((((..((((((((.(.......).)))))))))))).))))..)))))))...........
******************************************************************AGAGGAGAGGCTACCACCACCA********** uninfection-m0008-3p 75
--------------------------------------------------------CCACAGGGGTAGAGGAGAGGCT-------------------- t0422325 1
-----------------------------------------------------------------TAGAGGAGAGGCTACCACCA------------- t0026712 9
-----------------------------------------------------------------TAGAGGAGAGGCTACCACCAC------------ t0066477 3
-----------------------------------------------------------------TAGAGGAGAGGCTACCACCACCA---------- t0012753 26
------------------------------------------------------------------AGAGGAGAGGCTACCACCACCA---------- t0009906 37
//
mireap
uninfection-m0009 12:12673657:12673737:- 81(nt) -36.50(kcal/mol)
CTGCACCTGGAGGGGGAGAGAGCTGCGCTCAGACCTGTCCGCCTGTGCATGTGACCGCACCCCTCCCCTCCCGAGTGCGGC uninfection-m0009 12
((((((.(((..((((((.(.(.((((.(((.(..((..(....)..))).))).)))).))))))))..))).)))))).
**********AGGGGGAGAGAGCTGCGCTCAGA************************************************ uninfection-m0009-5p 10
***************************************************TGACCGCACCCCTCCCCTCCC********* uninfection-m0009-3p 2
--------GGAGGGGGAGAGAGCTGCGCTCA-------------------------------------------------- t0232166 1
---------GAGGGGGAGAGAGCTGCGCTCA-------------------------------------------------- t0108160 2
---------GAGGGGGAGAGAGCTGCGCTCAGA------------------------------------------------ t0119202 1
----------AGGGGGAGAGAGCTGCGCTCA-------------------------------------------------- t0108974 2
----------AGGGGGAGAGAGCTGCGCTCAGA------------------------------------------------ t0053434 3
----------AGGGGGAGAGAGCTGCGCTCAGACCT--------------------------------------------- t0166539 1
-----------------------------------------------------ACCGCACCCCTCCCCTCCCGA------- t0200414 1
------------------------------------------------------CCGCACCCCTCCCCTCCCGA------- t0434466 1
//
mireap
uninfection-m0010 12:16438150:16438229:- 80(nt) -48.90(kcal/mol)
CAGGTAAGGGAGGGAAGGTGGGGTGAGGGAGGGAGCCGGCCGTGCCCCCCTCACCTGCACCCTTCCCCCAGGCTGCCTGT uninfection-m0010 9
((((((..((.((((((((((((((((((.(((.((.....)).)))))))))))).)).)))))))))....)))))).
**********AGGGAAGGTGGGGTGAGGGAG************************************************* uninfection-m0010-5p 9
----------AGGGAAGGTGGGGTGAGG---------------------------------------------------- t0385677 1
----------AGGGAAGGTGGGGTGAGGGA-------------------------------------------------- t0058491 3
----------AGGGAAGGTGGGGTGAGGGAG------------------------------------------------- t0044782 4
----------AGGGAAGGTGGGGTGAGGGAGG------------------------------------------------ t0138010 1
//
mireap
uninfection-m0011 12:17772444:17772541:- 98(nt) -44.60(kcal/mol)
AGGGGGAGGTGGACCCCACCCAGGTAGGTGCGGCCCCTTCGTTCTACCCCCGGAGCCCACAGGGGTAGAGGAGAGGCTACCACCACCACGCCTGTGCC uninfection-m0011 76
.(((((.((....)))).))).(((.((((.((((.((((..((((((((.(.......).)))))))))))).))))..)))))))...........
******************************************************************AGAGGAGAGGCTACCACCACCA********** uninfection-m0011-3p 75
--------------------------------------------------------CCACAGGGGTAGAGGAGAGGCT-------------------- t0422325 1
-----------------------------------------------------------------TAGAGGAGAGGCTACCACCA------------- t0026712 9
-----------------------------------------------------------------TAGAGGAGAGGCTACCACCAC------------ t0066477 3
-----------------------------------------------------------------TAGAGGAGAGGCTACCACCACCA---------- t0012753 26
------------------------------------------------------------------AGAGGAGAGGCTACCACCACCA---------- t0009906 37
//
mireap
uninfection-m0012 12:40268837:40268932:- 96(nt) -19.50(kcal/mol)
CACAAATCAGTAATTTGGGAGAGACCATTGTATACTGTTAGACTTTAAGAACCTTAAATGTAATGCAAGATGATGGCATTCTGACCTTGCATTTGT uninfection-m0012 66
.((((((..((((..(.((((.(.((((..(....(((...((((((((...)))))).))...)))..)..))))).)))).)..))))))))))
****************************************************************GCAAGATGATGGCATTCTGACC********** uninfection-m0012-3p 66
----------------------------------------------------------------GCAAGATGATGGCATTCTGAC----------- t0039709 5
----------------------------------------------------------------GCAAGATGATGGCATTCTGACC---------- t0009119 41
----------------------------------------------------------------GCAAGATGATGGCATTCTGACCTTG------- t0036844 6
-----------------------------------------------------------------CAAGATGATGGCATTCTGACC---------- t0020570 13
-----------------------------------------------------------------CAAGATGATGGCATTCTGACCTTG------- t0344913 1
//
mireap
uninfection-m0013 12:42636723:42636819:- 97(nt) -18.50(kcal/mol)
GTTAGCAAGCGTTCGATCATTGCTAGTAAATTTTTTTCATCGTAACCCAAGTTCGCCCTAGTGTCGTGCATATGATGGAAAAACTTGAACTTCCTGA uninfection-m0013 12
.(((((((..(......).))))))).....(((((((((((((...((....(((....)))...))..)))))))))))))..............
*******************************************************************GCATATGATGGAAAAACTTG********** uninfection-m0013-3p 12
------------------------------------------------------------------TGCATATGATGGAAAAAC------------- t0280408 1
------------------------------------------------------------------TGCATATGATGGAAAAACTTG---------- t0079768 2
------------------------------------------------------------------TGCATATGATGGAAAAACTTGA--------- t0061951 3
-------------------------------------------------------------------GCATATGATGGAAAAACTTG---------- t0060214 3
-------------------------------------------------------------------GCATATGATGGAAAAACTTGAAC------- t0091462 2
---------------------------------------------------------------------ATATGATGGAAAAACTTGAACTTCC--- t0433744 1
//
mireap
uninfection-m0014 13:25139231:25139308:+ 78(nt) -32.40(kcal/mol)
ACTCTCCTGTTTTGCTCTGCTCCTGCCACATGCATGTCATAAGGAGAGTGTGACAGGCCAGGGCAGTTCAAGAGGGGG uninfection-m0014 13
.(((((.((..((((((((..((((.(((((.....((....))...))))).)))).))))))))..)).)))))..
**********TTTGCTCTGCTCCTGCCACATG********************************************** uninfection-m0014-5p 8
************************************************TGTGACAGGCCAGGGCAGTT********** uninfection-m0014-3p 5
----------TTTGCTCTGCTCCTGCCACA------------------------------------------------ t0407723 1
----------TTTGCTCTGCTCCTGCCACAT----------------------------------------------- t0064251 3
----------TTTGCTCTGCTCCTGCCACATG---------------------------------------------- t0051486 4
-----------------------------------------------GTGTGACAGGCCAGGGCAGT----------- t0228342 1
------------------------------------------------TGTGACAGGCCAGGGCAGTT---------- t0057612 3
------------------------------------------------TGTGACAGGCCAGGGCAGTTC--------- t0217853 1
//
mireap
uninfection-m0015 13:26673796:26673871:+ 76(nt) -26.30(kcal/mol)
GCCTCTCCCGCCGCTTTACTTCCGTCTTCGTGCTTCAGGTCTCTAAAAGGGATAGTGAGCGGCGGTACTTTAGAGG uninfection-m0015 7
.(((((.(((((((((.((((((.(.((.(.((.....))..).)).).))).))))))))))))......)))))
********************************************AAAAGGGATAGTGAGCGGCGGT********** uninfection-m0015-3p 7
--------------------------------------------AAAAGGGATAGTGAGCGGCG------------ t0355193 1
--------------------------------------------AAAAGGGATAGTGAGCGGCGG----------- t0420182 1
--------------------------------------------AAAAGGGATAGTGAGCGGCGGT---------- t0050687 4
--------------------------------------------AAAAGGGATAGTGAGCGGCGGTA--------- t0389925 1
//
mireap
uninfection-m0016 13:104865079:104865158:+ 80(nt) -31.30(kcal/mol)
CTGTTCTCTTGAGAGATCAGAGGCGCAGAGTGCGTCAATGTCAGTGAAGCCTGTGCCTTTTACCTCTTTAAGAGCGCACG uninfection-m0016 13039
.(((.((((((((((...((((((((((.((...(((.......))).))))))))))))...))).))))))).)))..
**********GAGAGATCAGAGGCGCAGAGT************************************************* uninfection-m0016-5p 13023
*************************************************CCTGTGCCTTTTACCTCTTTA********** uninfection-m0016-3p 16
--------TTGAGAGATCAGAGGCGCAGA--------------------------------------------------- t0358403 1
---------TGAGAGATCAGAGGCGCAG---------------------------------------------------- t0194632 1
---------TGAGAGATCAGAGGCGCAGA--------------------------------------------------- t0066594 3
---------TGAGAGATCAGAGGCGCAGAG-------------------------------------------------- t0035957 6
---------TGAGAGATCAGAGGCGCAGAGT------------------------------------------------- t0004037 112
----------GAGAGATCAGAGGCGCAG---------------------------------------------------- t0003653 126
----------GAGAGATCAGAGGCGCAGA--------------------------------------------------- t0005347 80
----------GAGAGATCAGAGGCGCAGAG-------------------------------------------------- t0001091 466
----------GAGAGATCAGAGGCGCAGAGT------------------------------------------------- t0000069 12098
----------GAGAGATCAGAGGCGCAGAGTG------------------------------------------------ t0074784 2
----------GAGAGATCAGAGGCGCAGAGTGC----------------------------------------------- t0024312 10
----------GAGAGATCAGAGGCGCAGAGTGCG---------------------------------------------- t0012275 27
----------GAGAGATCAGAGGCGCAGAGTGCGT--------------------------------------------- t0004996 88
-----------AGAGATCAGAGGCGCAGAGT------------------------------------------------- t0269052 1
------------GAGATCAGAGGCGCAGAGT------------------------------------------------- t0383135 1
-------------AGATCAGAGGCGCAGAGT------------------------------------------------- t0391930 1
-------------------------------------------------CCTGTGCCTTTTACCTCTTT----------- t0226767 1
-------------------------------------------------CCTGTGCCTTTTACCTCTTTA---------- t0027104 9
-------------------------------------------------CCTGTGCCTTTTACCTCTTTAA--------- t0050253 4
--------------------------------------------------CTGTGCCTTTTACCTCTTTA---------- t0102046 2
//
mireap
uninfection-m0017 13:25342518:25342595:- 78(nt) -32.40(kcal/mol)
ACTCTCCTGTTTTGCTCTGCTCCTGCCACATGCATGTCATAAGGAGAGTGTGACAGGCCAGGGCAGTTCAAGAGGGGG uninfection-m0017 13
.(((((.((..((((((((..((((.(((((.....((....))...))))).)))).))))))))..)).)))))..
**********TTTGCTCTGCTCCTGCCACATG********************************************** uninfection-m0017-5p 8
************************************************TGTGACAGGCCAGGGCAGTT********** uninfection-m0017-3p 5
----------TTTGCTCTGCTCCTGCCACA------------------------------------------------ t0407723 1
----------TTTGCTCTGCTCCTGCCACAT----------------------------------------------- t0064251 3
----------TTTGCTCTGCTCCTGCCACATG---------------------------------------------- t0051486 4
-----------------------------------------------GTGTGACAGGCCAGGGCAGT----------- t0228342 1
------------------------------------------------TGTGACAGGCCAGGGCAGTT---------- t0057612 3
------------------------------------------------TGTGACAGGCCAGGGCAGTTC--------- t0217853 1
//
mireap
uninfection-m0018 14:39500749:39500824:+ 76(nt) -26.20(kcal/mol)
TCCCTTCTCTGAGCATGATGGCAATTCTGAGGTCAGGAAGTGATACAGTTGGTTGCTGAGCATGGGAGGGAGGGAG uninfection-m0018 71
((((((((((...((((..((((((.(((..((((.....)))).)))...))))))...))))))).))))))).
**********GAGCATGATGGCAATTCTGAGG******************************************** uninfection-m0018-5p 71
----------GAGCATGATGGCAATTCTGAGG-------------------------------------------- t0005918 71
//
mireap
uninfection-m0019 14:78030016:78030094:+ 79(nt) -50.60(kcal/mol)
CTGAACGGGGAGGGCGCCAGGCAGGACCGCTTTCTCGCTGCGCAGGACGGCGCCCGCCTGGCGCCGCTTCCCGCCCGGC uninfection-m0019 10
(((..(((((((((((((((((.((..((((.((..((...))..)).)))))).)))))))))).)))))))..))).
**********AGGGCGCCAGGCAGGACCGCTTT********************************************** uninfection-m0019-5p 10
--------GGAGGGCGCCAGGCAGGACCG-------------------------------------------------- t0258484 1
---------GAGGGCGCCAGGCAGGACCG-------------------------------------------------- t0351925 1
----------AGGGCGCCAGGCAGGACCGCT------------------------------------------------ t0070540 2
----------AGGGCGCCAGGCAGGACCGCTT----------------------------------------------- t0072054 2
----------AGGGCGCCAGGCAGGACCGCTTT---------------------------------------------- t0046566 4
//
mireap
uninfection-m0020 14:78189258:78189336:+ 79(nt) -50.60(kcal/mol)
CTGAACGGGGAGGGCGCCAGGCAGGACCGCTTTCTCGCTGCGCAGGACGGCGCCCGCCTGGCGCCGCTTCCCGCCCGGC uninfection-m0020 10
(((..(((((((((((((((((.((..((((.((..((...))..)).)))))).)))))))))).)))))))..))).
**********AGGGCGCCAGGCAGGACCGCTTT********************************************** uninfection-m0020-5p 10
--------GGAGGGCGCCAGGCAGGACCG-------------------------------------------------- t0258484 1
---------GAGGGCGCCAGGCAGGACCG-------------------------------------------------- t0351925 1
----------AGGGCGCCAGGCAGGACCGCT------------------------------------------------ t0070540 2
----------AGGGCGCCAGGCAGGACCGCTT----------------------------------------------- t0072054 2
----------AGGGCGCCAGGCAGGACCGCTTT---------------------------------------------- t0046566 4
//
mireap
uninfection-m0021 14:79933508:79933597:+ 90(nt) -23.55(kcal/mol)
CAGGGAGGTCAGAGGACCAGGAGAGAGACACTTGATGCTACTTCCCTTCCCTAAAGTTGCCTTTTTCTTTCCTCCAGGAAAAAATCCCTT uninfection-m0021 5
.(((((..((.(((((..(((((((((.(((((....................))).)).))))))))))))))...)).....))))).
**********AGAGGACCAGGAGAGAGACACTT********************************************************* uninfection-m0021-5p 5
----------AGAGGACCAGGAGAGAGACACT---------------------------------------------------------- t0209381 1
----------AGAGGACCAGGAGAGAGACACTT--------------------------------------------------------- t0044010 4
//
mireap
uninfection-m0022 14:23435049:23435130:- 82(nt) -37.60(kcal/mol)
GTCCAGGCAGTGAAGGCTGGCCTAGAAATCTCTGGGTCTGCATTTTCACAGGCTTCTTGTGCCAGCACTTGCTCTCTGGACG uninfection-m0022 6
(((((((.((..(..(((((((.((((..((.((((........)))).))..)))).).))))))..)..)).))))))).
**********TGAAGGCTGGCCTAGAAATCTCT************************************************* uninfection-m0022-5p 6
----------TGAAGGCTGGCCTAGAAATCT--------------------------------------------------- t0080653 2
----------TGAAGGCTGGCCTAGAAATCTCT------------------------------------------------- t0051484 4
//
mireap
uninfection-m0023 14:28688665:28688739:- 75(nt) -24.40(kcal/mol)
CAGTAGGGTGCAGAGCTCTCACGAGTGGACGTGCACACACTGGGCCTCTGCAGAGAGGAGGTCTAACCCAGGTGA uninfection-m0023 9
((.(.((((..(((.(((((.(..(..((.((.((.....)).)).))..).).)).))).))).)))).).)).
**********CAGAGCTCTCACGAGTGGACGTG****************************************** uninfection-m0023-5p 9
---------GCAGAGCTCTCACGAGTGGACGTG------------------------------------------ t0070672 2
----------CAGAGCTCTCACGAGTGGACGTG------------------------------------------ t0032128 7
//
mireap
uninfection-m0024 14:62397320:62397400:- 81(nt) -41.30(kcal/mol)
CCAGGGGTGGGAGGTGCTGCAGGAGGTGGGCTCTGACTTGATTTGGCACAGGCTCTCTCCCCCAGCGTCTCTCTCTCCCCT uninfection-m0024 49
..(((((.(((((..((((..(((((.((((.(((.((......))..))))))))))))..))))..)))))...)))))
**********GAGGTGCTGCAGGAGGTGGGCTCT*********************************************** uninfection-m0024-5p 46
*************************************************AGGCTCTCTCCCCCAGCGTCTC********** uninfection-m0024-3p 3
----------GAGGTGCTGCAGGAGGTGG---------------------------------------------------- t0437395 1
----------GAGGTGCTGCAGGAGGTGGGCTC------------------------------------------------ t0063145 3
----------GAGGTGCTGCAGGAGGTGGGCTCT----------------------------------------------- t0012297 27
----------GAGGTGCTGCAGGAGGTGGGCTCTG---------------------------------------------- t0044587 4
----------GAGGTGCTGCAGGAGGTGGGCTCTGA--------------------------------------------- t0315125 1
-----------AGGTGCTGCAGGAGGTGGG--------------------------------------------------- t0224454 1
-----------AGGTGCTGCAGGAGGTGGGCTC------------------------------------------------ t0238997 1
-----------AGGTGCTGCAGGAGGTGGGCTCT----------------------------------------------- t0044051 4
-----------AGGTGCTGCAGGAGGTGGGCTCTG---------------------------------------------- t0088513 2
-----------AGGTGCTGCAGGAGGTGGGCTCTGA--------------------------------------------- t0082673 2
-------------------------------------------------AGGCTCTCTCCCCCAGCGTCTC---------- t0131643 1
-------------------------------------------------AGGCTCTCTCCCCCAGCGTCTCT--------- t0352793 1
--------------------------------------------------GGCTCTCTCCCCCAGCGTCTCT--------- t0365915 1
//
mireap
uninfection-m0025 14:62541150:62541230:- 81(nt) -41.30(kcal/mol)
CCAGGGGTGGGAGGTGCTGCAGGAGGTGGGCTCTGACTTGATTTGGCACAGGCTCTCTCCCCCAGCGTCTCTCTCTCCCCT uninfection-m0025 49
..(((((.(((((..((((..(((((.((((.(((.((......))..))))))))))))..))))..)))))...)))))
**********GAGGTGCTGCAGGAGGTGGGCTCT*********************************************** uninfection-m0025-5p 46
*************************************************AGGCTCTCTCCCCCAGCGTCTC********** uninfection-m0025-3p 3
----------GAGGTGCTGCAGGAGGTGG---------------------------------------------------- t0437395 1
----------GAGGTGCTGCAGGAGGTGGGCTC------------------------------------------------ t0063145 3
----------GAGGTGCTGCAGGAGGTGGGCTCT----------------------------------------------- t0012297 27
----------GAGGTGCTGCAGGAGGTGGGCTCTG---------------------------------------------- t0044587 4
----------GAGGTGCTGCAGGAGGTGGGCTCTGA--------------------------------------------- t0315125 1
-----------AGGTGCTGCAGGAGGTGGG--------------------------------------------------- t0224454 1
-----------AGGTGCTGCAGGAGGTGGGCTC------------------------------------------------ t0238997 1
-----------AGGTGCTGCAGGAGGTGGGCTCT----------------------------------------------- t0044051 4
-----------AGGTGCTGCAGGAGGTGGGCTCTG---------------------------------------------- t0088513 2
-----------AGGTGCTGCAGGAGGTGGGCTCTGA--------------------------------------------- t0082673 2
-------------------------------------------------AGGCTCTCTCCCCCAGCGTCTC---------- t0131643 1
-------------------------------------------------AGGCTCTCTCCCCCAGCGTCTCT--------- t0352793 1
--------------------------------------------------GGCTCTCTCCCCCAGCGTCTCT--------- t0365915 1
//
mireap
uninfection-m0026 14:114445104:114445192:- 89(nt) -39.70(kcal/mol)
GTACCCACCATCCCGGGGCTGGAGCAGGAGAGGTGGGGGATCACGTGGCTTCCTCTCCTGCCCACCCTGCCCAGGCTGTGGAGCGGCTG uninfection-m0026 10
((.((((((....(((((.(((.((((((((((.((............)).))))))))))))))))))....)).)).)).)).....
**********TCCCGGGGCTGGAGCAGGAGAGG******************************************************** uninfection-m0026-5p 10
----------TCCCGGGGCTGGAGCAGGAGA---------------------------------------------------------- t0102309 2
----------TCCCGGGGCTGGAGCAGGAGAG--------------------------------------------------------- t0067110 3
----------TCCCGGGGCTGGAGCAGGAGAGG-------------------------------------------------------- t0065449 3
-----------CCCGGGGCTGGAGCAGGAGAG--------------------------------------------------------- t0366752 1
-----------CCCGGGGCTGGAGCAGGAGAGGTGG----------------------------------------------------- t0425848 1
//
mireap
uninfection-m0027 16:15411520:15411617:+ 98(nt) -59.90(kcal/mol)
GGGACACTGCAGATAAGAGACTTGGACAGCTGTTCCAGTGTACACCAGCTGAATATTGGTTCTGGAGTTGGTGTACACTGGAATAGCTGTCCTGTCCC uninfection-m0027 47
(((((.((.......))......(((((((((((((((((((((((((((((((....))))...))))))))))))))))))))))))))).)))))
*******************************************************************TTGGTGTACACTGGAATAGCT********** uninfection-m0027-3p 46
--------------------------------------------------------TGGTTCTGGAGTTGGTGTACACT------------------- t0359513 1
-------------------------------------------------------------------TTGGTGTACACTGGAATAGC----------- t0294438 1
-------------------------------------------------------------------TTGGTGTACACTGGAATAGCT---------- t0008703 43
-------------------------------------------------------------------TTGGTGTACACTGGAATAGCTG--------- t0105531 2
//
mireap
uninfection-m0028 16:31984177:31984255:+ 79(nt) -31.80(kcal/mol)
TGAATCAGGTAGGCAGTGTATTGTTAGCTGGCTGCTTTGGATCAGTTCAGCAGCCACGACTACCCTGCCACTTGCTTCT uninfection-m0028 21
.(((.(((((.(((((.(((..(((.(.((((((((..(((....)))))))))))))))))).)))))))))).))).
**********AGGCAGTGTATTGTTAGCTGGCT********************************************** uninfection-m0028-5p 21
----------AGGCAGTGTATTGTTAGCTGGCT---------------------------------------------- t0019213 15
----------AGGCAGTGTATTGTTAGCTGGCTG--------------------------------------------- t0057022 3
----------AGGCAGTGTATTGTTAGCTGGCTGCT------------------------------------------- t0067061 3
//
mireap
uninfection-m0029 16:31984298:31984379:+ 82(nt) -33.80(kcal/mol)
TGTGATGGGTTGGCAGTGTATTGTTAGCTGGTTGAGTATATGAGTAGCATCAGCTAACATGCAACTGCTGTCTTATTGCATA uninfection-m0029 41
((..(((((.(((((((((((.((((((((((.(..(((....))).))))))))))))))).))))))).)))))..))..
**********TGGCAGTGTATTGTTAGCTGGT************************************************** uninfection-m0029-5p 40
**************************************************CAGCTAACATGCAACTGCTGTC********** uninfection-m0029-3p 1
----------TGGCAGTGTATTGTTAGCTGGT-------------------------------------------------- t0009616 38
----------TGGCAGTGTATTGTTAGCTGGTT------------------------------------------------- t0093384 2
--------------------------------------------------CAGCTAACATGCAACTGCTGTC---------- t0163575 1
//
mireap
uninfection-m0030 16:31831841:31831922:- 82(nt) -33.80(kcal/mol)
TGTGATGGGTTGGCAGTGTATTGTTAGCTGGTTGAGTATATGAGTAGCATCAGCTAACATGCAACTGCTGTCTTATTGCATA uninfection-m0030 41
((..(((((.(((((((((((.((((((((((.(..(((....))).))))))))))))))).))))))).)))))..))..
**********TGGCAGTGTATTGTTAGCTGGT************************************************** uninfection-m0030-5p 40
**************************************************CAGCTAACATGCAACTGCTGTC********** uninfection-m0030-3p 1
----------TGGCAGTGTATTGTTAGCTGGT-------------------------------------------------- t0009616 38
----------TGGCAGTGTATTGTTAGCTGGTT------------------------------------------------- t0093384 2
--------------------------------------------------CAGCTAACATGCAACTGCTGTC---------- t0163575 1
//
mireap
uninfection-m0031 16:31831965:31832043:- 79(nt) -31.80(kcal/mol)
TGAATCAGGTAGGCAGTGTATTGTTAGCTGGCTGCTTTGGATCAGTTCAGCAGCCACGACTACCCTGCCACTTGCTTCT uninfection-m0031 21
.(((.(((((.(((((.(((..(((.(.((((((((..(((....)))))))))))))))))).)))))))))).))).
**********AGGCAGTGTATTGTTAGCTGGCT********************************************** uninfection-m0031-5p 21
----------AGGCAGTGTATTGTTAGCTGGCT---------------------------------------------- t0019213 15
----------AGGCAGTGTATTGTTAGCTGGCTG--------------------------------------------- t0057022 3
----------AGGCAGTGTATTGTTAGCTGGCTGCT------------------------------------------- t0067061 3
//
mireap
uninfection-m0032 17:31840331:31840409:+ 79(nt) -36.10(kcal/mol)
TGACACTCTGAGTGTGCAGGGACAGCCTCGGGGTGTGGGCGTCGACCCCAAGGCTCCACCTGCGCCCAAGGCAGTGCTG uninfection-m0032 10
...((((((..(.(((((((...(((((.(((((.((.....))))))).)))))...))))))).)..)).))))...
**********AGTGTGCAGGGACAGCCTCGGG*********************************************** uninfection-m0032-5p 10
----------AGTGTGCAGGGACAGCCTCGG------------------------------------------------ t0251061 1
----------AGTGTGCAGGGACAGCCTCGGG----------------------------------------------- t0027401 9
//
mireap
uninfection-m0033 17:31952215:31952293:+ 79(nt) -36.10(kcal/mol)
TGACACTCTGAGTGTGCAGGGACAGCCTCGGGGTGTGGGCGTCGACCCCAAGGCTCCACCTGCGCCCAAGGCAGTGCTG uninfection-m0033 10
...((((((..(.(((((((...(((((.(((((.((.....))))))).)))))...))))))).)..)).))))...
**********AGTGTGCAGGGACAGCCTCGGG*********************************************** uninfection-m0033-5p 10
----------AGTGTGCAGGGACAGCCTCGG------------------------------------------------ t0251061 1
----------AGTGTGCAGGGACAGCCTCGGG----------------------------------------------- t0027401 9
//
mireap
uninfection-m0034 17:57117998:57118078:+ 81(nt) -29.10(kcal/mol)
GTGGCCACAAGCAGCTTAACAAGAATGTCAGCATGGACCAGCAATGGCTGTTAAGGCTGGCATTCTTCTAGAGGTGGGAAA uninfection-m0034 6
....((((......((....((((((((((((...(((.(((....))))))...))))))))))))..))..))))....
**************************************************TTAAGGCTGGCATTCTTCTAG********** uninfection-m0034-3p 6
------------------------------------------------TGTTAAGGCTGGCATTCTTCT------------ t0349859 1
--------------------------------------------------TTAAGGCTGGCATTCTTCT------------ t0109913 2
--------------------------------------------------TTAAGGCTGGCATTCTTCTAG---------- t0062325 3
//
mireap
uninfection-m0035 17:17061009:17061094:- 86(nt) -25.60(kcal/mol)
GAAGGCTGGAAAGTGGATCTGAGTGGGCACACAGAAAATATACAGTATATTTGTGCAACCCACATCCTCTCCCTTCTTTTCCTTCA uninfection-m0035 6
(((((..((((.(.(((...(((((((..((((((..((((...)))).))))))...))))).))...))))))))...))))).
**********AAGTGGATCTGAGTGGGCACACA***************************************************** uninfection-m0035-5p 6
----------AAGTGGATCTGAGTGGGCAC-------------------------------------------------------- t0173799 1
----------AAGTGGATCTGAGTGGGCACA------------------------------------------------------- t0096071 2
----------AAGTGGATCTGAGTGGGCACACA----------------------------------------------------- t0058437 3
//
mireap
uninfection-m0036 18:14703998:14704076:+ 79(nt) -38.40(kcal/mol)
CCTGTCCTCTTGCCCCGTCGAAGCTGTCGGTGCTGCCAGATAAGGAACCACGCTCAGCTTTCCTGGGCAGGAGGGAGGA uninfection-m0036 6
(((.(((((((((((.(..(((((((...(((...((......))...)))...))))))).).)))))))))))))).
**********TGCCCCGTCGAAGCTGTCGGTG*********************************************** uninfection-m0036-5p 6
----------TGCCCCGTCGAAGCTGTCGGTG----------------------------------------------- t0036679 6
//
mireap
uninfection-m0037 18:14829739:14829817:+ 79(nt) -38.40(kcal/mol)
CCTGTCCTCTTGCCCCGTCGAAGCTGTCGGTGCTGCCAGATAAGGAACCACGCTCAGCTTTCCTGGGCAGGAGGGAGGA uninfection-m0037 6
(((.(((((((((((.(..(((((((...(((...((......))...)))...))))))).).)))))))))))))).
**********TGCCCCGTCGAAGCTGTCGGTG*********************************************** uninfection-m0037-5p 6
----------TGCCCCGTCGAAGCTGTCGGTG----------------------------------------------- t0036679 6
//
mireap
uninfection-m0038 18:17171988:17172070:- 83(nt) -35.70(kcal/mol)
CTGGGCCGATTTTGGCACTAGCACATTTTTGCTTGTGTCTCTCCGCTCTGAGCAATTATGTGCAGTGCCAATATGGGAAAGCA uninfection-m0038 141
((...((.((.((((((((.((((((..(((((((((......)))...))))))..)))))))))))))).)).))..))..
**********TTTGGCACTAGCACATTTTTGCT************************************************** uninfection-m0038-5p 140
****************************************************CAATTATGTGCAGTGCCAATA********** uninfection-m0038-3p 1
----------TTTGGCACTAGCACATTTTT----------------------------------------------------- t0080408 2
----------TTTGGCACTAGCACATTTTTG---------------------------------------------------- t0017931 16
----------TTTGGCACTAGCACATTTTTGC--------------------------------------------------- t0037459 5
----------TTTGGCACTAGCACATTTTTGCT-------------------------------------------------- t0003991 114
-----------TTGGCACTAGCACATTTTTGCT-------------------------------------------------- t0058197 3
----------------------------------------------------CAATTATGTGCAGTGCCAATA---------- t0301963 1
//
mireap
uninfection-m0039 1:24164473:24164548:+ 76(nt) -43.70(kcal/mol)
ATTATTGAAGTTCAGGTAAAAGACACACACTAACACTAACTCTTAGTGTGTGTCTTTTACCTCAACTTCAGTAATA uninfection-m0039 12
((((((((((((.((((((((((((((((((((.........)))))))))))))))))))).)))))))))))).
**********TTCAGGTAAAAGACACACACTA******************************************** uninfection-m0039-5p 12
----------TTCAGGTAAAAGACACACACT--------------------------------------------- t0040790 5
----------TTCAGGTAAAAGACACACACTA-------------------------------------------- t0039476 5
-----------TCAGGTAAAAGACACACACTA-------------------------------------------- t0422588 1
-----------TCAGGTAAAAGACACACACTAA------------------------------------------- t0442611 1
//
mireap
uninfection-m0040 1:283451019:283451103:+ 85(nt) -33.50(kcal/mol)
GCTCAGCCACAGATGTCCAGCCACAATTCTCGGTTGGCCGCAGACTCGTACAAGAATTGCGTTTGGACAATCAGTGGCGAAGCCC uninfection-m0040 17
(((..(((((.(((((((((.(.((((((((((....)))............))))))).).)))))).))).)))))..)))..
**********AGATGTCCAGCCACAATTCTCG***************************************************** uninfection-m0040-5p 3
****************************************************AGAATTGCGTTTGGACAATCAGT********** uninfection-m0040-3p 14
----------AGATGTCCAGCCACAATTCTCG----------------------------------------------------- t0053085 3
---------------------------------------------------AAGAATTGCGTTTGGACAATCA------------ t0062861 3
----------------------------------------------------AGAATTGCGTTTGGACAATC------------- t0341389 1
----------------------------------------------------AGAATTGCGTTTGGACAATCA------------ t0078302 2
----------------------------------------------------AGAATTGCGTTTGGACAATCAG----------- t0297492 1
----------------------------------------------------AGAATTGCGTTTGGACAATCAGT---------- t0031650 7
//
mireap
uninfection-m0041 1:283497683:283497767:+ 85(nt) -33.50(kcal/mol)
GCTCAGCCACAGATGTCCAGCCACAATTCTCGGTTGGCCGCAGACTCGTACAAGAATTGCGTTTGGACAATCAGTGGCGAAGCCC uninfection-m0041 17
(((..(((((.(((((((((.(.((((((((((....)))............))))))).).)))))).))).)))))..)))..
**********AGATGTCCAGCCACAATTCTCG***************************************************** uninfection-m0041-5p 3
****************************************************AGAATTGCGTTTGGACAATCAGT********** uninfection-m0041-3p 14
----------AGATGTCCAGCCACAATTCTCG----------------------------------------------------- t0053085 3
---------------------------------------------------AAGAATTGCGTTTGGACAATCA------------ t0062861 3
----------------------------------------------------AGAATTGCGTTTGGACAATC------------- t0341389 1
----------------------------------------------------AGAATTGCGTTTGGACAATCA------------ t0078302 2
----------------------------------------------------AGAATTGCGTTTGGACAATCAG----------- t0297492 1
----------------------------------------------------AGAATTGCGTTTGGACAATCAGT---------- t0031650 7
//
mireap
uninfection-m0042 1:23995960:23996035:- 76(nt) -43.70(kcal/mol)
ATTATTGAAGTTCAGGTAAAAGACACACACTAACACTAACTCTTAGTGTGTGTCTTTTACCTCAACTTCAGTAATA uninfection-m0042 12
((((((((((((.((((((((((((((((((((.........)))))))))))))))))))).)))))))))))).
**********TTCAGGTAAAAGACACACACTA******************************************** uninfection-m0042-5p 12
----------TTCAGGTAAAAGACACACACT--------------------------------------------- t0040790 5
----------TTCAGGTAAAAGACACACACTA-------------------------------------------- t0039476 5
-----------TCAGGTAAAAGACACACACTA-------------------------------------------- t0422588 1
-----------TCAGGTAAAAGACACACACTAA------------------------------------------- t0442611 1
//
mireap
uninfection-m0043 1:145138221:145138318:- 98(nt) -24.10(kcal/mol)
CGGTCGGAAAAGGGAGCGGGCGGGTGTGGCATTTGGGTTTTGAAAGACTTCCTCAGCTCCCTGTTTTTTTTGTTGTATGGCTTTTGTTTTTCCTAATT uninfection-m0043 8
.....(((((((((((((((..(((.(..((.........))..).)))..))).))))))).........(((....))).......))))).....
**********AGGGAGCGGGCGGGTGTGGCA******************************************************************* uninfection-m0043-5p 8
---------AAGGGAGCGGGCGGGTGTGG--------------------------------------------------------------------- t0222021 1
---------AAGGGAGCGGGCGGGTGTGGCA------------------------------------------------------------------- t0145051 1
----------AGGGAGCGGGCGGGTGTGG--------------------------------------------------------------------- t0392205 1
----------AGGGAGCGGGCGGGTGTGGCA------------------------------------------------------------------- t0040176 5
//
mireap
uninfection-m0044 1:168694102:168694174:- 73(nt) -33.80(kcal/mol)
AGTGGGCGGGACCTGGAAGAGGCGGGACTTTTGAAGCTATGGAGTTCCGCGCTCTCCCAGGATTTGAAAGCTA uninfection-m0044 5
(((...((((.(((((.((((((((((((((.........)))))))))).)))).))))).))))...))).
**********ACCTGGAAGAGGCGGGACTTT****************************************** uninfection-m0044-5p 5
----------ACCTGGAAGAGGCGGGACTTT------------------------------------------ t0040825 5
//
mireap
uninfection-m0045 1:261788416:261788496:- 81(nt) -49.40(kcal/mol)
TCTAATCATTTCTGTCCTACCCAATTTCTAGTCTCTAGAATAGGTAGGGACTAGAAATTGGGTAGGACAGAAATTATTCAA uninfection-m0045 12
...(((.((((((((((((((((((((((((((((((.......)))))))))))))))))))))))))))))).)))...
**************************************************CTAGAAATTGGGTAGGACAGA********** uninfection-m0045-3p 12
--------------------------------------------------CTAGAAATTGGGTAGGACAG----------- t0080791 2
--------------------------------------------------CTAGAAATTGGGTAGGACAGA---------- t0030047 8
--------------------------------------------------CTAGAAATTGGGTAGGACAGAA--------- t0107857 2
//
mireap
uninfection-m0046 1:280334005:280334081:- 77(nt) -33.50(kcal/mol)
ACCCCAAGGTACAGTCAACGGTCGGTGGTTTTTTCAAATCCCAAACTCACCGACAGCGTTGAATGTTCCTTGGAGTT uninfection-m0046 58
((.((((((.(((.(((((((((((((((((...........)))).)))))))..)))))).))).)))))).)).
**********ACAGTCAACGGTCGGTGGTTT********************************************** uninfection-m0046-5p 56
**********************************************TCACCGACAGCGTTGAATGTT********** uninfection-m0046-3p 2
---------TACAGTCAACGGTCGGTGGTT----------------------------------------------- t0102268 2
---------TACAGTCAACGGTCGGTGGTTT---------------------------------------------- t0047741 4
----------ACAGTCAACGGTCGGTGGTT----------------------------------------------- t0399550 1
----------ACAGTCAACGGTCGGTGGTTT---------------------------------------------- t0007970 49
----------------------------------------------TCACCGACAGCGTTGAATGTT---------- t0245121 1
----------------------------------------------TCACCGACAGCGTTGAATGTTC--------- t0175852 1
//
mireap
uninfection-m0047 2:4477902:4477995:+ 94(nt) -34.40(kcal/mol)
CAATGACCTTGACCTGTGATGTCGTTTCTGAGACACAGCAGGAAACTTTAGGGAGTTTCCTAGTCCAGGGACAGGGCAGGAGGAGGCCTAGTGG uninfection-m0047 14
((..(.((((..(((((..((((...((((.(((.....(((((((((....))))))))).)))))))))))..)))))..)))).)...)).
**********GACCTGTGATGTCGTTTCTGAGA************************************************************* uninfection-m0047-5p 14
----------GACCTGTGATGTCGTTTCTGAGA------------------------------------------------------------- t0019352 14
//
mireap
uninfection-m0048 2:7537376:7537453:+ 78(nt) -38.30(kcal/mol)
CTGGGTTCCCAGGCCTTCCTGAGCATGCGCAGTTTCCTCCAGCCCTGGGCAAGCCTGCGGAGGTGTGGGGGCCCCGTG uninfection-m0048 10
..(((((((((.(((((((.(.((.(((.(((............))).))).))).).)))))).)))))))))....
**********AGGCCTTCCTGAGCATGCGCAG********************************************** uninfection-m0048-5p 6
**********************************************GGGCAAGCCTGCGGAGGTGTGG********** uninfection-m0048-3p 4
----------AGGCCTTCCTGAGCATGCGCAG---------------------------------------------- t0036280 6
----------------------------------------------GGGCAAGCCTGCGGAGGTGTGG---------- t0048867 4
//
mireap
uninfection-m0049 2:8177126:8177199:+ 74(nt) -47.00(kcal/mol)
CAGGGCCTGTGACTGCACTGCTGGGCCTGGCATGCCTGGCATGCCAGGGCAGCAGTGGCAGTGGCAGCTGGATG uninfection-m0049 13
...(((.(((.(((((((((((.(.((((((((((...)))))))))).))))))).))))).)))))).....
**********GACTGCACTGCTGGGCCTGGCA****************************************** uninfection-m0049-5p 12
*******************************************CCAGGGCAGCAGTGGCAGTGG********** uninfection-m0049-3p 1
----------GACTGCACTGCTGGGCCTGGCA------------------------------------------ t0031688 7
----------GACTGCACTGCTGGGCCTGGCAT----------------------------------------- t0040330 5
-------------------------------------------CCAGGGCAGCAGTGGCAGTGG---------- t0392605 1
//
mireap
uninfection-m0050 2:43139491:43139571:+ 81(nt) -36.80(kcal/mol)
TGGCAGAGACCTCGTTGGACACAGATCACTACACTGTCATAACGCGAAAGTGGGGGACTGTGAACAGCGGGGTTCCTCCCT uninfection-m0050 73
.((.((..(((((((((..(((((.((.(..((((.((.......)).))))..))))))))..)))))))))..)).)).
**************************************************TGGGGGACTGTGAACAGCGGG********** uninfection-m0050-3p 73
--------------------------------------------------TGGGGGACTGTGAACAGCGG----------- t0013338 25
--------------------------------------------------TGGGGGACTGTGAACAGCGGG---------- t0008875 42
--------------------------------------------------TGGGGGACTGTGAACAGCGGGG--------- t0050328 4
--------------------------------------------------TGGGGGACTGTGAACAGCGGGGT-------- t0079081 2
//
mireap
uninfection-m0051 2:45957780:45957862:+ 83(nt) -38.40(kcal/mol)
CCCAGCGCGGCCCTGGACGCGTTCGCCGCCCGCAAGGCTTCCGCGAGTCTGGAATCGGACGGGCGGCGAGAGAGCGCCTCTGG uninfection-m0051 12
.((((.........((.(((.(((((((((((...((.(((((......)))))))...)))))))))))...))))).))))
****************************************************AATCGGACGGGCGGCGAGAGA********** uninfection-m0051-3p 11
---------------------------------------TCCGCGAGTCTGGAATCGGA------------------------ t0352072 1
----------------------------------------------------AATCGGACGGGCGGCGAGA------------ t0079389 2
----------------------------------------------------AATCGGACGGGCGGCGAGAG----------- t0056065 3
----------------------------------------------------AATCGGACGGGCGGCGAGAGA---------- t0040811 5
------------------------------------------------------TCGGACGGGCGGCGAGAGAGC-------- t0146788 1
//
mireap
uninfection-m0052 2:47430082:47430158:+ 77(nt) -42.20(kcal/mol)
CCCCCTCCTTTGGGAAGGGGCACTGAGAGGTCTGGGGGCCCCACCAAGAGCCTCTCTGCTCCTTCCCAGGGACCAAC uninfection-m0052 14
.....(((((.(((((((((((..(((((((((..((......)).))).)))))))))))))))))))))).....
**********TGGGAAGGGGCACTGAGAGGTCT******************************************** uninfection-m0052-5p 14
-------CTTTGGGAAGGGGCACTGAGAGGT---------------------------------------------- t0381366 1
--------TTTGGGAAGGGGCACTGAGAGGT---------------------------------------------- t0415250 1
---------TTGGGAAGGGGCACTGAGAGGT---------------------------------------------- t0358741 1
---------TTGGGAAGGGGCACTGAGAGGTCT-------------------------------------------- t0085877 2
----------TGGGAAGGGGCACTGAGAGGTC--------------------------------------------- t0293948 1
----------TGGGAAGGGGCACTGAGAGGTCT-------------------------------------------- t0029092 8
//
mireap
uninfection-m0053 2:49831438:49831522:+ 85(nt) -38.70(kcal/mol)
CGGGAGGCGGGTGTGAGACCCTGGGCCGGCCAGGTGGACGCGCTCACTCACCCTCTGCCCGCTCTCTGTCTTACAGCAGCTCCCA uninfection-m0053 5
.(((((.(.(.((((((((...((((.(((..(((((..........)))))....))).))))...)))))))).).)))))).
****************************************************CTCTGCCCGCTCTCTGTCTTACA********** uninfection-m0053-3p 5
----------------------------------------------------CTCTGCCCGCTCTCTGTCTTACA---------- t0038298 5
//
mireap
uninfection-m0054 2:61668767:61668848:+ 82(nt) -46.00(kcal/mol)
CAGGCCTCTTTGTCCCCAGTCCTCGGCCGCTGCAAGGTCAAATATCACCGCGGGGCCACGGGCAGGGGTCAGGGGGGCGGGG uninfection-m0054 12
...(((((((((.((((.((((..((((.((((..(((........)))))))))))..)))).)))).)))))))))....
**********TGTCCCCAGTCCTCGGCCGCT*************************************************** uninfection-m0054-5p 11
***************************************************GGGGCCACGGGCAGGGGTCAG********** uninfection-m0054-3p 1
---------TTGTCCCCAGTCCTCGGCCGCT--------------------------------------------------- t0203231 1
---------TTGTCCCCAGTCCTCGGCCGCTG-------------------------------------------------- t0288708 1
----------TGTCCCCAGTCCTCGGCCGCT--------------------------------------------------- t0043298 4
----------TGTCCCCAGTCCTCGGCCGCTG-------------------------------------------------- t0043549 4
------------TCCCCAGTCCTCGGCCGCTGC------------------------------------------------- t0212379 1
---------------------------------------------------GGGGCCACGGGCAGGGGTCAG---------- t0167128 1
//
mireap
uninfection-m0055 2:69969956:69970033:+ 78(nt) -37.00(kcal/mol)
AGTGGCTGGCTCCCAGCAAGTGTCCATCCATCTCTGTGTCCATAAGAGAGGACTGGCCTTGCAGGGTGCAGGCCCTGA uninfection-m0055 39
((.((((.((.(((.(((((.(.((((((.(((((.........)))))))).))))))))).))).)).))))))..
**********TCCCAGCAAGTGTCCATCCATCT********************************************* uninfection-m0055-5p 9
***********************************************GAGGACTGGCCTTGCAGGGTG********** uninfection-m0055-3p 30
----------TCCCAGCAAGTGTCCATCCATCT--------------------------------------------- t0041068 5
----------TCCCAGCAAGTGTCCATCCATCTCT------------------------------------------- t0057672 3
-----------CCCAGCAAGTGTCCATCCATCT--------------------------------------------- t0158388 1
----------------------------------------------AGAGGACTGGCCTTGCAGGGT----------- t0065523 3
----------------------------------------------AGAGGACTGGCCTTGCAGGGTG---------- t0024238 10
----------------------------------------------AGAGGACTGGCCTTGCAGGGTGC--------- t0127285 1
-----------------------------------------------GAGGACTGGCCTTGCAGGGT----------- t0061821 3
-----------------------------------------------GAGGACTGGCCTTGCAGGGTG---------- t0023093 11
-----------------------------------------------GAGGACTGGCCTTGCAGGGTGC--------- t0167248 1
------------------------------------------------AGGACTGGCCTTGCAGGGTG---------- t0349750 1
//
mireap
uninfection-m0056 2:128242039:128242117:+ 79(nt) -36.10(kcal/mol)
CGCCGGGGCCGGAGTGTCCCTGCCGAGCTCCCGACACCAAGGGTGAGTAAGGGCAAAGTAGGGACAGCTCACCTTGGAG uninfection-m0056 122
..((((((...((((((((((((...((((....((((...)))).....))))...))))))))).))).))))))..
***********************************************TAAGGGCAAAGTAGGGACAGCT********** uninfection-m0056-3p 121
------------------------------------------GTGAGTAAGGGCAAAGTAGG----------------- t0294395 1
----------------------------------------------GTAAGGGCAAAGTAGGGACAGC----------- t0232615 1
-----------------------------------------------TAAGGGCAAAGTAGGGACAG------------ t0036220 6
-----------------------------------------------TAAGGGCAAAGTAGGGACAGC----------- t0025129 10
-----------------------------------------------TAAGGGCAAAGTAGGGACAGCT---------- t0004885 90
------------------------------------------------AAGGGCAAAGTAGGGACAGCT---------- t0043109 4
------------------------------------------------AAGGGCAAAGTAGGGACAGCTC--------- t0050797 4
------------------------------------------------AAGGGCAAAGTAGGGACAGCTCA-------- t0048752 4
-------------------------------------------------AGGGCAAAGTAGGGACAGCTCA-------- t0172093 1
--------------------------------------------------GGGCAAAGTAGGGACAGCT---------- t0399404 1
//
mireap
uninfection-m0057 2:135798260:135798347:+ 88(nt) -30.24(kcal/mol)
TTCTCATCTCTGTGAGTCACCCTCTTGCTTCCCTCAGCCGTATTTTGGGACAAGGAAGGGGGAACAAGGAGGACAAGACAGAGACAGA uninfection-m0057 7
.(((..(((((((..(((..(((..((.(((((((..((..............))..))))))))))))..)))...))))))).)))
*******************************************************AAGGGGGAACAAGGAGGACAAGA********** uninfection-m0057-3p 7
-------------------------------------------------------AAGGGGGAACAAGGAGGACAAG----------- t0061973 3
-------------------------------------------------------AAGGGGGAACAAGGAGGACAAGA---------- t0044569 4
//
mireap
uninfection-m0058 2:384007:384096:- 90(nt) -32.20(kcal/mol)
GGACTCCAGCTGGGGGACTGGAGCGGCCTCCCCCTCCCCTCCCATCTACTGAACGCTGTGGGGAGCTGTTCTACCACTTTCTGTGGGTTA uninfection-m0058 9
.((((((((..((.((..(((((((((.((((((.......................).)))))))))))))))).))..))).))))).
**********TGGGGGACTGGAGCGGCCTC************************************************************ uninfection-m0058-5p 9
----------TGGGGGACTGGAGCGGCCT------------------------------------------------------------- t0063982 3
----------TGGGGGACTGGAGCGGCCTC------------------------------------------------------------ t0037611 5
----------TGGGGGACTGGAGCGGCCTCCC---------------------------------------------------------- t0138537 1
//
mireap
uninfection-m0059 2:587916:587999:- 84(nt) -39.80(kcal/mol)
TGTGTCAAAGGTCGTGTGTGTGTGCGTGTGCCCGTGCGTGTGCGTGCTGCATCTGCACATGTAGATACACGCAGAACCTTACAC uninfection-m0059 14
.((((..((((((((((((((.(((((((((..(((((.((....)))))))..))))))))).)))))))).).)))))))))
***************************************************TCTGCACATGTAGATACACGCAG********** uninfection-m0059-3p 14
---------------------------------------------------TCTGCACATGTAGATACACGCA----------- t0201586 1
---------------------------------------------------TCTGCACATGTAGATACACGCAG---------- t0029262 8
---------------------------------------------------TCTGCACATGTAGATACACGCAGA--------- t0190149 1
----------------------------------------------------CTGCACATGTAGATACACGCAG---------- t0067971 2
-----------------------------------------------------TGCACATGTAGATACACGCAG---------- t0265661 1
-----------------------------------------------------TGCACATGTAGATACACGCAGA--------- t0350962 1
//
mireap
uninfection-m0060 2:8222322:8222395:- 74(nt) -47.00(kcal/mol)
CAGGGCCTGTGACTGCACTGCTGGGCCTGGCATGCCTGGCATGCCAGGGCAGCAGTGGCAGTGGCAGCTGGATG uninfection-m0060 13
...(((.(((.(((((((((((.(.((((((((((...)))))))))).))))))).))))).)))))).....
**********GACTGCACTGCTGGGCCTGGCA****************************************** uninfection-m0060-5p 12
*******************************************CCAGGGCAGCAGTGGCAGTGG********** uninfection-m0060-3p 1
----------GACTGCACTGCTGGGCCTGGCA------------------------------------------ t0031688 7
----------GACTGCACTGCTGGGCCTGGCAT----------------------------------------- t0040330 5
-------------------------------------------CCAGGGCAGCAGTGGCAGTGG---------- t0392605 1
//
mireap
uninfection-m0061 2:128006882:128006960:- 79(nt) -35.02(kcal/mol)
ACCCTGCAGTGAGGAGGAGGGAAGAAAGGCTGCTGCTGTTCTTCTCGCAGTCTTCCAGCCCTCCCCCTGCAGCAGAGTT uninfection-m0061 56
((.((((.((..((.((((((..(.((((((((.............)))))))).)..))))))))..)).)))).)).
**********GAGGAGGAGGGAAGAAAGGCTG*********************************************** uninfection-m0061-5p 56
----------GAGGAGGAGGGAAGAAAGGC------------------------------------------------- t0168209 1
----------GAGGAGGAGGGAAGAAAGGCT------------------------------------------------ t0030062 8
----------GAGGAGGAGGGAAGAAAGGCTG----------------------------------------------- t0012148 28
----------GAGGAGGAGGGAAGAAAGGCTGC---------------------------------------------- t0020085 14
----------GAGGAGGAGGGAAGAAAGGCTGCT--------------------------------------------- t0355558 1
-----------AGGAGGAGGGAAGAAAGGCTG----------------------------------------------- t0085936 2
-----------AGGAGGAGGGAAGAAAGGCTGC---------------------------------------------- t0185145 1
-------------GAGGAGGGAAGAAAGGCTG----------------------------------------------- t0202483 1
//
mireap
uninfection-m0062 2:128094638:128094716:- 79(nt) -35.02(kcal/mol)
ACCCTGCAGTGAGGAGGAGGGAAGAAAGGCTGCTGCTGTTCTTCTCGCAGTCTTCCAGCCCTCCCCCTGCAGCAGAGTT uninfection-m0062 56
((.((((.((..((.((((((..(.((((((((.............)))))))).)..))))))))..)).)))).)).
**********GAGGAGGAGGGAAGAAAGGCTG*********************************************** uninfection-m0062-5p 56
----------GAGGAGGAGGGAAGAAAGGC------------------------------------------------- t0168209 1
----------GAGGAGGAGGGAAGAAAGGCT------------------------------------------------ t0030062 8
----------GAGGAGGAGGGAAGAAAGGCTG----------------------------------------------- t0012148 28
----------GAGGAGGAGGGAAGAAAGGCTGC---------------------------------------------- t0020085 14
----------GAGGAGGAGGGAAGAAAGGCTGCT--------------------------------------------- t0355558 1
-----------AGGAGGAGGGAAGAAAGGCTG----------------------------------------------- t0085936 2
-----------AGGAGGAGGGAAGAAAGGCTGC---------------------------------------------- t0185145 1
-------------GAGGAGGGAAGAAAGGCTG----------------------------------------------- t0202483 1
//
mireap
uninfection-m0063 3:9289233:9289311:+ 79(nt) -62.20(kcal/mol)
CTAGGCCACGGGGGAACTCCCAGACCAGCTTCCACTCCCTTCAAGAAGCTGGTCTGGGAGTTCCCGGGTGGCCTAGTAG uninfection-m0063 149
(((((((((..(((((((((((((((((((((............)))))))))))))))))))))..)))))))))...
**********GGGGAACTCCCAGACCAGCTTC*********************************************** uninfection-m0063-5p 148
**********************************************AGCTGGTCTGGGAGTTCCCGGGT********** uninfection-m0063-3p 1
---------GGGGGAACTCCCAGACCAGCTT------------------------------------------------ t0019404 14
----------GGGGAACTCCCAGACCAGCTT------------------------------------------------ t0006184 67
----------GGGGAACTCCCAGACCAGCTTC----------------------------------------------- t0006167 67
----------------------------------------------AGCTGGTCTGGGAGTTCCCGGGT---------- t0223185 1
//
mireap
uninfection-m0064 3:34591410:34591485:+ 76(nt) -36.70(kcal/mol)
TGGGAGCCCCTGGGGAGGGCATTGTGGTGACGGCCTCTGAGCCCACGCCTCTCTGCTCTCCTGTAGCTGGCGACCG uninfection-m0064 7
.((..(((.((((((((((((..(.((((..(((......)))..)))).)..))))))))).)))..)))..)).
**********TGGGGAGGGCATTGTGGTGACGG******************************************* uninfection-m0064-5p 6
*******************************************CACGCCTCTCTGCTCTCCTGTAG********** uninfection-m0064-3p 1
----------TGGGGAGGGCATTGTGGTGA---------------------------------------------- t0293745 1
----------TGGGGAGGGCATTGTGGTGACG-------------------------------------------- t0100953 2
----------TGGGGAGGGCATTGTGGTGACGG------------------------------------------- t0094872 2
-----------GGGGAGGGCATTGTGGTGACG-------------------------------------------- t0111173 1
-------------------------------------------CACGCCTCTCTGCTCTCCTGTAG---------- t0400498 1
//
mireap
uninfection-m0065 3:39409047:39409130:+ 84(nt) -31.65(kcal/mol)
TGCTGAAGGGTGCCTGACTCAGCCAGAGGTGGGTATGAACGTTAGAAGTCTTCTGGTTCAGGGTACATGGCACTCCCCTCAGTC uninfection-m0065 13
.(((((.((((((((((((((((((((((....................)))))))))..)))).)).))))).))..))))).
***************************************************TCTGGTTCAGGGTACATGGCACT********** uninfection-m0065-3p 12
-----------------------------TGGGTATGAACGTTAGAAGTCT--------------------------------- t0154216 1
---------------------------------------------------TCTGGTTCAGGGTACATGGCA------------ t0211474 1
---------------------------------------------------TCTGGTTCAGGGTACATGGCACT---------- t0030348 7
---------------------------------------------------TCTGGTTCAGGGTACATGGCACTC--------- t0054339 3
---------------------------------------------------TCTGGTTCAGGGTACATGGCACTCC-------- t0170859 1
//
mireap
uninfection-m0066 3:96781092:96781181:+ 90(nt) -38.91(kcal/mol)
TGCTGCTTCGTTCAGAACCATCTCTCTTATATCTGCCACCTGCCTTCTCTGACCTGCAGATATGAGAGTGTTGGTCCTGAAGGTCGTAGC uninfection-m0066 8
.(((((..(.(((((.((((.(.(((((((((((((...................))))))))))))).).)))).))))).)..)))))
**********************************************************GATATGAGAGTGTTGGTCCTGA********** uninfection-m0066-3p 8
----------------------------------------------------------GATATGAGAGTGTTGGTCCTGA---------- t0031060 7
----------------------------------------------------------GATATGAGAGTGTTGGTCCTGAA--------- t0414544 1
//
mireap
uninfection-m0067 3:36456590:36456669:- 80(nt) -37.00(kcal/mol)
AAGCAGCACCAGCTTCCTGGCCTCGTTCCTCTGCTGGGAGCCACTCAAGGTAGGTGGGATGCAGGGGAGCCCAGCTGCTG uninfection-m0067 14
.((((((....(((((((.((...(((((((((((..(((...)))..)))))).))))))).)))))))...)))))).
*************************************************GTAGGTGGGATGCAGGGGAGC********** uninfection-m0067-3p 14
-------------------------------------------------GTAGGTGGGATGCAGGGGA------------ t0217251 1
-------------------------------------------------GTAGGTGGGATGCAGGGGAGC---------- t0027744 8
-------------------------------------------------GTAGGTGGGATGCAGGGGAGCC--------- t0046658 4
-------------------------------------------------GTAGGTGGGATGCAGGGGAGCCCA------- t0183752 1
//
mireap
uninfection-m0068 3:42868956:42869040:- 85(nt) -38.70(kcal/mol)
CTCGGCGCTGGCGTCCCTCGCGCGGACCCCGCTCGGCGGCGCGATGCGGCGTAGCAAGGCGGACGTGGAGCGGTACATCGCCTCA uninfection-m0068 11
...((((.((....(((((.((((....(((((..((.((((......)))).))..))))).))))))).))..)).))))...
*****************************************************GCAAGGCGGACGTGGAGCGGTA********** uninfection-m0068-3p 10
-----------------------------------------------------GCAAGGCGGACGTGGAGCGGT----------- t0275740 1
-----------------------------------------------------GCAAGGCGGACGTGGAGCGGTA---------- t0033414 6
-----------------------------------------------------GCAAGGCGGACGTGGAGCGGTAC--------- t0186880 1
-----------------------------------------------------GCAAGGCGGACGTGGAGCGGTACA-------- t0221335 1
------------------------------------------------------CAAGGCGGACGTGGAGCGGT----------- t0389409 1
-----------------------------------------------------------CGGACGTGGAGCGGTACATCGCCT-- t0303754 1
//
mireap
uninfection-m0069 4:82802741:82802835:+ 95(nt) -42.60(kcal/mol)
AGTGGCAGGGAGCCTGCCTCTGTCAGGTACAGCTGCCAACCTTGACACTGTCTTAGTGGCTCACAGGTTAGGGTGAGTGGCTGTTTCCTGCTTGG uninfection-m0069 9
((.((((((...)))))).))..((((.(((((..(..((((((((.((((((....))...))))))))))))..)..)))))..)))).....
****************************************************************AGGTTAGGGTGAGTGGCTGTT********** uninfection-m0069-3p 9
----------------------------------------------------------------AGGTTAGGGTGAGTGGCTGT----------- t0238049 1
----------------------------------------------------------------AGGTTAGGGTGAGTGGCTGTT---------- t0045576 4
----------------------------------------------------------------AGGTTAGGGTGAGTGGCTGTTT--------- t0050843 4
//
mireap
uninfection-m0070 4:98008217:98008308:+ 92(nt) -25.82(kcal/mol)
GCTGGGAATGAGACCTTGATGGCTGGCTGAGTCTCTTTCCTTAAAGATCCCAGAGAGGATGTGTGAGCTGACACGGAAATCAGGCTCCTGCC uninfection-m0070 223
((.(((..(((..((.((.(((((.((...(((.(((((.............))))))))..)).))))).)).))...)))..).)).)).
**********AGACCTTGATGGCTGGCTGAGTCT********************************************************** uninfection-m0070-5p 222
---------GAGACCTTGATGGCTGGCTGAGTCT---------------------------------------------------------- t0097589 2
---------GAGACCTTGATGGCTGGCTGAGTCTC--------------------------------------------------------- t0193582 1
----------AGACCTTGATGGCTGGCTGAGT------------------------------------------------------------ t0019257 15
----------AGACCTTGATGGCTGGCTGAGTC----------------------------------------------------------- t0014179 23
----------AGACCTTGATGGCTGGCTGAGTCT---------------------------------------------------------- t0003152 149
----------AGACCTTGATGGCTGGCTGAGTCTC--------------------------------------------------------- t0018975 15
-----------GACCTTGATGGCTGGCTGAGT------------------------------------------------------------ t0026565 9
-----------GACCTTGATGGCTGGCTGAGTC----------------------------------------------------------- t0317806 1
-----------GACCTTGATGGCTGGCTGAGTCT---------------------------------------------------------- t0042033 5
-----------GACCTTGATGGCTGGCTGAGTCTC--------------------------------------------------------- t0214751 1
------------ACCTTGATGGCTGGCTGAGTCT---------------------------------------------------------- t0124244 1
------------------------------------------------------------------GCTGACACGGAAATCAGGCTCC---- t0356526 1
//
mireap
uninfection-m0071 4:103379075:103379159:+ 85(nt) -30.80(kcal/mol)
GCTGGGCGCCTCGCAGCCGCGTTCCCCGCGCTGTTCCCCCGACTCTTGAAGGAATCGTGGTGCTGGAACCCGGCTTCTCTCTCAG uninfection-m0071 22
((((((..((..(((.(((((((((...((..(((.....)))...))..)))).)))))))).))..))))))...........
****************************************************AATCGTGGTGCTGGAACCCGGCT********** uninfection-m0071-3p 22
----------------------------------------------------AATCGTGGTGCTGGAACCCGGC----------- t0062491 3
----------------------------------------------------AATCGTGGTGCTGGAACCCGGCT---------- t0016840 18
----------------------------------------------------AATCGTGGTGCTGGAACCCGGCTT--------- t0136564 1
//
mireap
uninfection-m0072 4:80298784:80298876:- 93(nt) -23.00(kcal/mol)
AGTGATGTCTTTGGGATGGCAAGAATAGTTTTTGAATTCAGGTCTAATTTGGGTTTAATTCTGAGACTTGGTTTCATCATCTATAACATCAAG uninfection-m0072 12
..((((((.....((((((..(((..((((((.(((((.((.((......)).)).))))).))))))...)))..))))))...))))))..
**********TTGGGATGGCAAGAATAGTTTT************************************************************* uninfection-m0072-5p 12
-------TCTTTGGGATGGCAAGAATAGTTTT------------------------------------------------------------- t0221488 1
----------TTGGGATGGCAAGAATAGTTT-------------------------------------------------------------- t0409741 1
----------TTGGGATGGCAAGAATAGTTTT------------------------------------------------------------- t0050665 4
----------TTGGGATGGCAAGAATAGTTTTT------------------------------------------------------------ t0278433 1
-----------TGGGATGGCAAGAATAGTTTT------------------------------------------------------------- t0418835 1
------------GGGATGGCAAGAATAGTTTT------------------------------------------------------------- t0052712 3
------------GGGATGGCAAGAATAGTTTTT------------------------------------------------------------ t0202290 1
//
mireap
uninfection-m0073 4:91540594:91540681:- 88(nt) -20.61(kcal/mol)
AGAATATGACTTGGGGAATGAAGAAGAGTCAGCATAACTTCATAGCATCTCCTCATTCTTTCTCTTCTCTCTCCTCAGGTGTTGGATG uninfection-m0073 8
........(((((((((..((.((((((..((.((...................)).))..))))))))..)))))))))........
**********TTGGGGAATGAAGAAGAGTCAGCA****************************************************** uninfection-m0073-5p 8
----------TTGGGGAATGAAGAAGAGTCAGC------------------------------------------------------- t0137342 1
----------TTGGGGAATGAAGAAGAGTCAGCA------------------------------------------------------ t0049863 4
----------TTGGGGAATGAAGAAGAGTCAGCAT----------------------------------------------------- t0433528 1
-----------TGGGGAATGAAGAAGAGTCAGCA------------------------------------------------------ t0105373 2
//
mireap
uninfection-m0074 4:103318845:103318929:- 85(nt) -30.80(kcal/mol)
GCTGGGCGCCTCGCAGCCGCGTTCCCCGCGCTGTTCCCCCGACTCTTGAAGGAATCGTGGTGCTGGAACCCGGCTTCTCTCTCAG uninfection-m0074 22
((((((..((..(((.(((((((((...((..(((.....)))...))..)))).)))))))).))..))))))...........
****************************************************AATCGTGGTGCTGGAACCCGGCT********** uninfection-m0074-3p 22
----------------------------------------------------AATCGTGGTGCTGGAACCCGGC----------- t0062491 3
----------------------------------------------------AATCGTGGTGCTGGAACCCGGCT---------- t0016840 18
----------------------------------------------------AATCGTGGTGCTGGAACCCGGCTT--------- t0136564 1
//
mireap
uninfection-m0075 4:112273468:112273549:- 82(nt) -41.60(kcal/mol)
TGCCCCCAGGAGAAAGAAGCCTCTCGGCCTGTGCTGGCATATGCTCTCCGCAGTCGGGACGCTTCCTTCTTGAGGGGCTTTC uninfection-m0075 17
.(((((((((((...(((((.(((((((.((((..(((....)).)..))))))))))).))))).)))))).)))))....
**********AGAAAGAAGCCTCTCGGCCTGTG************************************************* uninfection-m0075-5p 2
**************************************************CAGTCGGGACGCTTCCTTCTTG********** uninfection-m0075-3p 15
---------GAGAAAGAAGCCTCTCGGCCTGT-------------------------------------------------- t0278319 1
----------AGAAAGAAGCCTCTCGGCCTGTG------------------------------------------------- t0403766 1
--------------------------------------------------CAGTCGGGACGCTTCCTTCT------------ t0335928 1
--------------------------------------------------CAGTCGGGACGCTTCCTTCTT----------- t0245139 1
--------------------------------------------------CAGTCGGGACGCTTCCTTCTTG---------- t0020272 13
//
mireap
uninfection-m0076 4:127718050:127718129:- 80(nt) -42.50(kcal/mol)
GGGCGCGTCGCCCCCCTCAGTCCACCAGAGCCCGGATGCCTCAGAAATTCGGCTCTGGGTCTGTGGGGAGCGAAATGCAA uninfection-m0076 483
..(((..((((.((((.(((....((((((((.((((.........))))))))))))..))).)))).))))..)))..
*************************************************CGGCTCTGGGTCTGTGGGGAG********** uninfection-m0076-3p 483
------------------------------------------------TCGGCTCTGGGTCTGTGGGGAG---------- t0009017 41
-------------------------------------------------CGGCTCTGGGTCTGTGGG------------- t0061683 3
-------------------------------------------------CGGCTCTGGGTCTGTGGGG------------ t0018323 16
-------------------------------------------------CGGCTCTGGGTCTGTGGGGA----------- t0006304 66
-------------------------------------------------CGGCTCTGGGTCTGTGGGGAG---------- t0001416 356
-------------------------------------------------CGGCTCTGGGTCTGTGGGGAGC--------- t0256131 1
//
mireap
uninfection-m0077 5:259339:259421:+ 83(nt) -43.60(kcal/mol)
TGCTGCTTGTTCTGGAGGCAGCGGCTGGCTCTCTGGTTGGCTTGTTCCTGAGACCGAAGCCGCCTCCTCAGAGTCAGGCAGCT uninfection-m0077 6
.(((((((((((((.(((..((((((((.((((.((..........)).))))))..))))))..)))))))).)))))))).
**********TCTGGAGGCAGCGGCTGGCTCTC************************************************** uninfection-m0077-5p 6
---------TTCTGGAGGCAGCGGCTGGCT----------------------------------------------------- t0433512 1
----------TCTGGAGGCAGCGGCTGGCT----------------------------------------------------- t0322754 1
----------TCTGGAGGCAGCGGCTGGCTCT--------------------------------------------------- t0078665 2
----------TCTGGAGGCAGCGGCTGGCTCTC-------------------------------------------------- t0074759 2
//
mireap
uninfection-m0078 5:5458151:5458228:+ 78(nt) -45.00(kcal/mol)
CAGGGCCAGGAGTGGGGCAGGGTGAGCATTCTGTTACTGAGGAGCCCAGAGCCCAGCCCTGCCCCCGCCTTGGCCCCT uninfection-m0078 12
..((((((((.((((((((((((..((..((((...((....))..))))))...)))))).))))))))))))))..
**********AGTGGGGCAGGGTGAGCATTCT********************************************** uninfection-m0078-5p 12
----------AGTGGGGCAGGGTGAGCATT------------------------------------------------ t0056230 3
----------AGTGGGGCAGGGTGAGCATTC----------------------------------------------- t0071123 2
----------AGTGGGGCAGGGTGAGCATTCT---------------------------------------------- t0031164 7
//
mireap
uninfection-m0079 5:7827576:7827658:+ 83(nt) -46.40(kcal/mol)
CAGGTCTTGTTTGAACCTGATAGCAGCTGCCGCCAGGTGATGTCCACAGGGTGGCGGCGCTGGTCAGTGTCAAGCCAGACTCA uninfection-m0079 13
..(((((.((((((..((((((((.(((((((((..(((.....)))..)))))))))))).)))))..)))))).)))))..
**********TTGAACCTGATAGCAGCTGCCG*************************************************** uninfection-m0079-5p 13
----------TTGAACCTGATAGCAGCTGC----------------------------------------------------- t0342618 1
----------TTGAACCTGATAGCAGCTGCCG--------------------------------------------------- t0027006 9
----------TTGAACCTGATAGCAGCTGCCGC-------------------------------------------------- t0380495 1
----------TTGAACCTGATAGCAGCTGCCGCCA------------------------------------------------ t0092982 2
//
mireap
uninfection-m0080 5:16721608:16721706:+ 99(nt) -40.70(kcal/mol)
GGTCCGGGGGTTCGGGGGAGGAGTGGAGGAGGTAACAGACTCGGCTCCACCTGCTTACCTGTCCCTTCCCCGCACAGAGGGCGTCCCTGGAGGCTGCCA uninfection-m0080 25
.((.((((((..((((..((.((((((((((........)))..))))).)).))..)))).....)))))).))....((((.((.....)).)))).
**********TTCGGGGGAGGAGTGGAGGAGG******************************************************************* uninfection-m0080-5p 25
----------TTCGGGGGAGGAGTGGAGGA--------------------------------------------------------------------- t0366279 1
----------TTCGGGGGAGGAGTGGAGGAG-------------------------------------------------------------------- t0085108 2
----------TTCGGGGGAGGAGTGGAGGAGG------------------------------------------------------------------- t0024758 10
----------TTCGGGGGAGGAGTGGAGGAGGT------------------------------------------------------------------ t0064912 3
----------TTCGGGGGAGGAGTGGAGGAGGTA----------------------------------------------------------------- t0098756 2
----------TTCGGGGGAGGAGTGGAGGAGGTAA---------------------------------------------------------------- t0168084 1
-----------TCGGGGGAGGAGTGGAGGAGGT------------------------------------------------------------------ t0038732 5
-----------TCGGGGGAGGAGTGGAGGAGGTAA---------------------------------------------------------------- t0418052 1
//
mireap
uninfection-m0081 5:74880746:74880821:+ 76(nt) -33.50(kcal/mol)
ACAGCCGCCGGGGTGAGGCCGCCGTTGTAGCTCAGGCTGGTTGGGGCTGTGACTGTGGGAGGCGCCGGTGCGATGG uninfection-m0081 10
.((.(((((((.((....((((.((..((((((..(....)..))))))..)).))))...)).)))))).).)).
*********************************************GCTGTGACTGTGGGAGGCGCC********** uninfection-m0081-3p 9
-----------------------------GCTCAGGCTGGTTGGGGCTGT-------------------------- t0222990 1
-------------------------------------------GGGCTGTGACTGTGGGAGGCG------------ t0200902 1
---------------------------------------------GCTGTGACTGTGGGAGGCG------------ t0085060 2
---------------------------------------------GCTGTGACTGTGGGAGGCGC----------- t0319090 1
---------------------------------------------GCTGTGACTGTGGGAGGCGCC---------- t0061840 3
----------------------------------------------CTGTGACTGTGGGAGGCGCCG--------- t0435607 1
-----------------------------------------------TGTGACTGTGGGAGGCGCC---------- t0152825 1
//
mireap
uninfection-m0082 5:4391281:4391361:- 81(nt) -59.60(kcal/mol)
TCGGCCCTCCATGTCCGCGGGTTCCCTATCCCGGGTTGGTTGAGTTCGCGGATGCGGAACCTGCGGATACGGAGGGCTGAT uninfection-m0082 51
((((((((((.((((((((((((((.(((((((..((.....))..)).))))).)))))))))))))).)))))))))).
**********ATGTCCGCGGGTTCCCTATCC************************************************** uninfection-m0082-5p 51
---------CATGTCCGCGGGTTCCCTAT---------------------------------------------------- t0038282 5
---------CATGTCCGCGGGTTCCCTATC--------------------------------------------------- t0102304 2
----------ATGTCCGCGGGTTCCCTAT---------------------------------------------------- t0021598 12
----------ATGTCCGCGGGTTCCCTATC--------------------------------------------------- t0026964 9
----------ATGTCCGCGGGTTCCCTATCC-------------------------------------------------- t0019314 14
----------ATGTCCGCGGGTTCCCTATCCC------------------------------------------------- t0026023 9
//
mireap
uninfection-m0083 5:5628118:5628195:- 78(nt) -45.00(kcal/mol)
CAGGGCCAGGAGTGGGGCAGGGTGAGCATTCTGTTACTGAGGAGCCCAGAGCCCAGCCCTGCCCCCGCCTTGGCCCCT uninfection-m0083 12
..((((((((.((((((((((((..((..((((...((....))..))))))...)))))).))))))))))))))..
**********AGTGGGGCAGGGTGAGCATTCT********************************************** uninfection-m0083-5p 12
----------AGTGGGGCAGGGTGAGCATT------------------------------------------------ t0056230 3
----------AGTGGGGCAGGGTGAGCATTC----------------------------------------------- t0071123 2
----------AGTGGGGCAGGGTGAGCATTCT---------------------------------------------- t0031164 7
//
mireap
uninfection-m0084 5:20064100:20064175:- 76(nt) -42.00(kcal/mol)
TGCAGCTCCTTGCGTTCATTCTGTTTGGCCTGGTGTTCTTTCAGCAGGCGGGACAGCATGGTCGCAGTGGGCTGGG uninfection-m0084 8
..((((((.(((((..(((.((((((.(((((.((......)).))))).)))))).)))..))))).))))))..
**********TGCGTTCATTCTGTTTGGCCTG******************************************** uninfection-m0084-5p 8
---------TTGCGTTCATTCTGTTTGGCCT--------------------------------------------- t0252594 1
----------TGCGTTCATTCTGTTTGGCCT--------------------------------------------- t0054920 3
----------TGCGTTCATTCTGTTTGGCCTG-------------------------------------------- t0051413 4
//
mireap
uninfection-m0085 5:20108121:20108196:- 76(nt) -42.00(kcal/mol)
TGCAGCTCCTTGCGTTCATTCTGTTTGGCCTGGTGTTCTTTCAGCAGGCGGGACAGCATGGTCGCAGTGGGCTGGG uninfection-m0085 8
..((((((.(((((..(((.((((((.(((((.((......)).))))).)))))).)))..))))).))))))..
**********TGCGTTCATTCTGTTTGGCCTG******************************************** uninfection-m0085-5p 8
---------TTGCGTTCATTCTGTTTGGCCT--------------------------------------------- t0252594 1
----------TGCGTTCATTCTGTTTGGCCT--------------------------------------------- t0054920 3
----------TGCGTTCATTCTGTTTGGCCTG-------------------------------------------- t0051413 4
//
mireap
uninfection-m0086 5:20224741:20224825:- 85(nt) -40.80(kcal/mol)
CGCCTCCGCCAACCGCTTTTACTTCTCCTTCCCGTGTCTTCCCTGGTGACCCCGGAAGTGGAAGTAAGCGCAGGTCGGCGGCAGC uninfection-m0086 13
.((..(((((.(((((.((((((((..(((((.(.(((..(....).))).).)))))..)))))))).)).))).)))))..))
***************************************************CCGGAAGTGGAAGTAAGCGCAGGT********** uninfection-m0086-3p 13
---------------------------------------------------CCGGAAGTGGAAGTAAGCGCAG------------ t0039112 5
---------------------------------------------------CCGGAAGTGGAAGTAAGCGCAGGT---------- t0029588 8
//
mireap
uninfection-m0087 6:241236:241323:+ 88(nt) -32.79(kcal/mol)
TGCCACCCTCACCGCGCCGGCTTCTCTCTGGAATTCCCAAGCCCAGGAAGGGACATGCTTGGGGGAGCGAGCGCGGCTCCTTCTAGGC uninfection-m0087 8
.(((.......((((((..((((((((..((...((((...(....)..))))....)).))))))))..)))))).........)))
**********************************************************TTGGGGGAGCGAGCGCGGCT********** uninfection-m0087-3p 8
----------------------------------------------------------TTGGGGGAGCGAGCGCGGC----------- t0076499 2
----------------------------------------------------------TTGGGGGAGCGAGCGCGGCT---------- t0062576 3
----------------------------------------------------------TTGGGGGAGCGAGCGCGGCTC--------- t0065604 3
//
mireap
uninfection-m0088 6:243575:243655:+ 81(nt) -32.40(kcal/mol)
CTGGGTCCTTTGGGACGCAGCAGGCATTCTCGCTTTGCCGCCTTGGCGTGTGCCTTGCGAGCGGTCCCTCCCCAAAGTGGG uninfection-m0088 259
.((((......(((((((.((((((((...((((..(....)..)))).))))).)))..)).)))))..)))).......
**********TGGGACGCAGCAGGCATTCTCG************************************************* uninfection-m0088-5p 256
**********************************************CGTGTGCCTTGCGAGCGGTCCCTCC********** uninfection-m0088-3p 3
-------CTTTGGGACGCAGCAGGCA------------------------------------------------------- t0392782 1
-------CTTTGGGACGCAGCAGGCAT------------------------------------------------------ t0335210 1
--------TTTGGGACGCAGCAGGCA------------------------------------------------------- t0077277 2
--------TTTGGGACGCAGCAGGCAT------------------------------------------------------ t0361104 1
--------TTTGGGACGCAGCAGGCATT----------------------------------------------------- t0010113 36
--------TTTGGGACGCAGCAGGCATTC---------------------------------------------------- t0042176 5
--------TTTGGGACGCAGCAGGCATTCT--------------------------------------------------- t0025180 10
--------TTTGGGACGCAGCAGGCATTCTCG------------------------------------------------- t0013138 25
--------TTTGGGACGCAGCAGGCATTCTCGCT----------------------------------------------- t0029846 8
---------TTGGGACGCAGCAGGCATTCT--------------------------------------------------- t0036014 6
---------TTGGGACGCAGCAGGCATTCTC-------------------------------------------------- t0103048 2
---------TTGGGACGCAGCAGGCATTCTCG------------------------------------------------- t0018877 15
---------TTGGGACGCAGCAGGCATTCTCGCT----------------------------------------------- t0098900 2
----------TGGGACGCAGCAGGCATT----------------------------------------------------- t0186552 1
----------TGGGACGCAGCAGGCATTC---------------------------------------------------- t0115070 1
----------TGGGACGCAGCAGGCATTCT--------------------------------------------------- t0026807 9
----------TGGGACGCAGCAGGCATTCTC-------------------------------------------------- t0066187 3
----------TGGGACGCAGCAGGCATTCTCG------------------------------------------------- t0004783 93
----------TGGGACGCAGCAGGCATTCTCGC------------------------------------------------ t0084750 2
----------TGGGACGCAGCAGGCATTCTCGCT----------------------------------------------- t0011345 30
----------TGGGACGCAGCAGGCATTCTCGCTT---------------------------------------------- t0182663 1
----------TGGGACGCAGCAGGCATTCTCGCTTT--------------------------------------------- t0291483 1
-----------GGGACGCAGCAGGCATTCT--------------------------------------------------- t0415275 1
----------------------------------------------CGTGTGCCTTGCGAGCGGTCCCTCC---------- t0338405 1
------------------------------------------------TGTGCCTTGCGAGCGGTCCCTC----------- t0315648 1
------------------------------------------------TGTGCCTTGCGAGCGGTCCCTCCC--------- t0210090 1
//
mireap
uninfection-m0089 6:1393210:1393298:+ 89(nt) -38.90(kcal/mol)
TTGGAGGCGCAGCAGCGAGGCCGTAGCTTGGTGGGTCTGCAGGACACCACCCTTCACCAGGCGGCGCCGCCTCCCGGCAGCCCCTCACC uninfection-m0089 6
...((((.((.((.(.((((((((.((((((((((((.....)))........))))))))).)))..))))).).)).)).))))...
**********AGCAGCGAGGCCGTAGCTTGGT********************************************************* uninfection-m0089-5p 6
----------AGCAGCGAGGCCGTAGCTTGG---------------------------------------------------------- t0079346 2
----------AGCAGCGAGGCCGTAGCTTGGT--------------------------------------------------------- t0074229 2
----------AGCAGCGAGGCCGTAGCTTGGTG-------------------------------------------------------- t0102981 2
//
mireap
uninfection-m0090 6:20055891:20055974:+ 84(nt) -62.56(kcal/mol)
GAACCTGCTCCTGGCCCTGCTCTCCTCTCCCCGGGTCTCCCACGCCCACCCCTGGGTGGAGGAAAGCGGGGCCAGGAGTGGGTT uninfection-m0090 24
.((((..((((((((((((((.(((((..((((((...............))))))..))))).))))))))))))))..))))
****************************************************TGGGTGGAGGAAAGCGGGGCCA********** uninfection-m0090-3p 24
----------------------------------------------------TGGGTGGAGGAAAGCGGG-------------- t0352546 1
----------------------------------------------------TGGGTGGAGGAAAGCGGGGC------------ t0135467 1
----------------------------------------------------TGGGTGGAGGAAAGCGGGGCC----------- t0025380 10
----------------------------------------------------TGGGTGGAGGAAAGCGGGGCCA---------- t0022543 11
----------------------------------------------------TGGGTGGAGGAAAGCGGGGCCAG--------- t0232638 1
//
mireap
uninfection-m0091 6:39531927:39532004:+ 78(nt) -34.70(kcal/mol)
GAGGTTGGGAAGGAGGGAAGGCGGATGAGAGCTGGGACCGTAGACCCGTCTCTGGCCCCCTCCCCCCCATTCAACCCC uninfection-m0091 15
..(((((((..((.((((.((.((.(.((((.((((........)))).)))).))))).)))).))..)))))))..
**********AGGAGGGAAGGCGGATGAGAGCT********************************************* uninfection-m0091-5p 15
----------AGGAGGGAAGGCGGATGAGAG----------------------------------------------- t0113436 1
----------AGGAGGGAAGGCGGATGAGAGCT--------------------------------------------- t0028099 8
----------AGGAGGGAAGGCGGATGAGAGCTG-------------------------------------------- t0037555 5
----------AGGAGGGAAGGCGGATGAGAGCTGG------------------------------------------- t0401341 1
//
mireap
uninfection-m0092 6:38468775:38468851:- 77(nt) -46.90(kcal/mol)
ACAGGGTGGGAGGCCTGGGGCTGGCTCGAGGTGGGCTCTCAGGAACAACCGAGCCGCCCCTGGCTCCCCCGCCTGCT uninfection-m0092 5
...(((((((.((((.(((((.((((((.(.((..((....))..)).)))))))))))).))))..)))))))...
**********AGGCCTGGGGCTGGCTCGAGGTG******************************************** uninfection-m0092-5p 5
----------AGGCCTGGGGCTGGCTCGAGGT--------------------------------------------- t0308871 1
----------AGGCCTGGGGCTGGCTCGAGGTG-------------------------------------------- t0046937 4
//
mireap
uninfection-m0093 7:22700896:22700982:+ 87(nt) -26.20(kcal/mol)
CTATTGAAGCATAGCCAGTTTGGGAAGAATGCTGTTACCCTCAAGGAAGAAACTGGATTGTTCTCCAACCTGGCTCTTTAGTTACCA uninfection-m0093 226
..(((((((...((((((.(((((((.(((.(.(((..((....))....))).).))).))).)))).))))))))))))).....
**********ATAGCCAGTTTGGGAAGAATGC******************************************************* uninfection-m0093-5p 54
*****************************************************TGGATTGTTCTCCAACCTGGCTCT********** uninfection-m0093-3p 171
----------ATAGCCAGTTTGGGAAGAAT--------------------------------------------------------- t0340651 1
----------ATAGCCAGTTTGGGAAGAATG-------------------------------------------------------- t0033901 6
----------ATAGCCAGTTTGGGAAGAATGC------------------------------------------------------- t0022037 12
----------ATAGCCAGTTTGGGAAGAATGCT------------------------------------------------------ t0029682 8
----------ATAGCCAGTTTGGGAAGAATGCTG----------------------------------------------------- t0030022 8
----------ATAGCCAGTTTGGGAAGAATGCTGT---------------------------------------------------- t0080112 2
-----------TAGCCAGTTTGGGAAGAATG-------------------------------------------------------- t0094760 2
-----------TAGCCAGTTTGGGAAGAATGC------------------------------------------------------- t0032317 7
-----------TAGCCAGTTTGGGAAGAATGCT------------------------------------------------------ t0091012 2
-----------TAGCCAGTTTGGGAAGAATGCTG----------------------------------------------------- t0331860 1
-----------TAGCCAGTTTGGGAAGAATGCTGT---------------------------------------------------- t0072644 2
-----------TAGCCAGTTTGGGAAGAATGCTGTT--------------------------------------------------- t0369704 1
------------AGCCAGTTTGGGAAGAATGCTGT---------------------------------------------------- t0075176 2
----------------------------ATGCTGTTACCCTCAAGGAA--------------------------------------- t0353722 1
-----------------------------------------------------TGGATTGTTCTCCAACCTGGCT------------ t0015309 20
-----------------------------------------------------TGGATTGTTCTCCAACCTGGCTC----------- t0039937 5
-----------------------------------------------------TGGATTGTTCTCCAACCTGGCTCT---------- t0006987 58
-----------------------------------------------------TGGATTGTTCTCCAACCTGGCTCTT--------- t0017134 17
-----------------------------------------------------TGGATTGTTCTCCAACCTGGCTCTTT-------- t0039539 5
------------------------------------------------------GGATTGTTCTCCAACCTGGCTCT---------- t0273338 1
--------------------------------------------------------ATTGTTCTCCAACCTGGCT------------ t0093846 2
--------------------------------------------------------ATTGTTCTCCAACCTGGCTC----------- t0105867 2
--------------------------------------------------------ATTGTTCTCCAACCTGGCTCT---------- t0049487 4
--------------------------------------------------------ATTGTTCTCCAACCTGGCTCTT--------- t0012355 27
--------------------------------------------------------ATTGTTCTCCAACCTGGCTCTTT-------- t0012305 27
--------------------------------------------------------ATTGTTCTCCAACCTGGCTCTTTA------- t0059549 3
//
mireap
uninfection-m0094 7:22736391:22736477:+ 87(nt) -26.20(kcal/mol)
CTATTGAAGCATAGCCAGTTTGGGAAGAATGCTGTTACCCTCAAGGAAGAAACTGGATTGTTCTCCAACCTGGCTCTTTAGTTACCA uninfection-m0094 226
..(((((((...((((((.(((((((.(((.(.(((..((....))....))).).))).))).)))).))))))))))))).....
**********ATAGCCAGTTTGGGAAGAATGC******************************************************* uninfection-m0094-5p 54
*****************************************************TGGATTGTTCTCCAACCTGGCTCT********** uninfection-m0094-3p 171
----------ATAGCCAGTTTGGGAAGAAT--------------------------------------------------------- t0340651 1
----------ATAGCCAGTTTGGGAAGAATG-------------------------------------------------------- t0033901 6
----------ATAGCCAGTTTGGGAAGAATGC------------------------------------------------------- t0022037 12
----------ATAGCCAGTTTGGGAAGAATGCT------------------------------------------------------ t0029682 8
----------ATAGCCAGTTTGGGAAGAATGCTG----------------------------------------------------- t0030022 8
----------ATAGCCAGTTTGGGAAGAATGCTGT---------------------------------------------------- t0080112 2
-----------TAGCCAGTTTGGGAAGAATG-------------------------------------------------------- t0094760 2
-----------TAGCCAGTTTGGGAAGAATGC------------------------------------------------------- t0032317 7
-----------TAGCCAGTTTGGGAAGAATGCT------------------------------------------------------ t0091012 2
-----------TAGCCAGTTTGGGAAGAATGCTG----------------------------------------------------- t0331860 1
-----------TAGCCAGTTTGGGAAGAATGCTGT---------------------------------------------------- t0072644 2
-----------TAGCCAGTTTGGGAAGAATGCTGTT--------------------------------------------------- t0369704 1
------------AGCCAGTTTGGGAAGAATGCTGT---------------------------------------------------- t0075176 2
----------------------------ATGCTGTTACCCTCAAGGAA--------------------------------------- t0353722 1
-----------------------------------------------------TGGATTGTTCTCCAACCTGGCT------------ t0015309 20
-----------------------------------------------------TGGATTGTTCTCCAACCTGGCTC----------- t0039937 5
-----------------------------------------------------TGGATTGTTCTCCAACCTGGCTCT---------- t0006987 58
-----------------------------------------------------TGGATTGTTCTCCAACCTGGCTCTT--------- t0017134 17
-----------------------------------------------------TGGATTGTTCTCCAACCTGGCTCTTT-------- t0039539 5
------------------------------------------------------GGATTGTTCTCCAACCTGGCTCT---------- t0273338 1
--------------------------------------------------------ATTGTTCTCCAACCTGGCT------------ t0093846 2
--------------------------------------------------------ATTGTTCTCCAACCTGGCTC----------- t0105867 2
--------------------------------------------------------ATTGTTCTCCAACCTGGCTCT---------- t0049487 4
--------------------------------------------------------ATTGTTCTCCAACCTGGCTCTT--------- t0012355 27
--------------------------------------------------------ATTGTTCTCCAACCTGGCTCTTT-------- t0012305 27
--------------------------------------------------------ATTGTTCTCCAACCTGGCTCTTTA------- t0059549 3
//
mireap
uninfection-m0095 7:34049875:34049953:+ 79(nt) -35.60(kcal/mol)
TGGGCGGGTGTGCAGGTGGAGCCCAGGGGAACAGGTAGAGCAAGTGACCCTCGCCGCCACCTCTGCAGGTCCTGGCCAA uninfection-m0095 8
(((.(((((.(((((((((.(.(.((((..((..(.....)..))..)))).).).)))))..)))).).)))).))).
**********TGCAGGTGGAGCCCAGGGGAAC*********************************************** uninfection-m0095-5p 8
---------GTGCAGGTGGAGCCCAGGGGAAC----------------------------------------------- t0310539 1
----------TGCAGGTGGAGCCCAGGGGA------------------------------------------------- t0396837 1
----------TGCAGGTGGAGCCCAGGGGAAC----------------------------------------------- t0039631 5
------------CAGGTGGAGCCCAGGGGAAC----------------------------------------------- t0380886 1
//
mireap
uninfection-m0096 7:35770797:35770876:+ 80(nt) -31.20(kcal/mol)
CAGCAGCAAAAAAGGATGGATTGGACAGGCCTGTGCAGAGCTAAACAGGGCCTGTACCACCCCTCCTCAGCTTTGCCTGA uninfection-m0096 6
(((..(((((..((((.((..(((((((((((((..........))).))))))).)))..))))))....)))))))).
**********AAAGGATGGATTGGACAGGCCT************************************************ uninfection-m0096-5p 6
----------AAAGGATGGATTGGACAGGC-------------------------------------------------- t0329997 1
----------AAAGGATGGATTGGACAGGCCT------------------------------------------------ t0039063 5
//
mireap
uninfection-m0097 7:39651449:39651537:+ 89(nt) -38.50(kcal/mol)
CTAGGCACCTAGGACACAAAATGTAGGAAGGGCTGTGGCTCACAAGGTCACGCAAACAGCCTCTTTCATTTTGTGCCTGCGGCGCCTCG uninfection-m0097 11
..((((.((((((.(((((((((.((((..((((((((((.....))))......)))))))))).))))))))))))).)).))))..
**********AGGACACAAAATGTAGGAAGGGCT******************************************************* uninfection-m0097-5p 10
-TAGGCACCTAGGACACAAAATG------------------------------------------------------------------ t0291033 1
----------AGGACACAAAATGTAGGAAGGGC-------------------------------------------------------- t0070406 2
----------AGGACACAAAATGTAGGAAGGGCT------------------------------------------------------- t0029811 8
//
mireap
uninfection-m0098 7:60597409:60597492:+ 84(nt) -33.90(kcal/mol)
GGGAGGGAGGTGTGGAGAGAGTGGAAAGGTGAGTCTCTTCCACACTTGACCAGTCTCTTCCACAGGTATAGTGACTCAATCCCA uninfection-m0098 12
((((..(((.((((((((((.(((.((((((.(......)))).)))..))).)))).))))))..........)))..)))).
**********TGTGGAGAGAGTGGAAAGGTG***************************************************** uninfection-m0098-5p 12
---------GTGTGGAGAGAGTGGAAAGGTG----------------------------------------------------- t0039842 5
---------GTGTGGAGAGAGTGGAAAGGTGA---------------------------------------------------- t0363173 1
----------TGTGGAGAGAGTGGAAAGGTG----------------------------------------------------- t0036744 6
//
mireap
uninfection-m0099 7:108120883:108120963:- 81(nt) -43.40(kcal/mol)
GGCCTTTCTCTTGCCCGAGAGCTTGGACCGCGCGTTGCAGTGGGGTGACGCGAGGTTCAGCCCGGGCCTCCTCGAAGGCTG uninfection-m0099 11
(((((((.....(((((.(.(((.(((((.(((((..(......)..))))).))))))))))))))......))))))).
**********TTGCCCGAGAGCTTGGACCGCGCG*********************************************** uninfection-m0099-5p 11
---------CTTGCCCGAGAGCTTGGACCGCGC------------------------------------------------ t0103708 2
----------TTGCCCGAGAGCTTGGACCGCGC------------------------------------------------ t0261859 1
----------TTGCCCGAGAGCTTGGACCGCGCG----------------------------------------------- t0061337 3
----------TTGCCCGAGAGCTTGGACCGCGCGT---------------------------------------------- t0090993 2
----------TTGCCCGAGAGCTTGGACCGCGCGTT--------------------------------------------- t0394224 1
-----------TGCCCGAGAGCTTGGACCGCGCG----------------------------------------------- t0286008 1
-----------TGCCCGAGAGCTTGGACCGCGCGTT--------------------------------------------- t0233280 1
//
mireap
uninfection-m0100 7:122515437:122515509:- 73(nt) -28.80(kcal/mol)
CTCACAGCGTCCCTGTCCTCACACTGGTGCCGGCCCCACCCACCCAGATGATGGAATGATGGGGACGGGTGAC uninfection-m0100 15
.((((..((((((((((.(((((((((.(..((.....))..))))).)).)))...)))))))))).)))).
*******************************************CCAGATGATGGAATGATGGG********** uninfection-m0100-3p 15
------------------------------------------CCCAGATGATGGAATGATGGG---------- t0424456 1
------------------------------------------CCCAGATGATGGAATGATGGGG--------- t0107367 2
-------------------------------------------CCAGATGATGGAATGATGGG---------- t0025673 9
-------------------------------------------CCAGATGATGGAATGATGGGG--------- t0060891 3
//
mireap
uninfection-m0101 7:122695257:122695329:- 73(nt) -28.80(kcal/mol)
CTCACAGCGTCCCTGTCCTCACACTGGTGCCGGCCCCACCCACCCAGATGATGGAATGATGGGGACGGGTGAC uninfection-m0101 15
.((((..((((((((((.(((((((((.(..((.....))..))))).)).)))...)))))))))).)))).
*******************************************CCAGATGATGGAATGATGGG********** uninfection-m0101-3p 15
------------------------------------------CCCAGATGATGGAATGATGGG---------- t0424456 1
------------------------------------------CCCAGATGATGGAATGATGGGG--------- t0107367 2
-------------------------------------------CCAGATGATGGAATGATGGG---------- t0025673 9
-------------------------------------------CCAGATGATGGAATGATGGGG--------- t0060891 3
//
mireap
uninfection-m0102 7:124023980:124024060:- 81(nt) -20.39(kcal/mol)
GTGGCATTGTTCTCTTACTTCTTCCCATTCAAACTAAACCAAAAGACCAAGAGGGAAGAGGGAAGGAGGGAAAGAAGAGGA uninfection-m0102 17
.........(((((((.(((((((((.(((...((................)).)))..)))))))))......)))))))
*************************************************AGAGGGAAGAGGGAAGGAGGGA********** uninfection-m0102-3p 17
-------------------------------------------------AGAGGGAAGAGGGAAGGAGG------------ t0062593 3
-------------------------------------------------AGAGGGAAGAGGGAAGGAGGGA---------- t0020205 13
-------------------------------------------------AGAGGGAAGAGGGAAGGAGGGAA--------- t0364473 1
//
mireap
uninfection-m0103 8:94081722:94081800:- 79(nt) -34.60(kcal/mol)
ACCACGCCGGGAACTCCTCTTCCGTGTTCTTAACACTAAAACAAAAGTGTGGAGCACGTAGAAGGAAGATCCTGTGTGG uninfection-m0103 5
.((((((.((((.(((((((..((((((((..(((((........))))))))))))).)).))).)).))))))))))
***********************************************TGTGGAGCACGTAGAAGGAAGA********** uninfection-m0103-3p 5
-----------------------------------------------TGTGGAGCACGTAGAAGGAAGA---------- t0040569 5
//
mireap
uninfection-m0104 8:97945310:97945390:- 81(nt) -41.50(kcal/mol)
TACACAGCTTTCCAGAGGTTTCCAGCTTATAGGATATTCATATGGTAGTTCTGTGAACTAGAAACCTCTGGAAAGTGGTGT uninfection-m0104 113
.((((.((((((((((((((((.((.(((((((((..((....))..))))))))).)).)))))))))))))))).))))
*************************************************TCTGTGAACTAGAAACCTCTGG********** uninfection-m0104-3p 113
-------------------------------------------------TCTGTGAACTAGAAACCTCT------------ t0060433 3
-------------------------------------------------TCTGTGAACTAGAAACCTCTG----------- t0065153 3
-------------------------------------------------TCTGTGAACTAGAAACCTCTGG---------- t0004560 98
-------------------------------------------------TCTGTGAACTAGAAACCTCTGGA--------- t0026087 9
//
mireap
uninfection-m0105 9:29816421:29816498:+ 78(nt) -18.90(kcal/mol)
AGTGAATCATTGAGGCAGGAGGTTAGGTTCTGTATCATTTTCCATTGCAGGCAGACTGGCTGACTCATTATGACAGCG uninfection-m0105 8
.((...((((((((.(((..((((..((.(((((...........))))))).))))..))).))))..))))..)).
**********************************************GCAGGCAGACTGGCTGACTCAT********** uninfection-m0105-3p 8
---------------------------------------------TGCAGGCAGACTGGCTGACTCATTA-------- t0397553 1
----------------------------------------------GCAGGCAGACTGGCTGACTCA----------- t0182958 1
----------------------------------------------GCAGGCAGACTGGCTGACTCAT---------- t0082392 2
----------------------------------------------GCAGGCAGACTGGCTGACTCATTA-------- t0109876 2
----------------------------------------------GCAGGCAGACTGGCTGACTCATTAT------- t0397024 1
------------------------------------------------AGGCAGACTGGCTGACTCAT---------- t0315320 1
//
mireap
uninfection-m0106 9:63365119:63365197:+ 79(nt) -41.84(kcal/mol)
TGCTGTGGCCTATGGCTTTTCATTCCTATGTGATTACTGTTCCAAACTCATGTAGGGCTAAAAGCCATGGGCTACAGTG uninfection-m0106 7
.(((((((((((((((((((...((((((((((..............))))))))))..))))))))))))))))))).
**********TATGGCTTTTCATTCCTATGTGA********************************************** uninfection-m0106-5p 7
----------TATGGCTTTTCATTCCTATGTGA---------------------------------------------- t0032597 7
//
mireap
uninfection-m0107 9:66219747:66219838:+ 92(nt) -25.20(kcal/mol)
CACTGGAATGGCTGGATGGCTGCCACTTTTCATCCAGATTGTGCTCCCTGTGTCTGTTAAATCTGGCGGGAAGTTGTGGTCCTTCTACAGAT uninfection-m0107 90
..(((...(((..((((.((....((((..(..(((((((..((...........))..))))))).)..)))).)).))))..))))))..
*************************************************************TCTGGCGGGAAGTTGTGGTCC********** uninfection-m0107-3p 90
-------------------------------------------------------------TCTGGCGGGAAGTTGTGG------------- t0049934 4
-------------------------------------------------------------TCTGGCGGGAAGTTGTGGT------------ t0025133 10
-------------------------------------------------------------TCTGGCGGGAAGTTGTGGTC----------- t0010750 33
-------------------------------------------------------------TCTGGCGGGAAGTTGTGGTCC---------- t0009235 40
-------------------------------------------------------------TCTGGCGGGAAGTTGTGGTCCT--------- t0075577 2
--------------------------------------------------------------CTGGCGGGAAGTTGTGGTC----------- t0240879 1
//
mireap
uninfection-m0108 9:101708559:101708632:+ 74(nt) -22.70(kcal/mol)
CTCCGAGGCTCTCTGGATTGGGAGGACTGCAAACTCTGGTCCCTTCCTCCTTTGGAGGTTACGCAAGGCTGGAC uninfection-m0108 6
.(((..(((.(((..((..(((((((((.........)))))..))))..))..)))))).(....)...))).
**********CTCTGGATTGGGAGGACTGC******************************************** uninfection-m0108-5p 6
----------CTCTGGATTGGGAGGACTG--------------------------------------------- t0099883 2
----------CTCTGGATTGGGAGGACTGC-------------------------------------------- t0058492 3
------------CTGGATTGGGAGGACTGC-------------------------------------------- t0400006 1
//
mireap
uninfection-m0109 9:107639162:107639243:+ 82(nt) -49.60(kcal/mol)
TGTCATGTGACTGCCTGTCTGTGCCTGCTGTACAGGTGAGCGGATGTTCTGCACAGCAAGTGTAGACAGGCAGACACATGAC uninfection-m0109 26
.((((((((.(((((((((((..(.((((((.((((...........)))).)))))).)..))))))))))).))))))))
***************************************************CACAGCAAGTGTAGACAGGCA********** uninfection-m0109-3p 26
--------------------------------------------------GCACAGCAAGTGTAGACAGGCA---------- t0055365 3
---------------------------------------------------CACAGCAAGTGTAGACAGGCA---------- t0021645 12
---------------------------------------------------CACAGCAAGTGTAGACAGGCAG--------- t0031530 7
----------------------------------------------------ACAGCAAGTGTAGACAGGCA---------- t0287529 1
----------------------------------------------------ACAGCAAGTGTAGACAGGCAGAC------- t0398458 1
-----------------------------------------------------CAGCAAGTGTAGACAGGCAGA-------- t0184909 1
------------------------------------------------------AGCAAGTGTAGACAGGCAGACA------ t0378073 1
//
mireap
uninfection-m0110 9:118331567:118331637:+ 71(nt) -26.20(kcal/mol)
TCCTCCTGTCACTTCTTTGCCTGTGGTCCCACAAAGTCGGAGAGCACTGGGGCAGCTGCAGTCCTGGGAGG uninfection-m0110 5
.(((((((..(((.(.(((((((((.((((........)).)).)))..))))))..).)))..)))))))
***************************************GAGAGCACTGGGGCAGCTGCAG********** uninfection-m0110-3p 5
---------------------------------------GAGAGCACTGGGGCAGCTGCAG---------- t0040575 5
//
mireap
uninfection-m0111 9:86174485:86174566:- 82(nt) -34.10(kcal/mol)
GACTGGTCTCAGAGGAAGGCGGGATTTAGGGGTAGAAACAAGAATGCCCCTTCTTCCCCCTCCTCTACTTGCTCAGCCGTCG uninfection-m0111 8
(((.((((..((((((.((.((((...(((((((..........)))))))...))))))))))))....)....)))))).
**********AGAGGAAGGCGGGATTTAGGGGT************************************************* uninfection-m0111-5p 8
--------TCAGAGGAAGGCGGGATTTAGG---------------------------------------------------- t0411603 1
--------TCAGAGGAAGGCGGGATTTAGGG--------------------------------------------------- t0277521 1
----------AGAGGAAGGCGGGATTTAGG---------------------------------------------------- t0312624 1
----------AGAGGAAGGCGGGATTTAGGG--------------------------------------------------- t0185128 1
----------AGAGGAAGGCGGGATTTAGGGG-------------------------------------------------- t0114002 1
----------AGAGGAAGGCGGGATTTAGGGGT------------------------------------------------- t0089298 2
------------AGGAAGGCGGGATTTAGGGGTA------------------------------------------------ t0363260 1
//
mireap
uninfection-m0112 9:118182353:118182423:- 71(nt) -26.20(kcal/mol)
TCCTCCTGTCACTTCTTTGCCTGTGGTCCCACAAAGTCGGAGAGCACTGGGGCAGCTGCAGTCCTGGGAGG uninfection-m0112 5
.(((((((..(((.(.(((((((((.((((........)).)).)))..))))))..).)))..)))))))
***************************************GAGAGCACTGGGGCAGCTGCAG********** uninfection-m0112-3p 5
---------------------------------------GAGAGCACTGGGGCAGCTGCAG---------- t0040575 5
//
mireap
uninfection-m0113 X:60374120:60374208:+ 89(nt) -29.30(kcal/mol)
ATGTTAAATCAGGAATTGTAAACAATTCCTAGGTAATGTGTATAATGTTTGTAAGTCATTCCTAGAAATTGTTCACAATGCCTGTAACA uninfection-m0113 13
.(((((...((((.(((((.(((((((.(((((.((((..((((.....))))...))))))))).))))))).))))).)))))))))
*********************************************************ATTCCTAGAAATTGTTCACAAT********** uninfection-m0113-3p 13
-------------------------------------------------------TCATTCCTAGAAATTGTTCA-------------- t0250736 1
-------------------------------------------------------TCATTCCTAGAAATTGTTCACA------------ t0357973 1
---------------------------------------------------------ATTCCTAGAAATTGTTCACAA----------- t0055320 3
---------------------------------------------------------ATTCCTAGAAATTGTTCACAAT---------- t0029549 8
//
mireap
uninfection-m0114 X:92044099:92044173:+ 75(nt) -25.50(kcal/mol)
CTAGGATGTGCTCATTGCATGGGCTGTGTATATTTTTATTCAATACCCAGAGCGTGCAGTGTGAACATAATAGAG uninfection-m0114 50
(((..((((.(.(((((((((..(((.((((...........)))).)))..))))))))).).))))..)))..
**********CTCATTGCATGGGCTGTGTATA******************************************* uninfection-m0114-5p 2
*******************************************TACCCAGAGCGTGCAGTGTGAA********** uninfection-m0114-3p 48
----------CTCATTGCATGGGCTGTGTATA------------------------------------------- t0067810 2
-------------------------------------------TACCCAGAGCGTGCAGTGTGA----------- t0036869 6
-------------------------------------------TACCCAGAGCGTGCAGTGTGAA---------- t0009469 39
---------------------------------------------CCCAGAGCGTGCAGTGTGAA---------- t0236492 1
---------------------------------------------CCCAGAGCGTGCAGTGTGAAC--------- t0341990 1
---------------------------------------------CCCAGAGCGTGCAGTGTGAACA-------- t0298249 1
//
mireap
uninfection-m0115 X:92106229:92106321:+ 93(nt) -42.40(kcal/mol)
AAGTTAAGAGTTCATTCGGCTGTCCAGATGTATCCAAGTACCCCGATATTTGGCAATAAATACATCTGGGCAACTGATTGAACTTTTCACTTT uninfection-m0115 872
((((.(((((((((.((((.((((((((((((((((((((......)))))))......))))))))))))).)))).))))))))).)))).
**********TTCATTCGGCTGTCCAGATGTA************************************************************* uninfection-m0115-5p 872
----------TTCATTCGGCTGTCCAGATG--------------------------------------------------------------- t0043630 4
----------TTCATTCGGCTGTCCAGATGT-------------------------------------------------------------- t0001226 413
----------TTCATTCGGCTGTCCAGATGTA------------------------------------------------------------- t0001209 418
----------TTCATTCGGCTGTCCAGATGTAT------------------------------------------------------------ t0009979 36
-----------TCATTCGGCTGTCCAGATGTAT------------------------------------------------------------ t0341330 1
//
mireap
uninfection-m0116 X:122475547:122475637:+ 91(nt) -49.80(kcal/mol)
GTGGGGCAGGTGGGGAGTGGGGGCTGGGATGTGGCTGGGGAGCTACAGGTGTCCACATCCTGCCCCTTCCCCCCCAGGGCCTGGTCTGGCT uninfection-m0116 5
((.((((((((((((.(.((((((.((((((((((((........)))....))))))))))))))).).))))....)))).)))).)).
**********TGGGGAGTGGGGGCTGGGATGT*********************************************************** uninfection-m0116-5p 5
----------TGGGGAGTGGGGGCTGGGAT------------------------------------------------------------- t0410548 1
----------TGGGGAGTGGGGGCTGGGATGT----------------------------------------------------------- t0087409 2
----------TGGGGAGTGGGGGCTGGGATGTGG--------------------------------------------------------- t0097164 2
//
mireap
uninfection-m0117 X:123792782:123792859:+ 78(nt) -43.40(kcal/mol)
ACTTGCTGGTTGCACGGAGCAGCAGGGTCTGAGCTCGGCCTCCCATCCGGAACCTGCTGCTCCAGGAAACCAGTGAGG uninfection-m0117 7
.((..((((((.(..(((((((((((.((((.(...((....))..))))).)))))))))))..).))))))..)).
**********TGCACGGAGCAGCAGGGTCTGA********************************************** uninfection-m0117-5p 7
----------TGCACGGAGCAGCAGGGTCTGA---------------------------------------------- t0031244 7
//
