# Supplementary material for: Identification and Analysis of Differential miRNAs in PK-15 Cells after Foot-and-Mouth Disease Virus Infection
Source: PLoS One. 2014 Mar 27;9(3):e90865. doi: 10.1371/journal.pone.0090865 (PMC3968000; doi:10.1371/journal.pone.0090865)
Supplement: File S6 — Typical stem-loop structure and free energy ranging of novel miRNAs candidates in infected FMDV group. (XLSX) [file pone.0090865.s006.xlsx]

## Sheet: Sheet1
mireap
infection-m0001 11:77858443:77858520:+ 78(nt) -43.70(kcal/mol)
GCTTGGCGTCTCCTGGAGGACGTGCTGTGCCCTGTGGTTCCCTGGGGCTGGCGGGCCCTCCACGGGGCTGCCCGGGCT infection-m0001 9
((((((((.((((((((((.(.(((((.((((((.(....).))))))))))).).)))))).)))).)).)))))).
**********TCCTGGAGGACGTGCTGTGC************************************************ infection-m0001-5p 9
----------TCCTGGAGGACGTGCTGTG------------------------------------------------- t0308799 1
----------TCCTGGAGGACGTGCTGTGC------------------------------------------------ t0060316 4
----------TCCTGGAGGACGTGCTGTGCC----------------------------------------------- t0065906 3
----------TCCTGGAGGACGTGCTGTGCCCT--------------------------------------------- t0337951 1
//
mireap
infection-m0002 12:17707986:17708083:+ 98(nt) -44.60(kcal/mol)
AGGGGGAGGTGGACCCCACCCAGGTAGGTGCGGCCCCTTCGTTCTACCCCCGGAGCCCACAGGGGTAGAGGAGAGGCTACCACCACCACGCCTGTGCC infection-m0002 32
.(((((.((....)))).))).(((.((((.((((.((((..((((((((.(.......).)))))))))))).))))..)))))))...........
*****************************************************************TAGAGGAGAGGCTACCACCACCA********** infection-m0002-3p 31
------------------------------------------------------------AGGGGTAGAGGAGAGGCT-------------------- t0293434 1
----------------------------------------------------------------GTAGAGGAGAGGCTACCACCA------------- t0337707 1
----------------------------------------------------------------GTAGAGGAGAGGCTACCACCACCA---------- t0355127 1
-----------------------------------------------------------------TAGAGGAGAGGCTACCACCA------------- t0069487 3
-----------------------------------------------------------------TAGAGGAGAGGCTACCACCAC------------ t0426523 1
-----------------------------------------------------------------TAGAGGAGAGGCTACCACCACCA---------- t0021926 16
------------------------------------------------------------------AGAGGAGAGGCTACCACCACCA---------- t0033075 9
//
mireap
infection-m0003 12:50583901:50583978:+ 78(nt) -30.30(kcal/mol)
GTTGTGTGTGTGTATGTGTGGTGTGTATGTATATGTGTGTATATGTACACACACACACACATACCTTTTTTTTTTGGA infection-m0003 20
.....((((((((..(((((.(((((((((((((....))))))))))))))))))))))))))..............
**********TGTATGTGTGGTGTGTATGTAT********************************************** infection-m0003-5p 13
**********************************************ACACACACACACACATACCTTT********** infection-m0003-3p 7
------TGTGTGTATGTGTGGTGTGTATGT------------------------------------------------ t0295037 1
-------GTGTGTATGTGTGGTGTGTATGT------------------------------------------------ t0070983 3
----------TGTATGTGTGGTGTGTATGT------------------------------------------------ t0146144 1
----------TGTATGTGTGGTGTGTATGTAT---------------------------------------------- t0070177 3
----------TGTATGTGTGGTGTGTATGTATA--------------------------------------------- t0288965 1
-----------GTATGTGTGGTGTGTATGTA----------------------------------------------- t0356342 1
-----------GTATGTGTGGTGTGTATGTAT---------------------------------------------- t0088997 2
------------TATGTGTGGTGTGTATGTATAT-------------------------------------------- t0243736 1
---------------------------------------------TACACACACACACACATACCTT----------- t0121747 1
----------------------------------------------ACACACACACACACATACCTTT---------- t0044428 6
//
mireap
infection-m0004 12:17772444:17772541:- 98(nt) -44.60(kcal/mol)
AGGGGGAGGTGGACCCCACCCAGGTAGGTGCGGCCCCTTCGTTCTACCCCCGGAGCCCACAGGGGTAGAGGAGAGGCTACCACCACCACGCCTGTGCC infection-m0004 32
.(((((.((....)))).))).(((.((((.((((.((((..((((((((.(.......).)))))))))))).))))..)))))))...........
*****************************************************************TAGAGGAGAGGCTACCACCACCA********** infection-m0004-3p 31
------------------------------------------------------------AGGGGTAGAGGAGAGGCT-------------------- t0293434 1
----------------------------------------------------------------GTAGAGGAGAGGCTACCACCA------------- t0337707 1
----------------------------------------------------------------GTAGAGGAGAGGCTACCACCACCA---------- t0355127 1
-----------------------------------------------------------------TAGAGGAGAGGCTACCACCA------------- t0069487 3
-----------------------------------------------------------------TAGAGGAGAGGCTACCACCAC------------ t0426523 1
-----------------------------------------------------------------TAGAGGAGAGGCTACCACCACCA---------- t0021926 16
------------------------------------------------------------------AGAGGAGAGGCTACCACCACCA---------- t0033075 9
//
mireap
infection-m0005 12:33457330:33457414:- 85(nt) -32.60(kcal/mol)
AGATCCTAGAACCCTATCGATATTGTCTCTGCTGTGTAAATAGCTCTGAGTAGTGCAATATTGCTTATAGGGTTTTGGTGTTTGG infection-m0005 8
(((..((((((((((((((((((((((((.(((((....)))))...)))....)))))))))...))))))))))))..)))..
**********ACCCTATCGATATTGTCTCTGC***************************************************** infection-m0005-5p 5
**************************************************TAGTGCAATATTGCTTATAGGGTTT********** infection-m0005-3p 3
----------ACCCTATCGATATTGTCTCTGC----------------------------------------------------- t0047096 5
--------------------------------------------------TAGTGCAATATTGCTTATAGGGTTT---------- t0281919 1
--------------------------------------------------TAGTGCAATATTGCTTATAGGGTTTT--------- t0255497 1
---------------------------------------------------AGTGCAATATTGCTTATAGGGTTT---------- t0192762 1
//
mireap
infection-m0006 12:40268837:40268932:- 96(nt) -19.50(kcal/mol)
CACAAATCAGTAATTTGGGAGAGACCATTGTATACTGTTAGACTTTAAGAACCTTAAATGTAATGCAAGATGATGGCATTCTGACCTTGCATTTGT infection-m0006 37
.((((((..((((..(.((((.(.((((..(....(((...((((((((...)))))).))...)))..)..))))).)))).)..))))))))))
****************************************************************GCAAGATGATGGCATTCTGACC********** infection-m0006-3p 37
----------------------------------------------------------------GCAAGATGATGGCATTCTGACC---------- t0015836 26
----------------------------------------------------------------GCAAGATGATGGCATTCTGACCT--------- t0176479 1
----------------------------------------------------------------GCAAGATGATGGCATTCTGACCTTG------- t0111965 2
-----------------------------------------------------------------CAAGATGATGGCATTCTGACC---------- t0034426 8
//
mireap
infection-m0007 12:42952797:42952892:- 96(nt) -55.30(kcal/mol)
CCCGCGCGGCGATCCCCGGCGCCGACGCCAGGCGCTGGCCGTGGTGCTGATTCTGTCAGGCGCTGGCGGCGGCGGTGGCGGCGGTGGCGGCGGCGG infection-m0007 6
.((((((.((.(((.(((.(((((.((((.(((....)))..(((((((((...)))).)))))...)))).))))).))).))).)).)).))))
******************************************************************CGGCGGCGGTGGCGGCGGTG********** infection-m0007-3p 6
-----------------------------------------------------------------GCGGCGGCGGTGGCGGCGGTG---------- t0373429 1
------------------------------------------------------------------CGGCGGCGGTGGCGGCGGTG---------- t0045055 5
//
mireap
infection-m0008 13:26673796:26673871:+ 76(nt) -26.30(kcal/mol)
GCCTCTCCCGCCGCTTTACTTCCGTCTTCGTGCTTCAGGTCTCTAAAAGGGATAGTGAGCGGCGGTACTTTAGAGG infection-m0008 5
.(((((.(((((((((.((((((.(.((.(.((.....))..).)).).))).))))))))))))......)))))
********************************************AAAAGGGATAGTGAGCGGCGGT********** infection-m0008-3p 5
--------------------------------------------AAAAGGGATAGTGAGCGGCGG----------- t0415244 1
--------------------------------------------AAAAGGGATAGTGAGCGGCGGT---------- t0059359 4
//
mireap
infection-m0009 13:104865079:104865158:+ 80(nt) -31.30(kcal/mol)
CTGTTCTCTTGAGAGATCAGAGGCGCAGAGTGCGTCAATGTCAGTGAAGCCTGTGCCTTTTACCTCTTTAAGAGCGCACG infection-m0009 4781
.(((.((((((((((...((((((((((.((...(((.......))).))))))))))))...))).))))))).)))..
**********GAGAGATCAGAGGCGCAGAGT************************************************* infection-m0009-5p 4767
*************************************************CCTGTGCCTTTTACCTCTTTA********** infection-m0009-3p 14
---------TGAGAGATCAGAGGCGCAGAGT------------------------------------------------- t0014055 30
----------GAGAGATCAGAGGCGCAG---------------------------------------------------- t0012616 35
----------GAGAGATCAGAGGCGCAGA--------------------------------------------------- t0027743 11
----------GAGAGATCAGAGGCGCAGAG-------------------------------------------------- t0004260 143
----------GAGAGATCAGAGGCGCAGAGT------------------------------------------------- t0000156 4427
----------GAGAGATCAGAGGCGCAGAGTG------------------------------------------------ t0063320 3
----------GAGAGATCAGAGGCGCAGAGTGC----------------------------------------------- t0045988 5
----------GAGAGATCAGAGGCGCAGAGTGCG---------------------------------------------- t0020711 17
----------GAGAGATCAGAGGCGCAGAGTGCGT--------------------------------------------- t0006067 93
-----------AGAGATCAGAGGCGCAGAGT------------------------------------------------- t0268320 1
------------GAGATCAGAGGCGCAGAGT------------------------------------------------- t0108599 2
-------------------------------------------------CCTGTGCCTTTTACCTCTTT----------- t0090294 2
-------------------------------------------------CCTGTGCCTTTTACCTCTTTA---------- t0043310 6
-------------------------------------------------CCTGTGCCTTTTACCTCTTTAA--------- t0043811 6
//
mireap
infection-m0010 14:39500749:39500824:+ 76(nt) -26.20(kcal/mol)
TCCCTTCTCTGAGCATGATGGCAATTCTGAGGTCAGGAAGTGATACAGTTGGTTGCTGAGCATGGGAGGGAGGGAG infection-m0010 31
((((((((((...((((..((((((.(((..((((.....)))).)))...))))))...))))))).))))))).
**********GAGCATGATGGCAATTCTGAGG******************************************** infection-m0010-5p 31
---------TGAGCATGATGGCAATTCTGAGG-------------------------------------------- t0211054 1
----------GAGCATGATGGCAATTCTGAGG-------------------------------------------- t0014531 29
----------GAGCATGATGGCAATTCTGAGGT------------------------------------------- t0404277 1
//
mireap
infection-m0011 14:6941173:6941262:- 90(nt) -45.40(kcal/mol)
CCCCTGCACCACGGATCGCCTCTCGGATGCCGCTTGCCTGGAAGCTGCGTTAGGAGCGAGCGGCGGCGGTGGCGGCGGTGGCGGCGGCGG infection-m0011 6
.((((((.((((.(.(((((.(.((..((((((((((((...(((...))).)).)))))))))).))).)))))).))))..)))).))
************************************************************CGGCGGCGGTGGCGGCGGTG********** infection-m0011-3p 6
-----------------------------------------------------------GCGGCGGCGGTGGCGGCGGTG---------- t0373429 1
------------------------------------------------------------CGGCGGCGGTGGCGGCGGTG---------- t0045055 5
//
mireap
infection-m0012 14:28149775:28149861:- 87(nt) -52.50(kcal/mol)
TGGCGGCAGCAGAGGTGCGGCGCGCGGCTCCGGAGCGCGCCAACGCGGTCCCCGCCGGAGTCGCGGCGTACCTCCGTGTGGCCCTCA infection-m0012 11
.(((.(((.(.((((((((.(.((((((((((((.((((....)))).))).....)))))))))))))))))).)))).)))....
**********AGAGGTGCGGCGCGCGGCTCCGG****************************************************** infection-m0012-5p 3
********************************************************GGAGTCGCGGCGTACCTCCGT********** infection-m0012-3p 8
----------AGAGGTGCGGCGCGCGGCTCCG------------------------------------------------------- t0269902 1
----------AGAGGTGCGGCGCGCGGCTCCGG------------------------------------------------------ t0079888 2
-------------------------------------------------------CGGAGTCGCGGCGTACCTCCG----------- t0099518 2
-------------------------------------------------------CGGAGTCGCGGCGTACCTCCGT---------- t0066155 3
--------------------------------------------------------GGAGTCGCGGCGTACCTCCGT---------- t0072231 3
//
mireap
infection-m0013 14:62397321:62397400:- 80(nt) -39.60(kcal/mol)
CCAGGGGTGGGAGGTGCTGCAGGAGGTGGGCTCTGACTTGATTTGGCACAGGCTCTCTCCCCCAGCGTCTCTCTCTCCCC infection-m0013 21
...((((.(((((..((((..(((((.((((.(((.((......))..))))))))))))..))))..)))))...))))
**********GAGGTGCTGCAGGAGGTGGGCTCT********************************************** infection-m0013-5p 18
**************************************************GGCTCTCTCCCCCAGCGTCT********** infection-m0013-3p 3
----------GAGGTGCTGCAGGAGGTGGGCT------------------------------------------------ t0385765 1
----------GAGGTGCTGCAGGAGGTGGGCTC----------------------------------------------- t0357146 1
----------GAGGTGCTGCAGGAGGTGGGCTCT---------------------------------------------- t0036841 7
----------GAGGTGCTGCAGGAGGTGGGCTCTG--------------------------------------------- t0063344 3
-----------AGGTGCTGCAGGAGGTGGGCT------------------------------------------------ t0207878 1
-----------AGGTGCTGCAGGAGGTGGGCTCT---------------------------------------------- t0081406 2
-----------AGGTGCTGCAGGAGGTGGGCTCTG--------------------------------------------- t0276398 1
-----------AGGTGCTGCAGGAGGTGGGCTCTGA-------------------------------------------- t0090896 2
-------------------------------------------------AGGCTCTCTCCCCCAGCGTCTC--------- t0136692 1
--------------------------------------------------GGCTCTCTCCCCCAGCGTCT---------- t0406468 1
--------------------------------------------------GGCTCTCTCCCCCAGCGTCTCT-------- t0362410 1
//
mireap
infection-m0014 14:62541151:62541230:- 80(nt) -39.60(kcal/mol)
CCAGGGGTGGGAGGTGCTGCAGGAGGTGGGCTCTGACTTGATTTGGCACAGGCTCTCTCCCCCAGCGTCTCTCTCTCCCC infection-m0014 21
...((((.(((((..((((..(((((.((((.(((.((......))..))))))))))))..))))..)))))...))))
**********GAGGTGCTGCAGGAGGTGGGCTCT********************************************** infection-m0014-5p 18
**************************************************GGCTCTCTCCCCCAGCGTCT********** infection-m0014-3p 3
----------GAGGTGCTGCAGGAGGTGGGCT------------------------------------------------ t0385765 1
----------GAGGTGCTGCAGGAGGTGGGCTC----------------------------------------------- t0357146 1
----------GAGGTGCTGCAGGAGGTGGGCTCT---------------------------------------------- t0036841 7
----------GAGGTGCTGCAGGAGGTGGGCTCTG--------------------------------------------- t0063344 3
-----------AGGTGCTGCAGGAGGTGGGCT------------------------------------------------ t0207878 1
-----------AGGTGCTGCAGGAGGTGGGCTCT---------------------------------------------- t0081406 2
-----------AGGTGCTGCAGGAGGTGGGCTCTG--------------------------------------------- t0276398 1
-----------AGGTGCTGCAGGAGGTGGGCTCTGA-------------------------------------------- t0090896 2
-------------------------------------------------AGGCTCTCTCCCCCAGCGTCTC--------- t0136692 1
--------------------------------------------------GGCTCTCTCCCCCAGCGTCT---------- t0406468 1
--------------------------------------------------GGCTCTCTCCCCCAGCGTCTCT-------- t0362410 1
//
mireap
infection-m0015 16:15411520:15411617:+ 98(nt) -59.90(kcal/mol)
GGGACACTGCAGATAAGAGACTTGGACAGCTGTTCCAGTGTACACCAGCTGAATATTGGTTCTGGAGTTGGTGTACACTGGAATAGCTGTCCTGTCCC infection-m0015 16
(((((.((.......))......(((((((((((((((((((((((((((((((....))))...))))))))))))))))))))))))))).)))))
*******************************************************************TTGGTGTACACTGGAATAGCT********** infection-m0015-3p 16
-------------------------------------------------------------------TTGGTGTACACTGGAATAGC----------- t0098303 2
-------------------------------------------------------------------TTGGTGTACACTGGAATAGCT---------- t0025902 12
-------------------------------------------------------------------TTGGTGTACACTGGAATAGCTG--------- t0111810 2
//
mireap
infection-m0016 16:31984298:31984378:+ 81(nt) -33.80(kcal/mol)
TGTGATGGGTTGGCAGTGTATTGTTAGCTGGTTGAGTATATGAGTAGCATCAGCTAACATGCAACTGCTGTCTTATTGCAT infection-m0016 40
((..(((((.(((((((((((.((((((((((.(..(((....))).))))))))))))))).))))))).)))))..)).
**********TGGCAGTGTATTGTTAGCTGGT************************************************* infection-m0016-5p 40
----------TGGCAGTGTATTGTTAGCT---------------------------------------------------- t0119889 1
----------TGGCAGTGTATTGTTAGCTGGT------------------------------------------------- t0011972 38
----------TGGCAGTGTATTGTTAGCTGGTT------------------------------------------------ t0313507 1
//
mireap
infection-m0017 16:31831842:31831922:- 81(nt) -33.80(kcal/mol)
TGTGATGGGTTGGCAGTGTATTGTTAGCTGGTTGAGTATATGAGTAGCATCAGCTAACATGCAACTGCTGTCTTATTGCAT infection-m0017 40
((..(((((.(((((((((((.((((((((((.(..(((....))).))))))))))))))).))))))).)))))..)).
**********TGGCAGTGTATTGTTAGCTGGT************************************************* infection-m0017-5p 40
----------TGGCAGTGTATTGTTAGCT---------------------------------------------------- t0119889 1
----------TGGCAGTGTATTGTTAGCTGGT------------------------------------------------- t0011972 38
----------TGGCAGTGTATTGTTAGCTGGTT------------------------------------------------ t0313507 1
//
mireap
infection-m0018 17:31840331:31840409:+ 79(nt) -36.10(kcal/mol)
TGACACTCTGAGTGTGCAGGGACAGCCTCGGGGTGTGGGCGTCGACCCCAAGGCTCCACCTGCGCCCAAGGCAGTGCTG infection-m0018 6
...((((((..(.(((((((...(((((.(((((.((.....))))))).)))))...))))))).)..)).))))...
**********AGTGTGCAGGGACAGCCTCGGG*********************************************** infection-m0018-5p 6
----------AGTGTGCAGGGACAGCCTCGG------------------------------------------------ t0093172 2
----------AGTGTGCAGGGACAGCCTCGGG----------------------------------------------- t0059366 4
//
mireap
infection-m0019 17:31952215:31952293:+ 79(nt) -36.10(kcal/mol)
TGACACTCTGAGTGTGCAGGGACAGCCTCGGGGTGTGGGCGTCGACCCCAAGGCTCCACCTGCGCCCAAGGCAGTGCTG infection-m0019 6
...((((((..(.(((((((...(((((.(((((.((.....))))))).)))))...))))))).)..)).))))...
**********AGTGTGCAGGGACAGCCTCGGG*********************************************** infection-m0019-5p 6
----------AGTGTGCAGGGACAGCCTCGG------------------------------------------------ t0093172 2
----------AGTGTGCAGGGACAGCCTCGGG----------------------------------------------- t0059366 4
//
mireap
infection-m0020 18:15316423:15316501:- 79(nt) -27.00(kcal/mol)
TGTGTGGGAAAACTGAAGCTTGAGAGCTAAGTAACTTGCCCACAGTTTCTGACTCCAGAGCTTCAGACATTCCTTCATG infection-m0020 5
.(((.(((((..(((((((((..(((...((.((((.......)))).))..)))..)))))))))...))))).))).
***********************************************TCTGACTCCAGAGCTTCAGACA********** infection-m0020-3p 5
-----------------------------------------------TCTGACTCCAGAGCTTCAGACA---------- t0045923 5
//
mireap
infection-m0021 18:15392181:15392259:- 79(nt) -27.00(kcal/mol)
TGTGTGGGAAAACTGAAGCTTGAGAGCTAAGTAACTTGCCCACAGTTTCTGACTCCAGAGCTTCAGACATTCCTTCATG infection-m0021 5
.(((.(((((..(((((((((..(((...((.((((.......)))).))..)))..)))))))))...))))).))).
***********************************************TCTGACTCCAGAGCTTCAGACA********** infection-m0021-3p 5
-----------------------------------------------TCTGACTCCAGAGCTTCAGACA---------- t0045923 5
//
mireap
infection-m0022 18:17171989:17172070:- 82(nt) -35.70(kcal/mol)
CTGGGCCGATTTTGGCACTAGCACATTTTTGCTTGTGTCTCTCCGCTCTGAGCAATTATGTGCAGTGCCAATATGGGAAAGC infection-m0022 54
((...((.((.((((((((.((((((..(((((((((......)))...))))))..)))))))))))))).)).))..)).
**********TTTGGCACTAGCACATTTTTGCT************************************************* infection-m0022-5p 51
****************************************************CAATTATGTGCAGTGCCAAT********** infection-m0022-3p 3
----------TTTGGCACTAGCACATTTTTG--------------------------------------------------- t0066871 3
----------TTTGGCACTAGCACATTTTTGC-------------------------------------------------- t0051280 4
----------TTTGGCACTAGCACATTTTTGCT------------------------------------------------- t0011379 41
----------TTTGGCACTAGCACATTTTTGCTT------------------------------------------------ t0078597 2
-----------TTGGCACTAGCACATTTTTGCT------------------------------------------------- t0251701 1
----------------------------------------------------CAATTATGTGCAGTGCCAAT---------- t0101767 2
----------------------------------------------------CAATTATGTGCAGTGCCAATAT-------- t0232379 1
//
mireap
infection-m0023 1:261788415:261788497:- 83(nt) -49.40(kcal/mol)
ATCTAATCATTTCTGTCCTACCCAATTTCTAGTCTCTAGAATAGGTAGGGACTAGAAATTGGGTAGGACAGAAATTATTCAAA infection-m0023 6
....(((.((((((((((((((((((((((((((((((.......)))))))))))))))))))))))))))))).)))....
***************************************************CTAGAAATTGGGTAGGACAGAA********** infection-m0023-3p 6
-------------------------------------------------GACTAGAAATTGGGTAGGACAGAA---------- t0168966 1
---------------------------------------------------CTAGAAATTGGGTAGGACAGA----------- t0115584 2
---------------------------------------------------CTAGAAATTGGGTAGGACAGAA---------- t0075901 3
//
mireap
infection-m0024 1:280334005:280334081:- 77(nt) -33.50(kcal/mol)
ACCCCAAGGTACAGTCAACGGTCGGTGGTTTTTTCAAATCCCAAACTCACCGACAGCGTTGAATGTTCCTTGGAGTT infection-m0024 28
((.((((((.(((.(((((((((((((((((...........)))).)))))))..)))))).))).)))))).)).
**********ACAGTCAACGGTCGGTGGTTT********************************************** infection-m0024-5p 28
---------TACAGTCAACGGTCGGTGGTT----------------------------------------------- t0108761 2
---------TACAGTCAACGGTCGGTGGTTT---------------------------------------------- t0056073 4
----------ACAGTCAACGGTCGGTGGTTT---------------------------------------------- t0017959 22
//
mireap
infection-m0025 1:284129861:284129938:- 78(nt) -36.10(kcal/mol)
TTTGGCGCCGTCTGGGGAGCACGAACCTGCGGGTGGCGCGCAGCGCATGGTGGCGGCTCCTCTCAGAGCGCAGCCGAC infection-m0025 8
.(((((((..((((((((((.((.(((((((.(((...)))..)))).)))..))))))).).))))..)).))))).
**********TCTGGGGAGCACGAACCTGC************************************************ infection-m0025-5p 8
---------GTCTGGGGAGCACGAACCTGCGGG--------------------------------------------- t0153977 1
----------TCTGGGGAGCACGAACCT-------------------------------------------------- t0119406 1
----------TCTGGGGAGCACGAACCTG------------------------------------------------- t0237676 1
----------TCTGGGGAGCACGAACCTGC------------------------------------------------ t0071262 3
----------TCTGGGGAGCACGAACCTGCG----------------------------------------------- t0306374 1
-----------CTGGGGAGCACGAACCTGC------------------------------------------------ t0275371 1
//
mireap
infection-m0026 2:4477902:4477995:+ 94(nt) -34.40(kcal/mol)
CAATGACCTTGACCTGTGATGTCGTTTCTGAGACACAGCAGGAAACTTTAGGGAGTTTCCTAGTCCAGGGACAGGGCAGGAGGAGGCCTAGTGG infection-m0026 7
((..(.((((..(((((..((((...((((.(((.....(((((((((....))))))))).)))))))))))..)))))..)))).)...)).
**********GACCTGTGATGTCGTTTCTGAGA************************************************************* infection-m0026-5p 7
----------GACCTGTGATGTCGTTTCTGAGA------------------------------------------------------------- t0040348 6
-----------ACCTGTGATGTCGTTTCTGAGA------------------------------------------------------------- t0304687 1
//
mireap
infection-m0027 2:43139491:43139571:+ 81(nt) -36.80(kcal/mol)
TGGCAGAGACCTCGTTGGACACAGATCACTACACTGTCATAACGCGAAAGTGGGGGACTGTGAACAGCGGGGTTCCTCCCT infection-m0027 25
.((.((..(((((((((..(((((.((.(..((((.((.......)).))))..))))))))..)))))))))..)).)).
**************************************************TGGGGGACTGTGAACAGCGGG********** infection-m0027-3p 25
--------------------------------------------------TGGGGGACTGTGAACAGCGG----------- t0030998 10
--------------------------------------------------TGGGGGACTGTGAACAGCGGG---------- t0023726 14
--------------------------------------------------TGGGGGACTGTGAACAGCGGGG--------- t0388364 1
//
mireap
infection-m0028 2:45957779:45957863:+ 85(nt) -41.50(kcal/mol)
TCCCAGCGCGGCCCTGGACGCGTTCGCCGCCCGCAAGGCTTCCGCGAGTCTGGAATCGGACGGGCGGCGAGAGAGCGCCTCTGGG infection-m0028 11
.(((((.........((.(((.(((((((((((...((.(((((......)))))))...)))))))))))...))))).)))))
*****************************************************AATCGGACGGGCGGCGAGAGAG********** infection-m0028-3p 11
---------------------------------------------------GGAATCGGACGGGCGGCG---------------- t0209040 1
-----------------------------------------------------AATCGGACGGGCGGCGAGA------------- t0207564 1
-----------------------------------------------------AATCGGACGGGCGGCGAGAGA----------- t0101108 2
-----------------------------------------------------AATCGGACGGGCGGCGAGAGAG---------- t0063057 3
------------------------------------------------------ATCGGACGGGCGGCGAGAGA----------- t0207601 1
------------------------------------------------------ATCGGACGGGCGGCGAGAGAGCGCCT----- t0061532 3
//
mireap
infection-m0029 2:49831437:49831523:+ 87(nt) -38.70(kcal/mol)
GCGGGAGGCGGGTGTGAGACCCTGGGCCGGCCAGGTGGACGCGCTCACTCACCCTCTGCCCGCTCTCTGTCTTACAGCAGCTCCCAG infection-m0029 7
..(((((.(.(.((((((((...((((.(((..(((((..........)))))....))).))))...)))))))).).))))))..
*****************************************************CTCTGCCCGCTCTCTGTCTTACAG********** infection-m0029-3p 7
-----------------------------------------------------CTCTGCCCGCTCTCTGTCT--------------- t0145831 1
-----------------------------------------------------CTCTGCCCGCTCTCTGTCTTAC------------ t0392258 1
-----------------------------------------------------CTCTGCCCGCTCTCTGTCTTACA----------- t0083746 2
-----------------------------------------------------CTCTGCCCGCTCTCTGTCTTACAG---------- t0065259 3
//
mireap
infection-m0030 2:69969956:69970033:+ 78(nt) -37.00(kcal/mol)
AGTGGCTGGCTCCCAGCAAGTGTCCATCCATCTCTGTGTCCATAAGAGAGGACTGGCCTTGCAGGGTGCAGGCCCTGA infection-m0030 16
((.((((.((.(((.(((((.(.((((((.(((((.........)))))))).))))))))).))).)).))))))..
**********TCCCAGCAAGTGTCCATCCATCT********************************************* infection-m0030-5p 3
**********************************************AGAGGACTGGCCTTGCAGGGTG********** infection-m0030-3p 13
----------TCCCAGCAAGTGTCCATCCATCT--------------------------------------------- t0329615 1
----------TCCCAGCAAGTGTCCATCCATCTC-------------------------------------------- t0329035 1
----------TCCCAGCAAGTGTCCATCCATCTCT------------------------------------------- t0241000 1
----------------------------------------------AGAGGACTGGCCTTGCAGGGT----------- t0407408 1
----------------------------------------------AGAGGACTGGCCTTGCAGGGTG---------- t0052657 4
-----------------------------------------------GAGGACTGGCCTTGCAGGGT----------- t0329020 1
-----------------------------------------------GAGGACTGGCCTTGCAGGGTG---------- t0067017 3
-----------------------------------------------GAGGACTGGCCTTGCAGGGTGC--------- t0052542 4
//
mireap
infection-m0031 2:128242039:128242117:+ 79(nt) -36.10(kcal/mol)
CGCCGGGGCCGGAGTGTCCCTGCCGAGCTCCCGACACCAAGGGTGAGTAAGGGCAAAGTAGGGACAGCTCACCTTGGAG infection-m0031 27
..((((((...((((((((((((...((((....((((...)))).....))))...))))))))).))).))))))..
***********************************************TAAGGGCAAAGTAGGGACAGCT********** infection-m0031-3p 26
-----------------------------------ACCAAGGGTGAGTAAGGG-------------------------- t0379209 1
-----------------------------------------------TAAGGGCAAAGTAGGGACAGC----------- t0103725 2
-----------------------------------------------TAAGGGCAAAGTAGGGACAGCT---------- t0020666 17
-----------------------------------------------TAAGGGCAAAGTAGGGACAGCTCA-------- t0370513 1
------------------------------------------------AAGGGCAAAGTAGGGACAG------------ t0141245 1
------------------------------------------------AAGGGCAAAGTAGGGACAGC----------- t0267104 1
------------------------------------------------AAGGGCAAAGTAGGGACAGCT---------- t0120619 1
-------------------------------------------------AGGGCAAAGTAGGGACAGCT---------- t0152710 1
-------------------------------------------------AGGGCAAAGTAGGGACAGCTCA-------- t0175624 1
--------------------------------------------------GGGCAAAGTAGGGACAGCTCACCTT---- t0222347 1
//
mireap
infection-m0032 2:128006882:128006960:- 79(nt) -35.02(kcal/mol)
ACCCTGCAGTGAGGAGGAGGGAAGAAAGGCTGCTGCTGTTCTTCTCGCAGTCTTCCAGCCCTCCCCCTGCAGCAGAGTT infection-m0032 14
((.((((.((..((.((((((..(.((((((((.............)))))))).)..))))))))..)).)))).)).
**********GAGGAGGAGGGAAGAAAGGCTG*********************************************** infection-m0032-5p 14
----------GAGGAGGAGGGAAGAAAGGCT------------------------------------------------ t0115732 2
----------GAGGAGGAGGGAAGAAAGGCTG----------------------------------------------- t0043143 6
----------GAGGAGGAGGGAAGAAAGGCTGC---------------------------------------------- t0059278 4
-----------AGGAGGAGGGAAGAAAGGCT------------------------------------------------ t0347174 1
-----------AGGAGGAGGGAAGAAAGGCTGC---------------------------------------------- t0188189 1
//
mireap
infection-m0033 2:128094638:128094716:- 79(nt) -35.02(kcal/mol)
ACCCTGCAGTGAGGAGGAGGGAAGAAAGGCTGCTGCTGTTCTTCTCGCAGTCTTCCAGCCCTCCCCCTGCAGCAGAGTT infection-m0033 14
((.((((.((..((.((((((..(.((((((((.............)))))))).)..))))))))..)).)))).)).
**********GAGGAGGAGGGAAGAAAGGCTG*********************************************** infection-m0033-5p 14
----------GAGGAGGAGGGAAGAAAGGCT------------------------------------------------ t0115732 2
----------GAGGAGGAGGGAAGAAAGGCTG----------------------------------------------- t0043143 6
----------GAGGAGGAGGGAAGAAAGGCTGC---------------------------------------------- t0059278 4
-----------AGGAGGAGGGAAGAAAGGCT------------------------------------------------ t0347174 1
-----------AGGAGGAGGGAAGAAAGGCTGC---------------------------------------------- t0188189 1
//
mireap
infection-m0034 3:9289233:9289309:+ 77(nt) -62.20(kcal/mol)
CTAGGCCACGGGGGAACTCCCAGACCAGCTTCCACTCCCTTCAAGAAGCTGGTCTGGGAGTTCCCGGGTGGCCTAGT infection-m0034 68
(((((((((..(((((((((((((((((((((............)))))))))))))))))))))..))))))))).
**********GGGGAACTCCCAGACCAGCTT********************************************** infection-m0034-5p 68
---------GGGGGAACTCCCAGACCAGCTT---------------------------------------------- t0062829 3
----------GGGGAACTCCCAGACCAGCT----------------------------------------------- t0052535 4
----------GGGGAACTCCCAGACCAGCTT---------------------------------------------- t0013539 32
----------GGGGAACTCCCAGACCAGCTTC--------------------------------------------- t0014382 29
//
mireap
infection-m0035 3:36456591:36456669:- 79(nt) -36.30(kcal/mol)
AAGCAGCACCAGCTTCCTGGCCTCGTTCCTCTGCTGGGAGCCACTCAAGGTAGGTGGGATGCAGGGGAGCCCAGCTGCT infection-m0035 10
.((((((....(((((((.((...(((((((((((..(((...)))..)))))).))))))).)))))))...))))))
*************************************************GTAGGTGGGATGCAGGGGAG********** infection-m0035-3p 10
-------------------------------------------------GTAGGTGGGATGCAGGGGAG---------- t0053069 4
-------------------------------------------------GTAGGTGGGATGCAGGGGAGC--------- t0061337 3
-------------------------------------------------GTAGGTGGGATGCAGGGGAGCC-------- t0093076 2
-------------------------------------------------GTAGGTGGGATGCAGGGGAGCCC------- t0225144 1
//
mireap
infection-m0036 3:42868956:42869040:- 85(nt) -38.70(kcal/mol)
CTCGGCGCTGGCGTCCCTCGCGCGGACCCCGCTCGGCGGCGCGATGCGGCGTAGCAAGGCGGACGTGGAGCGGTACATCGCCTCA infection-m0036 10
...((((.((....(((((.((((....(((((..((.((((......)))).))..))))).))))))).))..)).))))...
*****************************************************GCAAGGCGGACGTGGAGCGGTA********** infection-m0036-3p 10
-----------------------------------------------------GCAAGGCGGACGTGGAGCGG------------ t0098888 2
-----------------------------------------------------GCAAGGCGGACGTGGAGCGGT----------- t0068555 3
-----------------------------------------------------GCAAGGCGGACGTGGAGCGGTA---------- t0061480 3
------------------------------------------------------CAAGGCGGACGTGGAGCGGTA---------- t0192364 1
------------------------------------------------------CAAGGCGGACGTGGAGCGGTACATCG----- t0333560 1
//
mireap
infection-m0037 4:98008217:98008308:+ 92(nt) -25.82(kcal/mol)
GCTGGGAATGAGACCTTGATGGCTGGCTGAGTCTCTTTCCTTAAAGATCCCAGAGAGGATGTGTGAGCTGACACGGAAATCAGGCTCCTGCC infection-m0037 109
((.(((..(((..((.((.(((((.((...(((.(((((.............))))))))..)).))))).)).))...)))..).)).)).
**********AGACCTTGATGGCTGGCTGAGTCT********************************************************** infection-m0037-5p 109
---------GAGACCTTGATGGCTGGCTGAGTCT---------------------------------------------------------- t0345253 1
----------AGACCTTGATGGCTGGCTGAGT------------------------------------------------------------ t0033405 9
----------AGACCTTGATGGCTGGCTGAGTC----------------------------------------------------------- t0039853 7
----------AGACCTTGATGGCTGGCTGAGTCT---------------------------------------------------------- t0006897 79
----------AGACCTTGATGGCTGGCTGAGTCTC--------------------------------------------------------- t0035290 8
-----------GACCTTGATGGCTGGCTGAGT------------------------------------------------------------ t0264381 1
-----------GACCTTGATGGCTGGCTGAGTCT---------------------------------------------------------- t0074013 3
-----------GACCTTGATGGCTGGCTGAGTCTC--------------------------------------------------------- t0216279 1
//
mireap
infection-m0038 4:103379075:103379159:+ 85(nt) -30.80(kcal/mol)
GCTGGGCGCCTCGCAGCCGCGTTCCCCGCGCTGTTCCCCCGACTCTTGAAGGAATCGTGGTGCTGGAACCCGGCTTCTCTCTCAG infection-m0038 14
((((((..((..(((.(((((((((...((..(((.....)))...))..)))).)))))))).))..))))))...........
****************************************************AATCGTGGTGCTGGAACCCGGCT********** infection-m0038-3p 14
----------------------------------------------------AATCGTGGTGCTGGAACCCGGCT---------- t0025753 13
----------------------------------------------------AATCGTGGTGCTGGAACCCGGCTT--------- t0141368 1
//
mireap
infection-m0039 4:103217654:103217743:- 90(nt) -33.95(kcal/mol)
AGAAATGTGTAGGAGACAGGTGCTAAGAGCTCTGGGAACCCGAGTTATTTATTAACCAGAGCTGTTTTTCACTTGTCTGCCTCAATTTTA infection-m0039 5
.(((((.((.((((((((((((..((.((((((((....................)))))))).))...))))))))).)))))))))).
**********AGGAGACAGGTGCTAAGAGCTCT********************************************************* infection-m0039-5p 5
----------AGGAGACAGGTGCTAAGAGCT----------------------------------------------------------- t0245756 1
----------AGGAGACAGGTGCTAAGAGCTCT--------------------------------------------------------- t0054371 4
//
mireap
infection-m0040 4:103318845:103318929:- 85(nt) -30.80(kcal/mol)
GCTGGGCGCCTCGCAGCCGCGTTCCCCGCGCTGTTCCCCCGACTCTTGAAGGAATCGTGGTGCTGGAACCCGGCTTCTCTCTCAG infection-m0040 14
((((((..((..(((.(((((((((...((..(((.....)))...))..)))).)))))))).))..))))))...........
****************************************************AATCGTGGTGCTGGAACCCGGCT********** infection-m0040-3p 14
----------------------------------------------------AATCGTGGTGCTGGAACCCGGCT---------- t0025753 13
----------------------------------------------------AATCGTGGTGCTGGAACCCGGCTT--------- t0141368 1
//
mireap
infection-m0041 4:112273468:112273552:- 85(nt) -41.60(kcal/mol)
CTGTGCCCCCAGGAGAAAGAAGCCTCTCGGCCTGTGCTGGCATATGCTCTCCGCAGTCGGGACGCTTCCTTCTTGAGGGGCTTTC infection-m0041 5
....(((((((((((...(((((.(((((((.((((..(((....)).)..))))))))))).))))).)))))).)))))....
*****************************************************CAGTCGGGACGCTTCCTTCTTG********** infection-m0041-3p 5
-----------------------------------------------------CAGTCGGGACGCTTCCTTCTTG---------- t0045008 5
//
mireap
infection-m0042 4:127718050:127718127:- 78(nt) -42.50(kcal/mol)
GCGCGTCGCCCCCCTCAGTCCACCAGAGCCCGGATGCCTCAGAAATTCGGCTCTGGGTCTGTGGGGAGCGAAATGCAA infection-m0042 143
(((..((((.((((.(((....((((((((.((((.........))))))))))))..))).)))).))))..)))..
**********CCCCTCAGTCCACCAGAGCCCGG********************************************* infection-m0042-5p 1
***********************************************CGGCTCTGGGTCTGTGGGGAG********** infection-m0042-3p 142
----------CCCCTCAGTCCACCAGAGCCCGG--------------------------------------------- t0179288 1
----------------------------------------------TCGGCTCTGGGTCTGTGGGGA----------- t0196982 1
----------------------------------------------TCGGCTCTGGGTCTGTGGGGAG---------- t0021577 16
-----------------------------------------------CGGCTCTGGGTCTGTGGG------------- t0325954 1
-----------------------------------------------CGGCTCTGGGTCTGTGGGG------------ t0059505 4
-----------------------------------------------CGGCTCTGGGTCTGTGGGGA----------- t0018517 21
-----------------------------------------------CGGCTCTGGGTCTGTGGGGAG---------- t0005809 98
-----------------------------------------------CGGCTCTGGGTCTGTGGGGAGC--------- t0256085 1
//
mireap
infection-m0043 5:5458151:5458228:+ 78(nt) -45.00(kcal/mol)
CAGGGCCAGGAGTGGGGCAGGGTGAGCATTCTGTTACTGAGGAGCCCAGAGCCCAGCCCTGCCCCCGCCTTGGCCCCT infection-m0043 5
..((((((((.((((((((((((..((..((((...((....))..))))))...)))))).))))))))))))))..
**********AGTGGGGCAGGGTGAGCATTCT********************************************** infection-m0043-5p 5
----------AGTGGGGCAGGGTGAGCAT------------------------------------------------- t0105200 2
----------AGTGGGGCAGGGTGAGCATTCT---------------------------------------------- t0090348 2
----------AGTGGGGCAGGGTGAGCATTCTG--------------------------------------------- t0169659 1
//
mireap
infection-m0044 5:7827576:7827658:+ 83(nt) -46.40(kcal/mol)
CAGGTCTTGTTTGAACCTGATAGCAGCTGCCGCCAGGTGATGTCCACAGGGTGGCGGCGCTGGTCAGTGTCAAGCCAGACTCA infection-m0044 5
..(((((.((((((..((((((((.(((((((((..(((.....)))..)))))))))))).)))))..)))))).)))))..
**********TTGAACCTGATAGCAGCTGCCGC************************************************** infection-m0044-5p 5
----------TTGAACCTGATAGCAGCTGCCG--------------------------------------------------- t0103429 2
----------TTGAACCTGATAGCAGCTGCCGC-------------------------------------------------- t0073588 3
//
mireap
infection-m0045 5:16721608:16721706:+ 99(nt) -40.70(kcal/mol)
GGTCCGGGGGTTCGGGGGAGGAGTGGAGGAGGTAACAGACTCGGCTCCACCTGCTTACCTGTCCCTTCCCCGCACAGAGGGCGTCCCTGGAGGCTGCCA infection-m0045 21
.((.((((((..((((..((.((((((((((........)))..))))).)).))..)))).....)))))).))....((((.((.....)).)))).
**********TTCGGGGGAGGAGTGGAGGAGG******************************************************************* infection-m0045-5p 21
----------TTCGGGGGAGGAGTGGAGG---------------------------------------------------------------------- t0189854 1
----------TTCGGGGGAGGAGTGGAGGAG-------------------------------------------------------------------- t0251189 1
----------TTCGGGGGAGGAGTGGAGGAGG------------------------------------------------------------------- t0026586 12
----------TTCGGGGGAGGAGTGGAGGAGGT------------------------------------------------------------------ t0110642 2
----------TTCGGGGGAGGAGTGGAGGAGGTAA---------------------------------------------------------------- t0171735 1
-----------TCGGGGGAGGAGTGGAGGAGGTA----------------------------------------------------------------- t0068488 3
-----------TCGGGGGAGGAGTGGAGGAGGTAA---------------------------------------------------------------- t0413208 1
//
mireap
infection-m0046 5:63215583:63215661:+ 79(nt) -38.20(kcal/mol)
TGAGCCTCCCTCTGGGACTGAAGGCCGCGGCCTCCGAAGACTCCGGGCCCTTGGCCTTTTTGCCCCTAGGGACGGAGCT infection-m0046 9
.(..(((((((..(((...((((((((.((((.(.((....)).)))))..))))))))...)))..))))).))..).
**********TCTGGGACTGAAGGCCGCGGCC*********************************************** infection-m0046-5p 9
----------TCTGGGACTGAAGGCCGCGGCC----------------------------------------------- t0065085 3
----------TCTGGGACTGAAGGCCGCGGCCT---------------------------------------------- t0079843 2
-----------CTGGGACTGAAGGCCGCGGCCT---------------------------------------------- t0072423 3
------------TGGGACTGAAGGCCGCGGCCT---------------------------------------------- t0401658 1
//
mireap
infection-m0047 5:4391281:4391361:- 81(nt) -59.60(kcal/mol)
TCGGCCCTCCATGTCCGCGGGTTCCCTATCCCGGGTTGGTTGAGTTCGCGGATGCGGAACCTGCGGATACGGAGGGCTGAT infection-m0047 14
((((((((((.((((((((((((((.(((((((..((.....))..)).))))).)))))))))))))).)))))))))).
**********ATGTCCGCGGGTTCCCTATC*************************************************** infection-m0047-5p 14
---------CATGTCCGCGGGTTCCCTAT---------------------------------------------------- t0173497 1
---------CATGTCCGCGGGTTCCCTATCC-------------------------------------------------- t0273768 1
----------ATGTCCGCGGGTTCCCTA----------------------------------------------------- t0340165 1
----------ATGTCCGCGGGTTCCCTAT---------------------------------------------------- t0053644 4
----------ATGTCCGCGGGTTCCCTATC--------------------------------------------------- t0057251 4
----------ATGTCCGCGGGTTCCCTATCC-------------------------------------------------- t0078988 2
----------ATGTCCGCGGGTTCCCTATCCC------------------------------------------------- t0174139 1
//
mireap
infection-m0048 5:5628118:5628195:- 78(nt) -45.00(kcal/mol)
CAGGGCCAGGAGTGGGGCAGGGTGAGCATTCTGTTACTGAGGAGCCCAGAGCCCAGCCCTGCCCCCGCCTTGGCCCCT infection-m0048 5
..((((((((.((((((((((((..((..((((...((....))..))))))...)))))).))))))))))))))..
**********AGTGGGGCAGGGTGAGCATTCT********************************************** infection-m0048-5p 5
----------AGTGGGGCAGGGTGAGCAT------------------------------------------------- t0105200 2
----------AGTGGGGCAGGGTGAGCATTCT---------------------------------------------- t0090348 2
----------AGTGGGGCAGGGTGAGCATTCTG--------------------------------------------- t0169659 1
//
mireap
infection-m0049 6:20055892:20055973:+ 82(nt) -61.56(kcal/mol)
AACCTGCTCCTGGCCCTGCTCTCCTCTCCCCGGGTCTCCCACGCCCACCCCTGGGTGGAGGAAAGCGGGGCCAGGAGTGGGT infection-m0049 10
.(((..((((((((((((((.(((((..((((((...............))))))..))))).))))))))))))))..)))
***************************************************TGGGTGGAGGAAAGCGGGGCC********** infection-m0049-3p 10
---------------------------------------------------TGGGTGGAGGAAAGCGGGG------------ t0177054 1
---------------------------------------------------TGGGTGGAGGAAAGCGGGGC----------- t0079754 2
---------------------------------------------------TGGGTGGAGGAAAGCGGGGCC---------- t0043776 6
---------------------------------------------------TGGGTGGAGGAAAGCGGGGCCA--------- t0123358 1
//
mireap
infection-m0050 6:39531927:39532004:+ 78(nt) -34.70(kcal/mol)
GAGGTTGGGAAGGAGGGAAGGCGGATGAGAGCTGGGACCGTAGACCCGTCTCTGGCCCCCTCCCCCCCATTCAACCCC infection-m0050 8
..(((((((..((.((((.((.((.(.((((.((((........)))).)))).))))).)))).))..)))))))..
**********AGGAGGGAAGGCGGATGAGAGCT********************************************* infection-m0050-5p 8
----------AGGAGGGAAGGCGGATGAGAGCT--------------------------------------------- t0036982 7
----------AGGAGGGAAGGCGGATGAGAGCTG-------------------------------------------- t0134346 1
//
mireap
infection-m0051 6:56756155:56756232:+ 78(nt) -28.30(kcal/mol)
GCCAGGCTTCTCAGACTTTCCTGTTCTCTCCTCCGGCTCCGGAAGAGCAGCAGGATGTGAACAGCACCCAGGCCGTTT infection-m0051 10
(((..(((..(((.(...(((((((((((..((((....)))))))).)))))))).)))..))).....))).....
**********************************************GCAGCAGGATGTGAACAGCACC********** infection-m0051-3p 9
--------------------------------------CCGGAAGAGCAGCAGGAT---------------------- t0145638 1
---------------------------------------------AGCAGCAGGATGTGAACAGCA------------ t0336196 1
---------------------------------------------AGCAGCAGGATGTGAACAGCAC----------- t0409361 1
----------------------------------------------GCAGCAGGATGTGAACAG-------------- t0267994 1
----------------------------------------------GCAGCAGGATGTGAACAGC------------- t0190768 1
----------------------------------------------GCAGCAGGATGTGAACAGCA------------ t0113573 2
----------------------------------------------GCAGCAGGATGTGAACAGCAC----------- t0333682 1
----------------------------------------------GCAGCAGGATGTGAACAGCACC---------- t0112064 2
//
mireap
infection-m0052 6:83842168:83842260:+ 93(nt) -31.60(kcal/mol)
CAGGCTTCAGCTGAGAAGGCTGTGACCAAGGAGGAATTTCAGGGTGAATGGACTGCGCCAGCTCCTGATCACTGCCACTCAACCTGAGGTGGC infection-m0052 14
...(((((((.((((..(((.((((...(((((.........((((.........))))..)))))..)))).))).))))..)))))))...
**********CTGAGAAGGCTGTGACCAAGGAGG*********************************************************** infection-m0052-5p 14
----------CTGAGAAGGCTGTGACCAAG--------------------------------------------------------------- t0198482 1
----------CTGAGAAGGCTGTGACCAAGGAG------------------------------------------------------------ t0069355 3
----------CTGAGAAGGCTGTGACCAAGGAGG----------------------------------------------------------- t0040376 6
----------CTGAGAAGGCTGTGACCAAGGAGGA---------------------------------------------------------- t0103475 2
----------CTGAGAAGGCTGTGACCAAGGAGGAA--------------------------------------------------------- t0113903 2
//
mireap
infection-m0053 6:52472971:52473050:- 80(nt) -55.40(kcal/mol)
AGGGACTGCCCTGGGCTCTTCTCTCGGGCCTGAGGCTGAGCAGGGTCCTGGGCCCGGGGAGAGGAGCCTAGGACGGGCCT infection-m0053 5
.(((.(((.((((((((((((((((((((((..((((......))))..)))))).)))))))))))))))).))).)))
************************************************TGGGCCCGGGGAGAGGAGCCTA********** infection-m0053-3p 5
------------------------------------------------TGGGCCCGGGGAGAGGAGCC------------ t0343794 1
------------------------------------------------TGGGCCCGGGGAGAGGAGCCT----------- t0100986 2
------------------------------------------------TGGGCCCGGGGAGAGGAGCCTA---------- t0107697 2
//
mireap
infection-m0054 6:119373184:119373276:- 93(nt) -24.90(kcal/mol)
TGAGGGGTTGTCTCAGTGATGAGAACTTTGTCCAGTTCTGCTACTGACATGAAGTGACGATAAAGTATATCTGAGGAGACAGTGGGCTTCGTG infection-m0054 19
...(((((((((((...((((...((((((((((.((((((....).)).))).))..)))))))).))))....))))))....)))))...
**********TCTCAGTGATGAGAACTTTG*************************************************************** infection-m0054-5p 19
----------TCTCAGTGATGAGAACTTTG--------------------------------------------------------------- t0025937 12
----------TCTCAGTGATGAGAACTTTGT-------------------------------------------------------------- t0345097 1
-----------CTCAGTGATGAGAACTTTG--------------------------------------------------------------- t0041179 6
//
mireap
infection-m0055 7:22700896:22700982:+ 87(nt) -26.20(kcal/mol)
CTATTGAAGCATAGCCAGTTTGGGAAGAATGCTGTTACCCTCAAGGAAGAAACTGGATTGTTCTCCAACCTGGCTCTTTAGTTACCA infection-m0055 150
..(((((((...((((((.(((((((.(((.(.(((..((....))....))).).))).))).)))).))))))))))))).....
**********ATAGCCAGTTTGGGAAGAATG******************************************************** infection-m0055-5p 26
*****************************************************TGGATTGTTCTCCAACCTGGCTCT********** infection-m0055-3p 124
----------ATAGCCAGTTTGGGAAGAATG-------------------------------------------------------- t0036949 7
----------ATAGCCAGTTTGGGAAGAATGC------------------------------------------------------- t0048442 5
----------ATAGCCAGTTTGGGAAGAATGCT------------------------------------------------------ t0387864 1
----------ATAGCCAGTTTGGGAAGAATGCTG----------------------------------------------------- t0060321 4
----------ATAGCCAGTTTGGGAAGAATGCTGT---------------------------------------------------- t0213207 1
-----------TAGCCAGTTTGGGAAGAATG-------------------------------------------------------- t0323761 1
-----------TAGCCAGTTTGGGAAGAATGC------------------------------------------------------- t0105377 2
-----------TAGCCAGTTTGGGAAGAATGCT------------------------------------------------------ t0295086 1
------------AGCCAGTTTGGGAAGAATGCTGT---------------------------------------------------- t0052652 4
-----------------------------------------------------TGGATTGTTCTCCAACCTGGC------------- t0204955 1
-----------------------------------------------------TGGATTGTTCTCCAACCTGGCT------------ t0034521 8
-----------------------------------------------------TGGATTGTTCTCCAACCTGGCTC----------- t0267096 1
-----------------------------------------------------TGGATTGTTCTCCAACCTGGCTCT---------- t0010995 43
-----------------------------------------------------TGGATTGTTCTCCAACCTGGCTCTT--------- t0021811 16
-----------------------------------------------------TGGATTGTTCTCCAACCTGGCTCTTT-------- t0066949 3
------------------------------------------------------GGATTGTTCTCCAACCTGGCT------------ t0356856 1
--------------------------------------------------------ATTGTTCTCCAACCTGGCTCT---------- t0039000 7
--------------------------------------------------------ATTGTTCTCCAACCTGGCTCTT--------- t0018152 21
--------------------------------------------------------ATTGTTCTCCAACCTGGCTCTTT-------- t0016984 23
//
mireap
infection-m0056 7:22736391:22736477:+ 87(nt) -26.20(kcal/mol)
CTATTGAAGCATAGCCAGTTTGGGAAGAATGCTGTTACCCTCAAGGAAGAAACTGGATTGTTCTCCAACCTGGCTCTTTAGTTACCA infection-m0056 150
..(((((((...((((((.(((((((.(((.(.(((..((....))....))).).))).))).)))).))))))))))))).....
**********ATAGCCAGTTTGGGAAGAATG******************************************************** infection-m0056-5p 26
*****************************************************TGGATTGTTCTCCAACCTGGCTCT********** infection-m0056-3p 124
----------ATAGCCAGTTTGGGAAGAATG-------------------------------------------------------- t0036949 7
----------ATAGCCAGTTTGGGAAGAATGC------------------------------------------------------- t0048442 5
----------ATAGCCAGTTTGGGAAGAATGCT------------------------------------------------------ t0387864 1
----------ATAGCCAGTTTGGGAAGAATGCTG----------------------------------------------------- t0060321 4
----------ATAGCCAGTTTGGGAAGAATGCTGT---------------------------------------------------- t0213207 1
-----------TAGCCAGTTTGGGAAGAATG-------------------------------------------------------- t0323761 1
-----------TAGCCAGTTTGGGAAGAATGC------------------------------------------------------- t0105377 2
-----------TAGCCAGTTTGGGAAGAATGCT------------------------------------------------------ t0295086 1
------------AGCCAGTTTGGGAAGAATGCTGT---------------------------------------------------- t0052652 4
-----------------------------------------------------TGGATTGTTCTCCAACCTGGC------------- t0204955 1
-----------------------------------------------------TGGATTGTTCTCCAACCTGGCT------------ t0034521 8
-----------------------------------------------------TGGATTGTTCTCCAACCTGGCTC----------- t0267096 1
-----------------------------------------------------TGGATTGTTCTCCAACCTGGCTCT---------- t0010995 43
-----------------------------------------------------TGGATTGTTCTCCAACCTGGCTCTT--------- t0021811 16
-----------------------------------------------------TGGATTGTTCTCCAACCTGGCTCTTT-------- t0066949 3
------------------------------------------------------GGATTGTTCTCCAACCTGGCT------------ t0356856 1
--------------------------------------------------------ATTGTTCTCCAACCTGGCTCT---------- t0039000 7
--------------------------------------------------------ATTGTTCTCCAACCTGGCTCTT--------- t0018152 21
--------------------------------------------------------ATTGTTCTCCAACCTGGCTCTTT-------- t0016984 23
//
mireap
infection-m0057 7:122515437:122515509:- 73(nt) -28.80(kcal/mol)
CTCACAGCGTCCCTGTCCTCACACTGGTGCCGGCCCCACCCACCCAGATGATGGAATGATGGGGACGGGTGAC infection-m0057 9
.((((..((((((((((.(((((((((.(..((.....))..))))).)).)))...)))))))))).)))).
*******************************************CCAGATGATGGAATGATGGG********** infection-m0057-3p 9
------------------------------------------CCCAGATGATGGAATGATGGG---------- t0419441 1
------------------------------------------CCCAGATGATGGAATGATGGGG--------- t0418830 1
-------------------------------------------CCAGATGATGGAATGATGG----------- t0375833 1
-------------------------------------------CCAGATGATGGAATGATGGG---------- t0044577 5
-------------------------------------------CCAGATGATGGAATGATGGGG--------- t0308716 1
//
mireap
infection-m0058 7:122695257:122695329:- 73(nt) -28.80(kcal/mol)
CTCACAGCGTCCCTGTCCTCACACTGGTGCCGGCCCCACCCACCCAGATGATGGAATGATGGGGACGGGTGAC infection-m0058 9
.((((..((((((((((.(((((((((.(..((.....))..))))).)).)))...)))))))))).)))).
*******************************************CCAGATGATGGAATGATGGG********** infection-m0058-3p 9
------------------------------------------CCCAGATGATGGAATGATGGG---------- t0419441 1
------------------------------------------CCCAGATGATGGAATGATGGGG--------- t0418830 1
-------------------------------------------CCAGATGATGGAATGATGG----------- t0375833 1
-------------------------------------------CCAGATGATGGAATGATGGG---------- t0044577 5
-------------------------------------------CCAGATGATGGAATGATGGGG--------- t0308716 1
//
mireap
infection-m0059 7:124023980:124024060:- 81(nt) -20.39(kcal/mol)
GTGGCATTGTTCTCTTACTTCTTCCCATTCAAACTAAACCAAAAGACCAAGAGGGAAGAGGGAAGGAGGGAAAGAAGAGGA infection-m0059 6
.........(((((((.(((((((((.(((...((................)).)))..)))))))))......)))))))
*************************************************AGAGGGAAGAGGGAAGGAGGGA********** infection-m0059-3p 6
-------------------------------------------------AGAGGGAAGAGGGAAGGAGGGA---------- t0044658 5
-------------------------------------------------AGAGGGAAGAGGGAAGGAGGGAAA-------- t0263369 1
//
mireap
infection-m0060 8:611290:611371:+ 82(nt) -38.70(kcal/mol)
AGCAGAGGGCTGTGGGATCGCCTGCCGCCCGGCCACGAGCCAGGGCCCGTTAGGGCGCAGGGAGCATCCCAAATACCCCGCC infection-m0060 6
.((.(.(((...(((((((.(((((.((((....(((.((....)).)))..)))))))))..).))))))....)))))).
*************************************************TTAGGGCGCAGGGAGCATCCCAA********** infection-m0060-3p 6
-------------------------------------------------TTAGGGCGCAGGGAGCATCCCA----------- t0226014 1
-------------------------------------------------TTAGGGCGCAGGGAGCATCCCAA---------- t0058753 4
-------------------------------------------------TTAGGGCGCAGGGAGCATCCCAAA--------- t0409213 1
//
mireap
infection-m0061 8:97945310:97945390:- 81(nt) -41.50(kcal/mol)
TACACAGCTTTCCAGAGGTTTCCAGCTTATAGGATATTCATATGGTAGTTCTGTGAACTAGAAACCTCTGGAAAGTGGTGT infection-m0061 59
.((((.((((((((((((((((.((.(((((((((..((....))..))))))))).)).)))))))))))))))).))))
*************************************************TCTGTGAACTAGAAACCTCTGG********** infection-m0061-3p 59
-------------------------------------------------TCTGTGAACTAGAAACCTCT------------ t0298735 1
-------------------------------------------------TCTGTGAACTAGAAACCTCTG----------- t0074772 3
-------------------------------------------------TCTGTGAACTAGAAACCTCTGG---------- t0009591 51
-------------------------------------------------TCTGTGAACTAGAAACCTCTGGA--------- t0052943 4
//
mireap
infection-m0062 9:66219747:66219838:+ 92(nt) -25.20(kcal/mol)
CACTGGAATGGCTGGATGGCTGCCACTTTTCATCCAGATTGTGCTCCCTGTGTCTGTTAAATCTGGCGGGAAGTTGTGGTCCTTCTACAGAT infection-m0062 36
..(((...(((..((((.((....((((..(..(((((((..((...........))..))))))).)..)))).)).))))..))))))..
*************************************************************TCTGGCGGGAAGTTGTGGTCC********** infection-m0062-3p 36
-------------------------------------------------------------TCTGGCGGGAAGTTGTGGT------------ t0071732 3
-------------------------------------------------------------TCTGGCGGGAAGTTGTGGTC----------- t0022094 16
-------------------------------------------------------------TCTGGCGGGAAGTTGTGGTCC---------- t0020961 17
//
mireap
infection-m0063 9:107639161:107639244:+ 84(nt) -51.40(kcal/mol)
TTGTCATGTGACTGCCTGTCTGTGCCTGCTGTACAGGTGAGCGGATGTTCTGCACAGCAAGTGTAGACAGGCAGACACATGACA infection-m0063 9
.(((((((((.(((((((((((..(.((((((.((((...........)))).)))))).)..))))))))))).)))))))))
****************************************************CACAGCAAGTGTAGACAGGCAG********** infection-m0063-3p 9
---------------------------------------------------GCACAGCAAGTGTAGACAGGCA----------- t0064352 3
----------------------------------------------------CACAGCAAGTGTAGACAGGCA----------- t0217710 1
----------------------------------------------------CACAGCAAGTGTAGACAGGCAG---------- t0055354 4
-----------------------------------------------------ACAGCAAGTGTAGACAGGCAGAC-------- t0393877 1
//
mireap
infection-m0064 X:92044099:92044173:+ 75(nt) -25.50(kcal/mol)
CTAGGATGTGCTCATTGCATGGGCTGTGTATATTTTTATTCAATACCCAGAGCGTGCAGTGTGAACATAATAGAG infection-m0064 20
(((..((((.(.(((((((((..(((.((((...........)))).)))..))))))))).).))))..)))..
**********CTCATTGCATGGGCTGTGTAT******************************************** infection-m0064-5p 4
*******************************************TACCCAGAGCGTGCAGTGTGAA********** infection-m0064-3p 16
----------CTCATTGCATGGGCTGTGTAT-------------------------------------------- t0068492 3
-------------ATTGCATGGGCTGTGTATA------------------------------------------- t0181985 1
-------------------------------------------TACCCAGAGCGTGCAGTGTGA----------- t0075169 3
-------------------------------------------TACCCAGAGCGTGCAGTGTGAA---------- t0030386 10
---------------------------------------------CCCAGAGCGTGCAGTGTGAAC--------- t0339345 1
---------------------------------------------CCCAGAGCGTGCAGTGTGAACA-------- t0098712 2
//
mireap
infection-m0065 X:92106229:92106321:+ 93(nt) -42.40(kcal/mol)
AAGTTAAGAGTTCATTCGGCTGTCCAGATGTATCCAAGTACCCCGATATTTGGCAATAAATACATCTGGGCAACTGATTGAACTTTTCACTTT infection-m0065 323
((((.(((((((((.((((.((((((((((((((((((((......)))))))......))))))))))))).)))).))))))))).)))).
**********TTCATTCGGCTGTCCAGATGT************************************************************** infection-m0065-5p 323
----------TTCATTCGGCTGTCCAGATG--------------------------------------------------------------- t0051629 4
----------TTCATTCGGCTGTCCAGATGT-------------------------------------------------------------- t0003851 162
----------TTCATTCGGCTGTCCAGATGTA------------------------------------------------------------- t0004435 136
----------TTCATTCGGCTGTCCAGATGTAT------------------------------------------------------------ t0018096 21
//
