# Supplementary material for: Identification and Analysis of Differential miRNAs in PK-15 Cells after Foot-and-Mouth Disease Virus Infection
Source: PLoS One. 2014 Mar 27;9(3):e90865. doi: 10.1371/journal.pone.0090865 (PMC3968000; doi:10.1371/journal.pone.0090865)
Supplement: File S7 — Differentially expressed novel miRNA candidates. (XLSX) [file pone.0090865.s007.xlsx]

## Sheet: Sheet1
pairwise	miR-name	uninfection-total-reads	infection-total-reads	uninfection-expressed	infection-expressed	uninfection-std	infection-std	fold-change(log2 infection/uninfection)	p-value	sig-lable
uninfection-infection	novel_mir_10	9230378	9165674	12	0	1.3001	0.01	-7.02248	0.000255543	**
uninfection-infection	novel_mir_100	9230378	9165674	0	13	0.01	1.4183	7.14802	0.000116195	**
uninfection-infection	novel_mir_107	9230378	9165674	0	11	0.01	1.2001	6.90701	0.000468066	**
uninfection-infection	novel_mir_109	9230378	9165674	0	13	0.01	1.4183	7.14802	0.000116195	**
uninfection-infection	novel_mir_110	9230378	9165674	0	68	0.01	7.419	9.53508	2.66e-21	**
uninfection-infection	novel_mir_111	9230378	9165674	0	10	0.01	1.091	6.76951	0.000939437	**
uninfection-infection	novel_mir_115	9230378	9165674	0	14	0.01	1.5274	7.25493	5.79e-05	**
uninfection-infection	novel_mir_116	9230378	9165674	0	10	0.01	1.091	6.76951	0.000939437	**
uninfection-infection	novel_mir_118	9230378	9165674	0	14	0.01	1.5274	7.25493	5.79e-05	**
uninfection-infection	novel_mir_120	9230378	9165674	0	19	0.01	2.073	7.69558	1.78e-06	**
uninfection-infection	novel_mir_123	9230378	9165674	0	323	0.01	35.2402	11.783	1.87e-98	**
uninfection-infection	novel_mir_13	9230378	9165674	13023	4767	1410.88	520.093	-1.43976	0	**
uninfection-infection	novel_mir_14	9230378	9165674	71	31	7.692	3.3822	-1.1854	7.65e-05	**
uninfection-infection	novel_mir_15	9230378	9165674	10	0	1.0834	0.01	-6.75942	0.00101502	**
uninfection-infection	novel_mir_19	9230378	9165674	46	18	4.9835	1.9638	-1.34351	0.000469034	**
uninfection-infection	novel_mir_20	9230378	9165674	10	0	1.0834	0.01	-6.75942	0.00101502	**
uninfection-infection	novel_mir_21	9230378	9165674	46	16	4.9835	1.7456	-1.51344	0.000130905	**
uninfection-infection	novel_mir_22	9230378	9165674	21	0	2.2751	0.01	-7.82979	5.15e-07	**
uninfection-infection	novel_mir_23	9230378	9165674	40	40	4.3335	4.3641	0.0101515	0.974669
uninfection-infection	novel_mir_24	9230378	9165674	10	6	1.0834	0.6546	-0.72688	0.339664
uninfection-infection	novel_mir_28	9230378	9165674	140	51	15.1673	5.5642	-1.44672	8.18e-11	**
uninfection-infection	novel_mir_29	9230378	9165674	12	0	1.3001	0.01	-7.02248	0.000255543	**
uninfection-infection	novel_mir_3	9230378	9165674	28	0	3.0335	0.01	-8.24484	4.12e-09	**
uninfection-infection	novel_mir_30	9230378	9165674	14	0	1.5167	0.01	-7.24479	6.43e-05	**
uninfection-infection	novel_mir_33	9230378	9165674	12	0	1.3001	0.01	-7.02248	0.000255543	**
uninfection-infection	novel_mir_34	9230378	9165674	56	28	6.0669	3.0549	-0.989834	0.0024432
uninfection-infection	novel_mir_35	9230378	9165674	14	7	1.5167	0.7637	-0.989858	0.138144
uninfection-infection	novel_mir_37	9230378	9165674	12	0	1.3001	0.01	-7.02248	0.000255543	**
uninfection-infection	novel_mir_38	9230378	9165674	73	25	7.9087	2.7276	-1.53581	1.01e-06	**
uninfection-infection	novel_mir_39	9230378	9165674	11	0	1.1917	0.01	-6.89688	0.000509294	**
uninfection-infection	novel_mir_4	9230378	9165674	18	0	1.9501	0.01	-7.6074	4.08e-06	**
uninfection-infection	novel_mir_40	9230378	9165674	14	0	1.5167	0.01	-7.24479	6.43e-05	**
uninfection-infection	novel_mir_42	9230378	9165674	11	0	1.1917	0.01	-6.89688	0.000509294	**
uninfection-infection	novel_mir_43	9230378	9165674	30	0	3.2501	0.01	-8.34434	1.04e-09	**
uninfection-infection	novel_mir_44	9230378	9165674	121	26	13.1089	2.8367	-2.20826	6.38e-16	**
uninfection-infection	novel_mir_47	9230378	9165674	14	0	1.5167	0.01	-7.24479	6.43e-05	**
uninfection-infection	novel_mir_48	9230378	9165674	56	14	6.0669	1.5274	-1.98988	3.11e-07	**
uninfection-infection	novel_mir_49	9230378	9165674	148	0	16.034	0.01	-10.6469	4.73e-45	**
uninfection-infection	novel_mir_5	9230378	9165674	12	0	1.3001	0.01	-7.02248	0.000255543	**
uninfection-infection	novel_mir_51	9230378	9165674	12	0	1.3001	0.01	-7.02248	0.000255543	**
uninfection-infection	novel_mir_53	9230378	9165674	14	0	1.5167	0.01	-7.24479	6.43e-05	**
uninfection-infection	novel_mir_54	9230378	9165674	10	10	1.0834	1.091	0.0100851	0.986986
uninfection-infection	novel_mir_56	9230378	9165674	222	109	24.051	11.8922	-1.01608	5.68e-10	**
uninfection-infection	novel_mir_57	9230378	9165674	22	14	2.3834	1.5274	-0.641943	0.195032
uninfection-infection	novel_mir_58	9230378	9165674	12	0	1.3001	0.01	-7.02248	0.000255543	**
uninfection-infection	novel_mir_60	9230378	9165674	15	5	1.6251	0.5455	-1.57488	0.0277152	*
uninfection-infection	novel_mir_61	9230378	9165674	483	142	52.3272	15.4926	-1.75598	4.72e-44	**
uninfection-infection	novel_mir_63	9230378	9165674	12	5	1.3001	0.5455	-1.25297	0.0992784
uninfection-infection	novel_mir_64	9230378	9165674	13	0	1.4084	0.01	-7.13791	0.000128221	**
uninfection-infection	novel_mir_65	9230378	9165674	25	21	2.7084	2.2912	-0.241337	0.57649
uninfection-infection	novel_mir_67	9230378	9165674	51	0	5.5252	0.01	-9.10988	5.33e-16	**
uninfection-infection	novel_mir_69	9230378	9165674	13	0	1.4084	0.01	-7.13791	0.000128221	**
uninfection-infection	novel_mir_7	9230378	9165674	75	0	8.1253	0.01	-9.66628	3.46e-23	**
uninfection-infection	novel_mir_71	9230378	9165674	256	0	27.7345	0.01	-11.4375	2.13e-77	**
uninfection-infection	novel_mir_73	9230378	9165674	24	0	2.6001	0.01	-8.02242	6.51e-08	**
uninfection-infection	novel_mir_74	9230378	9165674	15	8	1.6251	0.8728	-0.896805	0.156585
uninfection-infection	novel_mir_76	9230378	9165674	171	124	18.5258	13.5287	-0.453513	0.00744178
uninfection-infection	novel_mir_79	9230378	9165674	10	0	1.0834	0.01	-6.75942	0.00101502	**
uninfection-infection	novel_mir_8	9230378	9165674	10	0	1.0834	0.01	-6.75942	0.00101502	**
uninfection-infection	novel_mir_80	9230378	9165674	12	0	1.3001	0.01	-7.02248	0.000255543	**
uninfection-infection	novel_mir_81	9230378	9165674	11	0	1.1917	0.01	-6.89688	0.000509294	**
uninfection-infection	novel_mir_82	9230378	9165674	15	9	1.6251	0.9819	-0.72688	0.236448
uninfection-infection	novel_mir_83	9230378	9165674	17	6	1.8417	0.6546	-1.49235	0.0236915	*
uninfection-infection	novel_mir_85	9230378	9165674	113	59	12.2422	6.4371	-0.92738	4.27e-05
uninfection-infection	novel_mir_88	9230378	9165674	90	36	9.7504	3.9277	-1.31178	1.39e-06	**
uninfection-infection	novel_mir_9	9230378	9165674	66	37	7.1503	4.0368	-0.824792	0.00473436
uninfection-infection	novel_mir_90	9230378	9165674	26	0	2.8168	0.01	-8.13791	1.64e-08	**
uninfection-infection	novel_mir_93	9230378	9165674	13	0	1.4084	0.01	-7.13791	0.000128221	**
uninfection-infection	novel_mir_94	9230378	9165674	48	16	5.2002	1.7456	-1.57484	5.73e-05	**
uninfection-infection	novel_mir_95	9230378	9165674	872	0	94.4707	0.01	-13.2057	6.81e-262	**
uninfection-infection	novel_mir_99	9230378	9165674	0	31	0.01	3.3822	8.40182	4.16e-10	**
