# Supplementary material for: Identification and Analysis of Differential miRNAs in PK-15 Cells after Foot-and-Mouth Disease Virus Infection
Source: PLoS One. 2014 Mar 27;9(3):e90865. doi: 10.1371/journal.pone.0090865 (PMC3968000; doi:10.1371/journal.pone.0090865)
Supplement: File S8 — Sequences of different novel miRNA candidates. (XLSX) [file pone.0090865.s008.xlsx]

## Sheet: Sheet1
>novel_mir_13
GAGAGATCAGAGGCGCAGAGT
>novel_mir_61
CGGCTCTGGGTCTGTGGGGAG
>novel_mir_56
AGACCTTGATGGCTGGCTGAGTCT
>novel_mir_28
TTTGGCACTAGCACATTTTTGCT
>novel_mir_44
TAAGGGCAAAGTAGGGACAGCT
>novel_mir_88
TCTGGCGGGAAGTTGTGGTCC
>novel_mir_14
GAGCATGATGGCAATTCTGAGG
>novel_mir_38
TGGGGGACTGTGAACAGCGGG
>novel_mir_48
GAGGAGGAGGGAAGAAAGGCTG
>novel_mir_19
GAGGTGCTGCAGGAGGTGGGCTCT
>novel_mir_94
TACCCAGAGCGTGCAGTGTGAA
>novel_mir_21
TTGGTGTACACTGGAATAGCT
>novel_mir_83
AGAGGGAAGAGGGAAGGAGGGA
>novel_mir_60
CAGTCGGGACGCTTCCTTCTTG
>novel_mir_95
TTCATTCGGCTGTCCAGATGTA
>novel_mir_123
TTCATTCGGCTGTCCAGATGT
>novel_mir_71
TGGGACGCAGCAGGCATTCTCG
>novel_mir_49
GGGGAACTCCCAGACCAGCTTC
>novel_mir_7
AGAGGAGAGGCTACCACCACCA
>novel_mir_110
GGGGAACTCCCAGACCAGCTT
>novel_mir_67
ATGTCCGCGGGTTCCCTATCC
>novel_mir_99
TAGAGGAGAGGCTACCACCACCA
>novel_mir_43
GAGGACTGGCCTTGCAGGGTG
>novel_mir_3
TCCTGGAGGACGTGCTGTGCC
>novel_mir_90
CACAGCAAGTGTAGACAGGCA
>novel_mir_73
TGGGTGGAGGAAAGCGGGGCCA
>novel_mir_22
AGGCAGTGTATTGTTAGCTGGCT
>novel_mir_120
TCTCAGTGATGAGAACTTTG
>novel_mir_4
TTTGCAGTAACAGGTGTGAACA
>novel_mir_118
CTGAGAAGGCTGTGACCAAGGAGG
>novel_mir_115
ATGTCCGCGGGTTCCCTATC
>novel_mir_47
TCTGCACATGTAGATACACGCAG
>novel_mir_40
TGGGAAGGGGCACTGAGAGGTCT
>novel_mir_30
AGAATTGCGTTTGGACAATCAGT
>novel_mir_53
GTAGGTGGGATGCAGGGGAGC
>novel_mir_100
TGTATGTGTGGTGTGTATGTAT
>novel_mir_69
CCGGAAGTGGAAGTAAGCGCAGGT
>novel_mir_93
ATTCCTAGAAATTGTTCACAAT
>novel_mir_109
AGAGGACTGGCCTTGCAGGGTG
>novel_mir_64
TTGAACCTGATAGCAGCTGCCG
>novel_mir_5
AGGGAGGTGGCGACAGTGGTACTT
>novel_mir_33
CTAGAAATTGGGTAGGACAGA
>novel_mir_29
TTCAGGTAAAAGACACACACTA
>novel_mir_10
GCATATGATGGAAAAACTTG
>novel_mir_80
TGTGGAGAGAGTGGAAAGGTG
>novel_mir_58
TTGGGATGGCAAGAATAGTTTT
>novel_mir_51
TCTGGTTCAGGGTACATGGCACT
>novel_mir_37
GACTGCACTGCTGGGCCTGGCA
>novel_mir_42
TGTCCCCAGTCCTCGGCCGCT
>novel_mir_39
AATCGGACGGGCGGCGAGAGA
>novel_mir_81
TTGCCCGAGAGCTTGGACCGCGCG
>novel_mir_107
AATCGGACGGGCGGCGAGAGAG
>novel_mir_20
TCCCGGGGCTGGAGCAGGAGAGG
>novel_mir_15
AGGGCGCCAGGCAGGACCGCTTT
>novel_mir_111
GTAGGTGGGATGCAGGGGAG
>novel_mir_8
AGGGGGAGAGAGCTGCGCTCAGA
>novel_mir_79
AGGACACAAAATGTAGGAAGGGCT
>novel_mir_116
TGGGTGGAGGAAAGCGGGGCC
