# Supplementary material for: Identification and Analysis of Differential miRNAs in PK-15 Cells after Foot-and-Mouth Disease Virus Infection
Source: PLoS One. 2014 Mar 27;9(3):e90865. doi: 10.1371/journal.pone.0090865 (PMC3968000; doi:10.1371/journal.pone.0090865)
Supplement: File S9 — Target genes for different known miRNAs. (XLS) [file pone.0090865.s009.xls]

## Sheet: Sheet1
>ssc-miR-122	23	ENSSSCT00000000003	2533	1122	-20.7	1	1.68862
miRNA 3' UGUUUGUGGUAACAGUGUGAGGU- 5'
|||||||||
target 5' -------------CCACACUCCAG 3'
>ssc-miR-122	23	ENSSSCT00000000021	1353	996	-24.2	0.830564	0.498977
miRNA 3' UGUUUGUGGUAACAGUGUGAGGU 5'
:|||| || :||||||
target 5' -----GGCCAUCGU-GCACUCCU 3'
>ssc-miR-122	23	ENSSSCT00000000028	1029	88	-16.2	1	1.74622
miRNA 3' UGUUUGUGGUAACAG-UGUGAGGU 5'
|:|| || ||||||:
target 5' ------UCUAUAAUCUACACUCUU 3'
>ssc-miR-122	23	ENSSSCT00000000042	1126	582	-18.1	1	0.415514
miRNA 3' UGUUU-GUGGUA-ACAGUGUGAGGU 5'
|| | ||: || |||||||
target 5' UCAUCUCCCCGACUGG-ACACUCCU 3'
>ssc-miR-122	23	ENSSSCT00000000064	915	509	-27.1	0.250289	0.89702
miRNA 3' UGUUUGUGGUAACAGUGUGAGGU 5'
:: :|| || ||||||||
target 5' -AGGUGGCCUCUGCCACACUCCC 3'
>ssc-miR-122	23	ENSSSCT00000000068	796	417	-18.8	0.999998	1.54625
miRNA 3' UGUUUGUGGUAACAGUGUGAGGU 5'
||||||||
target 5' -------------ACACACUCCC 3'
>ssc-miR-122	23	ENSSSCT00000000087	1559	811	-21.4	0.999339	2.34332
miRNA 3' UGUUUGUGGUAACAGUGUGAGGU- 5'
:::| |::| | ||||||:|
target 5' -AGGGCUCUGUGGAGACACUCUAU 3'
>ssc-miR-122	23	ENSSSCT00000000089	822	648	-14.2	1	1.57653
miRNA 3' UGUUUGUGGUAACAGUGUGAGGU 5'
|||:|||
target 5' --------------AACAUUCCU 3'
>ssc-miR-122	23	ENSSSCT00000000093	1780	1742	-23.7	0.948005	1.55348
miRNA 3' -UGUUUGUGGUAACAGUGUGAGGU 5'
:|::| :|: | :||||||
target 5' UGCGGAGGCUG--GAAGCACUCCC 3'
>ssc-miR-122	23	ENSSSCT00000000096	648	533	-18.2	1	2.07345
miRNA 3' UGUUUGUGGUAACAGUGUGAGGU 5'
|||:||||
target 5' -------------CCACGCUCCC 3'
>ssc-miR-122	23	ENSSSCT00000000098	1491	671	-20.9	0.999852	0.0337424
miRNA 3' UGUUUGUGGUAACAG--UGUGAGGU- 5'
:| ||| | | :|||||||
target 5' ---UGC-CCACAGCCCUGCACUCCAA 3'
>ssc-miR-122	23	ENSSSCT00000000121	1754	1094	-26.8	0.517045	0.933964
miRNA 3' -UGUUUGUGGUAACAGUGUGAGGU- 5'
:| : :||| || |||||||:
target 5' GGCCGUGGCCAGUGG-ACACUCCGC 3'
>ssc-miR-122	23	ENSSSCT00000000138	1050	12	-19.4	0.999997	0.31573
miRNA 3' -UGUUUGUGGUAACAG-UGUGAGGU 5'
:| |:| :|| || :||||||
target 5' UGC-AGC-UCAGA-UCUGCACUCCU 3'
>ssc-miR-122	23	ENSSSCT00000000140	808	618	-18.9	0.999997	0.681581
miRNA 3' UGUUUGUGGUAACAG-UGUGAGGU 5'
::||| | || |||:|||
target 5' --UGGCACGA---UCAACAUUCCC 3'
>ssc-miR-122	23	ENSSSCT00000000142	2697	2062	-23.4	0.99334	1.44453
miRNA 3' UGUUUGUGGUAACAG---UGUGAGGU 5'
|||| :||| | | |||||:|
target 5' CCAAAGGCCAGGGCCCCCACACUUCU 3'
>ssc-miR-122	23	ENSSSCT00000000143	1431	468	-22.3	0.988712	1.06325
miRNA 3' UGUUUGUGGUA--ACA-GUGUGAGGU 5'
| |:| || |||:||||
target 5' ----CCUGCGUCCUGCCCACGCUCCC 3'
>ssc-miR-122	23	ENSSSCT00000000147	2431	2397	-22.5	0.998808	1.12854
miRNA 3' UGUUUGUGGUAA-CAG--UGUGAGGU 5'
:|:||::| ||: |||:|||
target 5' -UGAGCAUUAGUAGUUUUACAUUCCU 3'
>ssc-miR-122	23	ENSSSCT00000000166	1885	524	-22.8	0.990614	0.0995589
miRNA 3' UGUUUG-UGGUAACA-GUGUGAGGU 5'
||::| |: ||| ||||:|||
target 5' CCAGGCUAUGUUUGACCACAUUCCU 3'
>ssc-miR-122	23	ENSSSCT00000000167	2536	488	-22.8	0.997844	0.0995589
miRNA 3' UGUUUG-UGGUAACA-GUGUGAGGU 5'
||::| |: ||| ||||:|||
target 5' CCAGGCUAUGUUUGACCACAUUCCU 3'
>ssc-miR-122	23	ENSSSCT00000000169	2571	1345	-22	0.999846	0.338898
miRNA 3' UGUUUGUGGUAAC-AG---UGUGAGGU- 5'
|:: ||: | || ||||||||
target 5' CCGGUGACUUUCGUUCCUGACACUCCAA 3'
>ssc-miR-122	23	ENSSSCT00000000180	1542	924	-25.9	0.610982	1.45757
miRNA 3' UGUUUGUGGUAACAGUGUGAGGU- 5'
:| :|| ||| ||:|||||
target 5' --CGAGGCCUUUGAAACGCUCCAG 3'
>ssc-miR-122	23	ENSSSCT00000000183	399	201	-13.9	1	1.57653
miRNA 3' UGUUUGUGGUAACAGUGUGAGGU 5'
|||:|||
target 5' --------------GACAUUCCC 3'
>ssc-miR-122	23	ENSSSCT00000000184	3536	733	-22.6	0.999867	0.482947
miRNA 3' -UGUUUGUGGUAACAGUGUGAGGU 5'
||| |||| | |||:||||
target 5' UACAU-CACC-UA--CACGCUCCU 3'
>ssc-miR-122	23	ENSSSCT00000000189	841	415	-19.6	0.999925	1.31143
miRNA 3' UGUUUGUGGUAACAGUGUGAGGU 5'
:||:| ||| |||||:|
target 5' ---CGCAUCUUUG--ACACUUCU 3'
>ssc-miR-122	23	ENSSSCT00000000198	2253	1174	-16.6	1	1.55427
miRNA 3' UGUUUGUGGUAACAGUGUGAGGU 5'
|||||||
target 5' --------------GACACUCCU 3'
>ssc-miR-122	23	ENSSSCT00000000200	2291	364	-21.5	0.999949	0.690953
miRNA 3' UGUUUGUGGUAACA---G-UGUGAGGU- 5'
|||:|: ||| | ||||||:|
target 5' --CAACGCUUCUGUUUGCGACACUCUAC 3'
>ssc-miR-122	23	ENSSSCT00000000204	4158	3274	-26.2	0.899774	0.406415
miRNA 3' -UGUUUGUGGUAACAGUGUGAGGU- 5'
:|||:|| : || :|||||||
target 5' AGCAAGCAGUUC-GU-GCACUCCAA 3'
>ssc-miR-122	23	ENSSSCT00000000215	1490	169	-18.5	1	2.14324
miRNA 3' UGUUUGUGGUAACAGUGUGAGGU- 5'
:|||||||
target 5' --------------AGCACUCCAG 3'
>ssc-miR-122	23	ENSSSCT00000000217	2636	2577	-22.2	0.999734	0.830414
miRNA 3' UGUUUGUGGUAACAGUGUGAGGU 5'
|:||: |: | |||||||
target 5' -AAGACGGCGGCGG-ACACUCCU 3'
>ssc-miR-122	23	ENSSSCT00000000222	4124	3520	-25.4	0.958368	0.183084
miRNA 3' UGUUUGUGGUAACAGUGUGAGGU- 5'
:|| ||||||||:||
target 5' -----UGCCCACGUCACACUUCAC 3'
>ssc-miR-122	23	ENSSSCT00000000223	4097	3520	-25.4	0.957564	0.183084
miRNA 3' UGUUUGUGGUAACAGUGUGAGGU- 5'
:|| ||||||||:||
target 5' -----UGCCCACGUCACACUUCAC 3'
>ssc-miR-122	23	ENSSSCT00000000233	993	480	-20.4	0.999501	0.0601707
miRNA 3' -UGUUUGUGGUAACAGUGUGAGGU 5'
|| ||||| | |||||||
target 5' CACCCUCACCAA-GA-ACACUCCC 3'
>ssc-miR-122	23	ENSSSCT00000000234	1110	1017	-22.6	0.951248	1.09972
miRNA 3' UGUUUGUGG--UAACAGUGUGAGGU- 5'
||:| | |||| |||||:||
target 5' -GAAGCUCAUAAUUGAGACACUUCAU 3'
>ssc-miR-122	23	ENSSSCT00000000238	1868	409	-20.9	0.999979	1.21358
miRNA 3' -UGUUUGUGGU-A--ACAG-UGUGAGGU 5'
:| ::|:|:| | || |||:|||
target 5' AGCUGGCGCUACUGCUGGCAACAUUCCU 3'
>ssc-miR-122	23	ENSSSCT00000000242	1868	409	-20.9	0.999979	1.21358
miRNA 3' -UGUUUGUGGU-A--ACAG-UGUGAGGU 5'
:| ::|:|:| | || |||:|||
target 5' AGCUGGCGCUACUGCUGGCAACAUUCCU 3'
>ssc-miR-122	23	ENSSSCT00000000255	591	363	-26.7	0.176578	1.15029
miRNA 3' UGUUUGUGGUAACAGUGUGAGGU- 5'
||:|| :: || |||||||||
target 5' -GAAGCAGUG-UGCCACACUCCAG 3'
>ssc-miR-122	23	ENSSSCT00000000257	552	8	-16.1	1	2.04357
miRNA 3' UGUUUGUGGUAACAGUGUGAGGU 5'
||:||||
target 5' --------------AACGCUCCU 3'
>ssc-miR-122	23	ENSSSCT00000000261	874	250	-20.3	0.999127	0.718753
miRNA 3' -UGUUU--GUGGUAACAG-UGUGAGGU 5'
|||:| | | | :||||||
target 5' CACAGAGCCUGCUCCGCCAGCACUCCC 3'
>ssc-miR-122	23	ENSSSCT00000000274	327	197	-23.7	0.327018	0.165047
miRNA 3' -UGUUUGUG--GUAACAG-UGUGAGGU 5'
:| |:|| |: ||| |||||||
target 5' GGC-AGCAGUGCGGGGUCUACACUCCU 3'
>ssc-miR-122	23	ENSSSCT00000000280	654	203	-23.7	0.625397	0.165047
miRNA 3' -UGUUUGUG--GUAACAG-UGUGAGGU 5'
:| |:|| |: ||| |||||||
target 5' GGC-AGCAGUGCGGGGUCUACACUCCU 3'
>ssc-miR-122	23	ENSSSCT00000000281	1576	552	-18.8	1	0.903634
miRNA 3' UGUUUGUGGUAACAG--UGUGAGGU 5'
:|::| | :||||||
target 5' -----AGCUGUGGGCAUGCACUCCC 3'
>ssc-miR-122	23	ENSSSCT00000000284	6537	394	-27.4	0.883857	0.756046
miRNA 3' UGUUUGUGGUAA-CAGUGUGAGGU- 5'
:||: ||| | ||||||||:
target 5' -GGAAUCCCAGAGGCCACACUCCGG 3'
>ssc-miR-122	23	ENSSSCT00000000299	1407	620	-16.7	1	0.330066
miRNA 3' UGUUU-GUGGUA---ACA--G---UGUGAGGU 5'
||:| | ::| || | |||:|||
target 5' CCAGACCUGUGUCUAUGGUGCCCAACAUUCCU 3'
>ssc-miR-122	23	ENSSSCT00000000316	1413	1258	-23.3	0.93949	1.45495
miRNA 3' UGUUUGUGGUAACAGUGUGAGGU- 5'
||: ::|| | ||||||||:|
target 5' UCAGCUGCCCUCUUCACACUCUAU 3'
>ssc-miR-122	23	ENSSSCT00000000324	957	67	-20.1	0.999788	0.397297
miRNA 3' UGUUUGUGGUAACA--GUGUGAGGU 5'
:| ||| | |||||||:
target 5' ---CGC-CCAGAGCUCCACACUCUC 3'
>ssc-miR-122	23	ENSSSCT00000000325	945	73	-20.1	0.999765	0.397297
miRNA 3' UGUUUGUGGUAACA--GUGUGAGGU 5'
:| ||| | |||||||:
target 5' ---CGC-CCAGAGCUCCACACUCUC 3'
>ssc-miR-122	23	ENSSSCT00000000327	945	67	-20.1	0.999765	0.397297
miRNA 3' UGUUUGUGGUAACA--GUGUGAGGU 5'
:| ||| | |||||||:
target 5' ---CGC-CCAGAGCUCCACACUCUC 3'
>ssc-miR-122	23	ENSSSCT00000000328	936	58	-20.1	0.999747	0.397297
miRNA 3' UGUUUGUGGUAACA--GUGUGAGGU 5'
:| ||| | |||||||:
target 5' ---CGC-CCAGAGCUCCACACUCUC 3'
>ssc-miR-122	23	ENSSSCT00000000329	999	127	-20.1	0.999851	0.397297
miRNA 3' UGUUUGUGGUAACA--GUGUGAGGU 5'
:| ||| | |||||||:
target 5' ---CGC-CCAGAGCUCCACACUCUC 3'
>ssc-miR-122	23	ENSSSCT00000000333	936	379	-23.8	0.75953	1.30913
miRNA 3' -UGUUUGUGGUAACAGUGUGAGGU 5'
|| | |||| |||:||||
target 5' CACCCUCUGCAUUA-CACGCUCCU 3'
>ssc-miR-122	23	ENSSSCT00000000335	954	887	-26.1	0.3866	0.468416
miRNA 3' -UGUUUGU-GGUAACAGUGUGAGGU- 5'
||||:| :|| | :||||||||
target 5' AACAAGCCUUCAAGGAUACACUCCAA 3'
>ssc-miR-122	23	ENSSSCT00000000342	951	445	-22.7	0.913394	0.939841
miRNA 3' UGUUUGUGGUAACAGUGUGAGGU 5'
:||::|:: |||:|||||
target 5' -GGAAUGCUGA--UCAUACUCCC 3'
>ssc-miR-122	23	ENSSSCT00000000346	999	523	-23.9	0.768447	0.123175
miRNA 3' -UGUUUGUGGUAACAGUGUGAGGU 5'
|| |||| ||| |||||:|
target 5' CACUU-CACC--UGUGACACUUCU 3'
>ssc-miR-122	23	ENSSSCT00000000347	936	520	-23.9	0.743074	0.123175
miRNA 3' -UGUUUGUGGUAACAGUGUGAGGU 5'
|| |||| ||| |||||:|
target 5' CACUU-CACC--UGUGACACUUCU 3'
>ssc-miR-122	23	ENSSSCT00000000348	951	71	-28.4	0.150692	1.26716
miRNA 3' -UGUUUGUGGU-AACAGUGUGAGGU 5'
:||::| :| | |||||||||
target 5' GGCAGGCUGUACUCUUCACACUCCU 3'
>ssc-miR-122	23	ENSSSCT00000000352	981	416	-19.6	0.999983	0.275444
miRNA 3' UGUUUG-UGGUAA-CA--GUGUGAGGU 5'
:|| |:||| | |||||||:
target 5' --UGACAAUCAUGAGCAACACACUCUG 3'
>ssc-miR-122	23	ENSSSCT00000000353	933	396	-20.6	0.998509	0.671099
miRNA 3' -UGUUUGUGGUAA-CA--GUGUGAGGU 5'
||:| |:||| | |||||||:
target 5' UACGACAAUCAUGAGCAACACACUCUG 3'
>ssc-miR-122	23	ENSSSCT00000000355	942	62	-28.4	0.14892	1.26716
miRNA 3' -UGUUUGUGGU-AACAGUGUGAGGU 5'
:||::| :| | |||||||||
target 5' GGCAGGCUGUACUCUUCACACUCCU 3'
>ssc-miR-122	23	ENSSSCT00000000358	951	845	-18.9	1	1.3068
miRNA 3' UGUUUGUGGUAAC-AG-UGUGAGGU 5'
:||| || || || ||||||:
target 5' -UGAAC-CCUUUCAUCUACACUCUG 3'
>ssc-miR-122	23	ENSSSCT00000000370	528	109	-22.7	0.712446	0.939841
miRNA 3' UGUUUGUGGUAACAGUGUGAGGU 5'
:||::|:: |||:|||||
target 5' -GGAAUGCUGA--UCAUACUCCC 3'
>ssc-miR-122	23	ENSSSCT00000000388	966	696	-20.8	0.997811	1.91087
miRNA 3' -UGUU-UG-UGGUAACAGUGUGAGGU 5'
|| || ||| || ||:|||||
target 5' AACUAUACAACCUUUCCCAUACUCCU 3'
>ssc-miR-122	23	ENSSSCT00000000408	669	517	-17.7	1	2.03286
miRNA 3' UGUUUGUGGUAACAGUGUGAGGU 5'
|| :|:: | |||:|||
target 5' -GAAUGGCUGAGG--ACAUUCCC 3'
>ssc-miR-122	23	ENSSSCT00000000417	669	517	-17.7	1	2.03286
miRNA 3' UGUUUGUGGUAACAGUGUGAGGU 5'
|| :|:: | |||:|||
target 5' -GAAUGGCUGAGG--ACAUUCCC 3'
>ssc-miR-122	23	ENSSSCT00000000427	3159	603	-19	1	0.877372
miRNA 3' -UGUUUGUGGUAACAGUGUGAGGU 5'
:| || |: | |||||||:
target 5' GGCCU-CAGCGAAGACACACUCUU 3'
>ssc-miR-122	23	ENSSSCT00000000428	2580	540	-19	1	0.877372
miRNA 3' -UGUUUGUGGUAACAGUGUGAGGU 5'
:| || |: | |||||||:
target 5' GGCCU-CAGCGAAGACACACUCUU 3'
>ssc-miR-122	23	ENSSSCT00000000431	3732	2840	-22.9	0.999735	1.94184
miRNA 3' UGUUUGUGGUAACAG--UGUGAGGU 5'
:||||:|| | | ||:||||
target 5' -AGAACAUCACAGCCAAACGCUCCC 3'
>ssc-miR-122	23	ENSSSCT00000000432	1042	531	-21.1	0.996742	0.160456
miRNA 3' UGUUUGUGGU--AACAGUGUGAGGU- 5'
::| |:| ||| ||||||||
target 5' -UGGAGAUCUUCUUG--ACACUCCAG 3'
>ssc-miR-122	23	ENSSSCT00000000447	2856	1625	-19.8	1	0.642606
miRNA 3' UGUUUGUGGUAACAGUGUGAGGU 5'
:|| :|| | :||||||
target 5' -GGAAGGCCC--G--GCACUCCC 3'
>ssc-miR-122	23	ENSSSCT00000000448	951	704	-20	0.999852	0.938109
miRNA 3' UGUUUGU-GGUAA--CAGUGUGAGGU 5'
::|: |:|| | ||||:|||
target 5' -AGGAUCUCUAUGGGGACACAUUCCU 3'
>ssc-miR-122	23	ENSSSCT00000000456	1061	474	-21.3	0.995042	0.168413
miRNA 3' UGUUUGU-GGUA-ACAGUGUGAGGU 5'
|| ||: || |||||||:
target 5' ---UACUUCCGGGUG-CACACUCUC 3'
>ssc-miR-122	23	ENSSSCT00000000458	2352	1607	-19.8	1	0.642606
miRNA 3' UGUUUGUGGUAACAGUGUGAGGU 5'
:|| :|| | :||||||
target 5' -GGAAGGCCC--G--GCACUCCC 3'
>ssc-miR-122	23	ENSSSCT00000000465	3365	582	-26.3	0.834503	1.56498
miRNA 3' -UGUUUGUGGUA-AC-AGUGUGAGGU 5'
|:::| |||| || ||||||||:
target 5' UAUGGAGACCACCUGCUCACACUCUU 3'
>ssc-miR-122	23	ENSSSCT00000000466	607	521	-20.3	0.992239	0.880778
miRNA 3' -UGUUUGUGGUAACA--G--UGUGAGGU 5'
:|| ||: ||| | :||||||
target 5' AGCAUGAACUUUUGGGACCAGCACUCCC 3'
>ssc-miR-122	23	ENSSSCT00000000469	1482	379	-15.5	1	2.31022
miRNA 3' UGUUUGUGGUAACAG-UGUGAGGU 5'
||: :|: || |||||:|
target 5' CCAGUGUUCGGGCUCUACACUUCU 3'
>ssc-miR-122	23	ENSSSCT00000000472	3327	1567	-21.6	0.999998	0.418978
miRNA 3' -UGU-UUGUGGUAACAGUGUGAGGU 5'
:| :|| ||| | :||||||
target 5' AGCUUGAC-CCACACUGGCACUCCC 3'
>ssc-miR-122	23	ENSSSCT00000000473	1952	1612	-21.2	0.999945	0.635261
miRNA 3' UGUUUG---UGGUAACAGUGUGAGGU- 5'
|||| |||| | ||||||:|
target 5' -AAAACCCAACCA---UGACACUCUAC 3'
>ssc-miR-122	23	ENSSSCT00000000478	2253	493	-21.6	0.99991	0.418978
miRNA 3' -UGU-UUGUGGUAACAGUGUGAGGU 5'
:| :|| ||| | :||||||
target 5' AGCUUGAC-CCACACUGGCACUCCC 3'
>ssc-miR-122	23	ENSSSCT00000000484	1092	672	-20	0.999956	1.05421
miRNA 3' UGUUUGUGGUAACAGUGUGAGGU 5'
| ||||||||
target 5' -----------CGCCACACUCCU 3'
>ssc-miR-122	23	ENSSSCT00000000486	933	515	-24.4	0.656086	0.525048
miRNA 3' UGUUUGUGGUAACAGUGUGAGGU 5'
::|:|| || :||||||
target 5' --UGGCGCCUCUGG-GCACUCCC 3'
>ssc-miR-122	23	ENSSSCT00000000491	4030	1387	-19.7	1	0.48664
miRNA 3' -UGUUUGUGGUAA-CAG-UGUGAGGU- 5'
|||||| : | |:||||||
target 5' GACAAACUGAGACGGCUAAUACUCCAG 3'
>ssc-miR-122	23	ENSSSCT00000000492	1997	259	-21	0.999982	0.309327
miRNA 3' UGUUU-GUGGUAAC---A--GUGUGAGGU- 5'
:|| |||| ||| | ||||||:||
target 5' -GGAAUCACC-UUGAAAUAUCACACUUCAA 3'
>ssc-miR-122	23	ENSSSCT00000000495	1804	1698	-21.5	0.999664	1.19289
miRNA 3' -UGUUUGUGGUA--ACAGUGUGAGGU- 5'
:|||: |: :| ||| |||:||||
target 5' UGCAAG-AUGGUACUGUAACAUUCCAU 3'
>ssc-miR-122	23	ENSSSCT00000000500	1657	1377	-20.7	0.999975	0.832899
miRNA 3' -UGUUUGUGGUAACAG-UGUGAGGU- 5'
|| |||: | || |||||:||
target 5' UACUU-CACUGGUAUCAACACUUCAA 3'
>ssc-miR-122	23	ENSSSCT00000000505	1521	845	-25.9	0.605338	1.043
miRNA 3' UGUUUGUGGUAACAG-UGUGAGGU 5'
:|||:||:| || |||:|||
target 5' -AGAACGCCGUCAUCCACAUUCCU 3'
>ssc-miR-122	23	ENSSSCT00000000507	3435	2631	-21.8	0.999995	0.0128407
miRNA 3' UGUUUGUGGU--AACAGUGUGAGGU 5'
|||:| |: ||| |||||||
target 5' CCAAGCUCUUACUUGCAACACUCCC 3'
>ssc-miR-122	23	ENSSSCT00000000512	399	95	-17.8	0.999986	0.251258
miRNA 3' UGUUUGUGGUAACAGUGUGAGGU 5'
:|| :|| | |:|||||
target 5' -UGAAGGCCC--G--AUACUCCU 3'
>ssc-miR-122	23	ENSSSCT00000000525	942	729	-23.6	0.793752	0.77743
miRNA 3' UGUUUGUGGUAACAG-UGUGAGGU- 5'
|:||||| |||||:||
target 5' -----GAUCAUUGGGAACACUUCAC 3'
>ssc-miR-122	23	ENSSSCT00000000538	1995	1379	-26.7	0.584553	1.55635
miRNA 3' UGUUUGUGGUAACAGUGUGAGGU- 5'
:|:| ||| || :|||||||
target 5' -GGAGCCCCAAGGU-GCACUCCAG 3'
>ssc-miR-122	23	ENSSSCT00000000539	2407	426	-26.8	0.643078	1.91126
miRNA 3' -UGUUUGUGGUAACAGUGUGAGGU 5'
:||::|:| | |:||||||
target 5' CGCAGGCGCAG-UCCCGCACUCCC 3'
>ssc-miR-122	23	ENSSSCT00000000555	3072	1765	-21.7	0.999991	1.12426
miRNA 3' UGUUUGUGGUAACAGUGUGAGGU- 5'
|:|| || ||:|||||
target 5' -----GAUCAGUGG-ACGCUCCAG 3'
>ssc-miR-122	23	ENSSSCT00000000556	1905	1096	-20.9	0.999983	1.47869
miRNA 3' UGUUUGUGGUAACAGUGUGAGGU 5'
: ::|: | |||||||:
target 5' -AGGGUGCUUG-GACACACUCUU 3'
>ssc-miR-122	23	ENSSSCT00000000557	1119	388	-20.9	0.998819	1.47869
miRNA 3' UGUUUGUGGUAACAGUGUGAGGU 5'
: ::|: | |||||||:
target 5' -AGGGUGCUUG-GACACACUCUU 3'
>ssc-miR-122	23	ENSSSCT00000000561	1235	787	-18.5	1	1.56717
miRNA 3' UGUUUGUGGU---AACAGUGUGAGGU 5'
|: :|:: ||| ||||||:
target 5' -GAGUGGCUGGCUUUG--ACACUCUU 3'
>ssc-miR-122	23	ENSSSCT00000000566	1005	970	-23	0.894899	0.371788
miRNA 3' UGUUUGUGGUAACAGUGUGAGGU- 5'
:||| || ||:|||||||
target 5' GUAAAA--CA---UCGCACUCCAA 3'
>ssc-miR-122	23	ENSSSCT00000000570	3132	1777	-25.1	0.938414	1.88873
miRNA 3' UGUUUGUGGUAACAGUGUGAGGU- 5'
|: :| ||| :|||||||
target 5' -GAGUGGC---UGUGGCACUCCAU 3'
>ssc-miR-122	23	ENSSSCT00000000573	1968	1398	-16.8	1	1.02575
miRNA 3' -UGUUUG---UG-GUAACAGUGUGAGGU 5'
:||:|: :| || | |||||:|
target 5' AGCAGAUACAGCACAAAG--ACACUUCU 3'
>ssc-miR-122	23	ENSSSCT00000000576	3117	2821	-20.2	1	0.454926
miRNA 3' UGUUUGUGGU--AA--C---AG-UGUGAGGU- 5'
|||| | | | || :|||||||
target 5' -GAAACUGCCCUUGAGGGAUUCAGCACUCCAC 3'
>ssc-miR-122	23	ENSSSCT00000000586	1236	1	-16.5	1	1.68791
miRNA 3' UGUUUGUGGUAACAGUGUGAGGU 5'
:||||||
target 5' ---------------GCACUCCU 3'
>ssc-miR-122	23	ENSSSCT00000000590	1405	817	-21	0.999657	1.47433
miRNA 3' UGUUUGUGGUAACAGUGUGAGGU 5'
|||||:| | |||||:|
target 5' -AAAACAUCCUGGAAACACUUCU 3'
>ssc-miR-122	23	ENSSSCT00000000591	705	145	-17.9	1	0.381117
miRNA 3' UGUUUGUGGUAACAG---UGUGAGGU 5'
:| ||| || ||||||:
target 5' ---UGC-CCAGC-UCCCAACACUCUC 3'
>ssc-miR-122	23	ENSSSCT00000000593	539	151	-19.6	0.997725	1.25989
miRNA 3' -UGUUUGUGG-UAA-C-AGUGUGAGGU 5'
|::|:|| | | |||||:|||
target 5' GAUGAGCAAGAAAAAGAUCACAUUCCC 3'
>ssc-miR-122	23	ENSSSCT00000000597	1591	640	-18.2	1	1.69338
miRNA 3' UGUUUGUGGUAACAGUGUGAGGU- 5'
||||||||
target 5' --------------AACACUCCAA 3'
>ssc-miR-122	23	ENSSSCT00000000599	1083	812	-21.3	0.995552	1.92158
miRNA 3' UGUUUGUGGUAACAGUGUGAGGU 5'
||: || ||| ||||||:
target 5' -AAAGGACA--UGUGACACUCUC 3'
>ssc-miR-122	23	ENSSSCT00000000602	1794	90	-20.7	0.999988	2.51426
miRNA 3' UGUUUGUGGUAACAGUGUGAGGU 5'
|||: ||:| |||||||:|
target 5' UCAAG-ACUACC-UCACACUUCU 3'
>ssc-miR-122	23	ENSSSCT00000000606	1744	64	-19.9	1	0.638385
miRNA 3' UGUUUGUGGUA-ACA-GUGUGAGGU- 5'
||:| || ||||||:||
target 5' ----CCAUCUCCUGCACACACUUCAU 3'
>ssc-miR-122	23	ENSSSCT00000000617	363	293	-18.4	0.999402	1.4363
miRNA 3' UGUUUGUGGUAACAGUGUGAGGU- 5'
| ||||||||
target 5' ------------AUGACACUCCAG 3'
>ssc-miR-122	23	ENSSSCT00000000646	1660	487	-21.1	0.99986	0.40293
miRNA 3' UGUUUGUGGUA--ACA-GUGUGAGGU 5'
:|||| | |||||||:
target 5' -----GGCCAUCCUUAGCACACUCUU 3'
>ssc-miR-122	23	ENSSSCT00000000648	258	143	-16.1	1	1.46517
miRNA 3' UGUUUGUGGUAACAGUGUGAGGU- 5'
| |||:||||
target 5' ------------AUGACAUUCCAG 3'
>ssc-miR-122	23	ENSSSCT00000000658	3294	2096	-22	0.99998	0.972926
miRNA 3' -UGUUUGUGG---UAA-CAGUGUGAGGU- 5'
|||::| : | | |||||||:|
target 5' UACAGGCUGUUCCAACAG-CACACUCUAU 3'
>ssc-miR-122	23	ENSSSCT00000000663	886	834	-18.8	1	1.2342
miRNA 3' UGUUUGUGGUAACAGUGUGAGGU 5'
::| |: | |||||||
target 5' --UGGCUGCGAUAG-ACACUCCC 3'
>ssc-miR-122	23	ENSSSCT00000000665	2171	795	-19.2	1	1.26875
miRNA 3' UGUUUGUGGUAACAGUGUGAGGU- 5'
||| | |||||:||
target 5' ------UCCAAGGGGACACUUCAG 3'
>ssc-miR-122	23	ENSSSCT00000000681	1480	1422	-15.9	1	2.53452
miRNA 3' UGUUUGUGGUAACAGUGUGAGGU 5'
||||||:|
target 5' -------------ACACACUUCC 3'
>ssc-miR-122	23	ENSSSCT00000000685	423	118	-18	0.999978	1.21107
miRNA 3' UGUUUGUGGUAACAG-UGUGAGGU 5'
||| |||:|||
target 5' -----------AGUCAACAUUCCU 3'
>ssc-miR-122	23	ENSSSCT00000000698	2565	17	-25.6	0.842859	2.32538
miRNA 3' -UGUUUGUGGUAACAGUGUGAGGU- 5'
:||: :|:||| ||:|||||
target 5' AGCAGCAGCUAUUUAAACGCUCCAG 3'
>ssc-miR-122	23	ENSSSCT00000000705	1244	655	-24.8	0.707222	1.15746
miRNA 3' UGUUUG--UGGUAACAGUGUGAGGU- 5'
:|:| |:||| |||||||:||
target 5' -GGAGCUAAUCAU--UCACACUUCAG 3'
>ssc-miR-122	23	ENSSSCT00000000710	1161	309	-15.4	1	0.752229
miRNA 3' UGUUUGUGGUAACAG---UGUGAGGU 5'
::|| |: | || |||:|||
target 5' -AGGACUCUUUCUUCGGAACAUUCCU 3'
>ssc-miR-122	23	ENSSSCT00000000719	579	418	-13.8	1	1.84724
miRNA 3' UGUUUGUGGUAACAGUGUGAGGU 5'
| |||||:|
target 5' -----------AGAAACACUUCU 3'
>ssc-miR-122	23	ENSSSCT00000000727	618	232	-23.4	0.654682	0.409769
miRNA 3' -UGUUU-GUGGUAACAGUGUGAGGU 5'
:|||| |||: || ||||||:
target 5' AGCAAACCACUCAUGG-ACACUCUU 3'
>ssc-miR-122	23	ENSSSCT00000000728	3480	1629	-25.8	0.899129	1.11713
miRNA 3' UGUUUGUGGUAACAGUGUGAGGU- 5'
||| |||||||||:|
target 5' ------CCCACAGUCACACUCUAU 3'
>ssc-miR-122	23	ENSSSCT00000000729	704	577	-28.2	0.111786	1.40732
miRNA 3' UGUUUGUGGUAACAGUGUGAGGU- 5'
|||| || || ||||||||||
target 5' CCAAAGUCCUUUCUCACACUCCAC 3'
>ssc-miR-122	23	ENSSSCT00000000730	686	559	-28.2	0.107955	1.40732
miRNA 3' UGUUUGUGGUAACAGUGUGAGGU- 5'
|||| || || ||||||||||
target 5' CCAAAGUCCUUUCUCACACUCCAC 3'
>ssc-miR-122	23	ENSSSCT00000000747	905	658	-22.3	0.939552	1.92109
miRNA 3' UGUUUGUGGUAACAGUGUGAGGU 5'
::| | |: | ||||||||
target 5' -AGGAGAGCGGAGCCACACUCCC 3'
>ssc-miR-122	23	ENSSSCT00000000764	1942	1532	-24.9	0.849442	0.542552
miRNA 3' -UGUUUGUGGUAACAGUGUGAGGU 5'
:||: :||| |||||||:|
target 5' AGCAGCAGCCA---UCACACUUCC 3'
>ssc-miR-122	23	ENSSSCT00000000776	1747	160	-20.5	0.999995	2.20914
miRNA 3' UGUUUGUGGUAACAGUGUGAGGU- 5'
|||:|||||
target 5' -------------ACACGCUCCAA 3'
>ssc-miR-122	23	ENSSSCT00000000786	2138	1756	-23.3	0.985272	0.971723
miRNA 3' -UGUUUG-UGGUAACAG--UGUGAGGU- 5'
:||:| | |||||: |:||||||
target 5' GGCAGAAGAGGAUUGUUUAAUACUCCAG 3'
>ssc-miR-122	23	ENSSSCT00000000791	1814	1149	-20.9	0.999973	0.933194
miRNA 3' -UGUUUGUGGUAACA--GUGUGAGGU- 5'
||| | ||| | ||||:||||
target 5' GACAUAAAGCAUGGAAACACAUUCCAG 3'
>ssc-miR-122	23	ENSSSCT00000000793	1182	1	-19.5	0.999999	1.05519
miRNA 3' UGUUUGUGGUAACAGUGUGAGGU 5'
| : || || |||||||
target 5' ---AUGGGCA-UGAAACACUCCU 3'
>ssc-miR-122	23	ENSSSCT00000000794	870	205	-20.9	0.994804	0.933194
miRNA 3' -UGUUUGUGGUAACA--GUGUGAGGU- 5'
||| | ||| | ||||:||||
target 5' GACAUAAAGCAUGGAAACACAUUCCAG 3'
>ssc-miR-122	23	ENSSSCT00000000812	3048	544	-19.9	1	0.907973
miRNA 3' -UGU-UUGUGGUAACAG-UGUGAGGU 5'
:| ::|: || | :||||||
target 5' AGCCUGGCGGCAGAGCGGGCACUCCU 3'
>ssc-miR-122	23	ENSSSCT00000000813	2365	1939	-21.8	0.999865	0.356531
miRNA 3' UGUUUGUGGUAACAGUGUGAGGU- 5'
|:|| | |:||||||
target 5' ----CCGCCCUGGGGAUACUCCAU 3'
>ssc-miR-122	23	ENSSSCT00000000817	7293	5808	-22.6	1	0.280795
miRNA 3' -UGUUUGUGGUAA---C---AG-UGUGAGGU 5'
:|:| || :|| | || |||||||
target 5' GGCGAUGACGGUUCAGGUAGUCCACACUCCC 3'
>ssc-miR-122	23	ENSSSCT00000000830	3344	771	-29.4	0.383431	0.131921
miRNA 3' -UGUUUGUGGUA-ACA---GUGUGAGGU- 5'
:|::: :||| ||| |||:|||||
target 5' GGCGGGAGCCACGUGUGCACACGCUCCAG 3'
>ssc-miR-122	23	ENSSSCT00000000831	1365	1113	-18.4	1	0.0157664
miRNA 3' UGUUUGUG-GUAA--CAGUGUGAGGU 5'
|||:::| ::| | ||||:|||
target 5' UCAAGUGCAUGUGGAGCCACAUUCCU 3'
>ssc-miR-122	23	ENSSSCT00000000832	1599	441	-22.4	0.991538	1.19146
miRNA 3' -UGUUUGUGGUAA-CAGUGUGAGGU 5'
|||::| |: | ||||||:|
target 5' CACAGGCUUCGACCGCCACACUUCU 3'
>ssc-miR-122	23	ENSSSCT00000000842	975	920	-20.9	0.997245	0.341484
miRNA 3' -UGUUUGUGGUAACAG---UGUGAGGU- 5'
|| :|||| | | ||||||||
target 5' CACCUGCACC-UCCCCCAUACACUCCAC 3'
>ssc-miR-122	23	ENSSSCT00000000854	2430	2337	-18.3	1	1.82019
miRNA 3' UGUUUGUGGUAA-CAGUGUGAGGU 5'
|| | || | ||:||||
target 5' CCAUUCUGCACAAG--ACGCUCCC 3'
>ssc-miR-122	23	ENSSSCT00000000855	3582	2403	-18.3	1	1.82019
miRNA 3' UGUUUGUGGUAA-CAGUGUGAGGU 5'
|| | || | ||:||||
target 5' CCAUUCUGCACAAG--ACGCUCCC 3'
>ssc-miR-122	23	ENSSSCT00000000859	1468	625	-23.4	0.938374	0.738399
miRNA 3' UGUUUGUGGUAACAGUGUGAGGU- 5'
|||||:|| | |||||:||
target 5' -AAAACAUCAA-GAGACACUUCAC 3'
>ssc-miR-122	23	ENSSSCT00000000860	2436	628	-20.8	0.999999	1.32399
miRNA 3' -UGUUUGUGGUAACAGUGUGAGGU 5'
|| ::||| || |||||:|
target 5' CACUGGCACA--UGAAACACUUCU 3'
>ssc-miR-122	23	ENSSSCT00000000864	752	10	-23.7	0.686731	0.816359
miRNA 3' UGUUUG---UGGUAACAGUGUGAGGU 5'
||:|| :|:| | |||||||:
target 5' UCAGACGAUGCUAAGGGCACACUCUC 3'
>ssc-miR-122	23	ENSSSCT00000000867	2222	1443	-25.5	0.811768	0.974304
miRNA 3' -UGUUUG---UGGUAACAGUGUGAGGU 5'
|||:|| :|:| | |||||||:
target 5' AACAGACGAUGCUAAGGGCACACUCUC 3'
>ssc-miR-122	23	ENSSSCT00000000869	1492	1184	-30.1	0.126243	1.30233
miRNA 3' UGUUUGUGGUA---ACAG-UGUGAGGU- 5'
:||||| || |||| |||||||:
target 5' -AGAACACGAUGUGUGUCAACACUCCGG 3'
>ssc-miR-122	23	ENSSSCT00000000870	1317	1184	-30.1	0.108085	1.30233
miRNA 3' UGUUUGUGGUA---ACAG-UGUGAGGU- 5'
:||||| || |||| |||||||:
target 5' -AGAACACGAUGUGUGUCAACACUCCGG 3'
>ssc-miR-122	23	ENSSSCT00000000872	1524	1320	-15.3	1	2.27227
miRNA 3' UGUUUGUGG--UAACAG-UGUGAGGU 5'
:|: :|: || | ||||||:
target 5' -GGAGGGCUACAUCAACAACACUCUC 3'
>ssc-miR-122	23	ENSSSCT00000000896	918	578	-27.2	0.241059	0.357272
miRNA 3' UGUUUGUGGUAACAGUGUGAGGU 5'
||||| |||||||||
target 5' ----CCACCAAUUUCACACUCCU 3'
>ssc-miR-122	23	ENSSSCT00000000897	927	578	-27.2	0.243728	0.357272
miRNA 3' UGUUUGUGGUAACAGUGUGAGGU 5'
||||| |||||||||
target 5' ----CCACCAAUUUCACACUCCU 3'
>ssc-miR-122	23	ENSSSCT00000000900	918	578	-27.2	0.241059	0.357272
miRNA 3' UGUUUGUGGUAACAGUGUGAGGU 5'
||||| |||||||||
target 5' ----CCACCAAUUUCACACUCCU 3'
>ssc-miR-122	23	ENSSSCT00000000915	2725	978	-26.2	0.781166	0.371501
miRNA 3' UGUUUGUGGUAACAGUGUGAGGU- 5'
:|| ||:| |:||||||||
target 5' --UGACUCCGU--UUACACUCCAG 3'
>ssc-miR-122	23	ENSSSCT00000000923	2496	1455	-20.3	1	2.37171
miRNA 3' UGUUUGUGGUAACAGUGUGAGGU- 5'
|: | :| |||||||:||
target 5' -AAGUGAAGGUCCUCACACUUCAG 3'
>ssc-miR-122	23	ENSSSCT00000000924	1360	647	-24.4	0.803824	2.01772
miRNA 3' UGUUUGUGGUAAC-AGUGUGAGGU- 5'
|||: : || ||||||||:|
target 5' ---CACAUGGAUGAUCACACUCUAC 3'
>ssc-miR-122	23	ENSSSCT00000000928	441	357	-20	0.981628	0.403134
miRNA 3' UGUUUGUG-GUAACAGUGUGAGGU 5'
||:|||: |: | |||:|||
target 5' UCAGACAUACGGGG--ACAUUCCC 3'
>ssc-miR-122	23	ENSSSCT00000000940	761	129	-25.1	0.449195	1.31855
miRNA 3' UGUUUG--UGGUAACAGUGUGAGGU 5'
||||| :|:||| :||||||
target 5' UCAAACCAGCUAUUUCAGCACUCCU 3'
>ssc-miR-122	23	ENSSSCT00000000950	1310	967	-20	0.999993	0.50481
miRNA 3' UGUUUGUGGUA--ACAG--UGUGAGGU 5'
: | :|| ||| |:|||||
target 5' -UGUUCUGUAUAAUGUAAAAUACUCCU 3'
>ssc-miR-122	23	ENSSSCT00000000965	627	222	-25.3	0.344325	0.42943
miRNA 3' UGUUUGUGGUAACAGUGUGAGGU- 5'
|| : |||| |||||:||||
target 5' UCAUGGACCA---UCACAUUCCAG 3'
>ssc-miR-122	23	ENSSSCT00000000968	3849	1401	-23.8	0.996998	0.337697
miRNA 3' UGUUUGUGGUAA-CA--GUGUGAGGU 5'
|:|||:|| | |||||||:
target 5' -GAGACAUCACCGGCUACACACUCUU 3'
>ssc-miR-122	23	ENSSSCT00000000971	2040	294	-22.6	0.995886	0.207305
miRNA 3' -UGUUU-GUGG---UAACAGUGUGAGGU 5'
:| :: |:|| | ||| ||:||||
target 5' AGCUGGUCGCCAACAAUGUGACGCUCCC 3'
>ssc-miR-122	23	ENSSSCT00000000986	2146	955	-18.8	1	0.593999
miRNA 3' UGUUUGUGGUAACAGUGUGAGGU 5'
|||: :| ||| ||||||:
target 5' UCAAGGGCAUUUG--ACACUCUU 3'
>ssc-miR-122	23	ENSSSCT00000000989	642	439	-22.9	0.759634	0.823672
miRNA 3' -UGUUU--GUGGUAA-CAGUGUGAGGU- 5'
|:||| || |:| || :|||||||
target 5' CAUAAAUUCAACGUGAGUGGCACUCCAC 3'
>ssc-miR-122	23	ENSSSCT00000000996	4406	3089	-26.1	0.920439	1.20247
miRNA 3' UGUUUGUGGUAACAGUGUGAGGU- 5'
||:|| |||| :|||||||
target 5' -AAAGCAA-AUUGAAGCACUCCAA 3'
>ssc-miR-122	23	ENSSSCT00000000999	1859	1194	-23.2	0.97885	2.10609
miRNA 3' -UGUUUGUGGUA-ACAG--UGUGAGGU 5'
|||| :|: || | |||||||
target 5' GACAAUGGCUCUCUGGCCAACACUCCU 3'
>ssc-miR-122	23	ENSSSCT00000001009	2156	995	-25.7	0.77301	0.600712
miRNA 3' UGUUUGUGGUAAC---AGUGUGAGGU 5'
:||:||:| | |||||||||
target 5' -UGAAUACUACAGAUUUCACACUCCU 3'
>ssc-miR-122	23	ENSSSCT00000001014	1381	719	-14.7	1	1.29186
miRNA 3' UGUUU-GUGG-UAACAGUGUGAGGU 5'
|:| ||| | | ||||||:
target 5' UCGAUUCACAGAAAGAAACACUCUU 3'
>ssc-miR-122	23	ENSSSCT00000001051	1057	977	-22.2	0.968687	0.733836
miRNA 3' -UGUUUGUGGUAACAGUGUGAGGU 5'
|||::| ||| | :||||||
target 5' CACAGGC-CCACC-U-GCACUCCC 3'
>ssc-miR-122	23	ENSSSCT00000001078	126	103	-18.8	0.802306	1.54625
miRNA 3' UGUUUGUGGUAACAGUGUGAGGU 5'
||||||||
target 5' -------------ACACACUCCC 3'
>ssc-miR-122	23	ENSSSCT00000001079	515	490	-16.2	1	1.69581
miRNA 3' UGUUUGUGGUAACAGUGUGAGGU- 5'
|::|| :| | |||:||||
target 5' -AAGGCAAUAAAGA-ACAUUCCAU 3'
>ssc-miR-122	23	ENSSSCT00000001080	1305	713	-25	0.693209	0.60605
miRNA 3' -UGUUUGUG-GUAACAGUGUGAGGU- 5'
|||:|: ||||| |||:||||
target 5' GACAGAUUCACAUUG--ACAUUCCAC 3'
>ssc-miR-122	23	ENSSSCT00000001081	1212	1188	-22.6	0.963412	0.573027
miRNA 3' UGUUUGUGGUAACAGUGUGAGGU 5'
:|:|: | ||:||||
target 5' ---CGCGCUG--GAGACGCUCCU 3'
>ssc-miR-122	23	ENSSSCT00000001100	1180	313	-21.2	0.997908	2.64768
miRNA 3' UGUUUGUGGUAACAGUGUGAGGU- 5'
:| :|:| | ||:|||||
target 5' --CGAGGCUACGG--ACGCUCCAG 3'
>ssc-miR-122	23	ENSSSCT00000001102	1996	1981	-18.4	1	0.652394
miRNA 3' UGUUUGUGGUAACAGUGUGAGGU 5'
:|| | :||||||||
target 5' ------UUCAAAG-UACACUCCA 3'
>ssc-miR-122	23	ENSSSCT00000001103	2125	1675	-23.5	0.978524	0.626992
miRNA 3' UGUUUGUGGU--A---ACAGUGUGAGGU 5'
:|| | ||||||||||:
target 5' -----AGCCCUUUGGGUGUCACACUCUC 3'
>ssc-miR-122	23	ENSSSCT00000001122	614	303	-20.3	0.992685	2.11097
miRNA 3' UGUUUGUGGUAACAGUGUGAGGU 5'
||||| || |||||||:
target 5' -GAAACAA-AUGAACACACUCUC 3'
>ssc-miR-122	23	ENSSSCT00000001123	900	45	-23.6	0.776749	0.98405
miRNA 3' -UGUUUGUGG--UAACAGUGUGAGGU 5'
:|:: |:|: :||| ||:||||
target 5' GGCGGCCGCUGAGUUG--ACGCUCCU 3'
>ssc-miR-122	23	ENSSSCT00000001141	399	376	-22.1	0.698185	1.47988
miRNA 3' UGUUUGUGGUAACAGUGUGAGGU 5'
|||: |:| | |||||||:
target 5' UCAAGGAUCCUCGCCACACUCUG 3'
>ssc-miR-122	23	ENSSSCT00000001159	1456	264	-24.3	0.84025	1.5167
miRNA 3' -UGUUUGUGGUAACAG---UGUGAGGU- 5'
:|:: : | |||| :|||||||
target 5' GGCGGUGGUGA-UGUCACAGCACUCCAU 3'
>ssc-miR-122	23	ENSSSCT00000001164	786	351	-17.5	1	0.540612
miRNA 3' UGUUUGUGGUA-AC--A--G--UGUGAGGU 5'
:|:||:| || | : |||||||
target 5' -AGAGCAUCUUAUGUAUAAUGGACACUCCU 3'
>ssc-miR-122	23	ENSSSCT00000001171	1237	441	-25	0.671341	1.16703
miRNA 3' UGUUUGUGGUAACAGUGUGAGGU- 5'
::||| || |||||||||
target 5' -UGGACAAGAUGACCACACUCCAG 3'
>ssc-miR-122	23	ENSSSCT00000001183	1305	534	-21.7	0.995467	2.06286
miRNA 3' UGUUUGUGGUAACAGUGUGAGGU 5'
:|:|| | :||||||
target 5' -----AGCUAUAGAAGCACUCCU 3'
>ssc-miR-122	23	ENSSSCT00000001196	4206	2548	-21.8	0.999999	0.335111
miRNA 3' UGUUUGUGGUAACAG--UGUGAGGU 5'
|:| :||| ||: ||:||||
target 5' -GAGAAGCCA--GUUAAACGCUCCC 3'
>ssc-miR-122	23	ENSSSCT00000001216	996	65	-34.3	0.010633	1.34327
miRNA 3' -UGUUUGUGGUAACAGUGUGAGGU 5'
:|:|:|:||: | ||||||||
target 5' AGCGAGCGCCGCGGCCACACUCCC 3'
>ssc-miR-122	23	ENSSSCT00000001238	1570	188	-34.3	0.02136	1.34327
miRNA 3' -UGUUUGUGGUAACAGUGUGAGGU 5'
:|:|:|:||: | ||||||||
target 5' AGCGAGCGCCGCGGCCACACUCCC 3'
>ssc-miR-122	23	ENSSSCT00000001243	933	546	-18.9	1	1.06639
miRNA 3' UGUUUGUGGUAACAGUGUGAGGU 5'
:|:|:|| | :||||||
target 5' --UGAUAUCAC-G--GCACUCCU 3'
>ssc-miR-122	23	ENSSSCT00000001244	921	533	-21.5	0.984782	0.889555
miRNA 3' UGUUUGUGGUAACAG---UGUGAGGU 5'
| : |||| :||||||
target 5' ----UCUGUGAUGUCCCAGCACUCCU 3'
>ssc-miR-122	23	ENSSSCT00000001245	939	533	-21.5	0.986007	0.889555
miRNA 3' UGUUUGUGGUAACAG---UGUGAGGU 5'
| : |||| :||||||
target 5' ----UCUGUGAUGUCCCAGCACUCCU 3'
>ssc-miR-122	23	ENSSSCT00000001246	939	537	-18.9	1	1.06639
miRNA 3' UGUUUGUGGUAACAGUGUGAGGU 5'
:|:|:|| | :||||||
target 5' --UGAUAUCAC-G--GCACUCCU 3'
>ssc-miR-122	23	ENSSSCT00000001247	963	542	-21.5	0.987484	0.889555
miRNA 3' UGUUUGUGGUAACAG---UGUGAGGU 5'
| : |||| :||||||
target 5' ----UCUGUGAUGUCCCAGCACUCCU 3'
>ssc-miR-122	23	ENSSSCT00000001248	969	542	-21.5	0.987827	0.889555
miRNA 3' UGUUUGUGGUAACAG---UGUGAGGU 5'
| : |||| :||||||
target 5' ----UCUGUGAUGUCCCAGCACUCCU 3'
>ssc-miR-122	23	ENSSSCT00000001249	951	533	-21.5	0.986767	0.889555
miRNA 3' UGUUUGUGGUAACAG---UGUGAGGU 5'
| : |||| :||||||
target 5' ----UCUGUGAUGUCCCAGCACUCCU 3'
>ssc-miR-122	23	ENSSSCT00000001253	930	524	-21.5	0.985408	0.889555
miRNA 3' UGUUUGUGGUAACAG---UGUGAGGU 5'
| : |||| :||||||
target 5' ----UCUGUGAUGUCCCAGCACUCCU 3'
>ssc-miR-122	23	ENSSSCT00000001255	948	533	-21.5	0.986581	0.889555
miRNA 3' UGUUUGUGGUAACAG---UGUGAGGU 5'
| : |||| :||||||
target 5' ----UCUGUGAUGUCCCAGCACUCCU 3'
>ssc-miR-122	23	ENSSSCT00000001256	939	533	-21.5	0.986007	0.889555
miRNA 3' UGUUUGUGGUAACAG---UGUGAGGU 5'
| : |||| :||||||
target 5' ----UCUGUGAUGUCCCAGCACUCCU 3'
>ssc-miR-122	23	ENSSSCT00000001257	939	533	-21.5	0.986007	0.889555
miRNA 3' UGUUUGUGGUAACAG---UGUGAGGU 5'
| : |||| :||||||
target 5' ----UCUGUGAUGUCCCAGCACUCCU 3'
>ssc-miR-122	23	ENSSSCT00000001259	933	533	-21.5	0.98561	0.889555
miRNA 3' UGUUUGUGGUAACAG---UGUGAGGU 5'
| : |||| :||||||
target 5' ----UCUGUGAUGUCCCAGCACUCCU 3'
>ssc-miR-122	23	ENSSSCT00000001280	942	152	-21.5	0.986201	0.2335
miRNA 3' UGUUUGUGGUAACAG-UGUGAGGU 5'
::|| ||| || |:|||||
target 5' -UGGACUCCAGACUCCAUACUCCC 3'
>ssc-miR-122	23	ENSSSCT00000001281	924	151	-25	0.547552	0.225955
miRNA 3' UGUUUGU-GGUAACAGUGUGAGGU- 5'
:|:|| :|: ||||||||||
target 5' UUAGACUCUCGACUUCACACUCCAA 3'
>ssc-miR-122	23	ENSSSCT00000001284	936	152	-21.5	0.98581	0.2335
miRNA 3' UGUUUGUGGUAACAG-UGUGAGGU 5'
::|| ||| || |:|||||
target 5' -UGGACUCCAGACUCCAUACUCCC 3'
>ssc-miR-122	23	ENSSSCT00000001285	924	151	-25	0.547552	0.225955
miRNA 3' UGUUUGU-GGUAACAGUGUGAGGU- 5'
:|:|| :|: ||||||||||
target 5' UUAGACUCUCGACUUCACACUCCAA 3'
>ssc-miR-122	23	ENSSSCT00000001294	942	483	-19.2	0.999997	1.26881
miRNA 3' -UGUUUGUGGUAACAG-UGUGAGGU 5'
|::| ||| | | |||||:|
target 5' UAUGAUGACCC--GCCUACACUUCU 3'
>ssc-miR-122	23	ENSSSCT00000001305	2412	95	-24.7	0.923523	0.915414
miRNA 3' -UGUUUG--UGGUAACAGUGUGAGGU 5'
|||:: :| :|| ||||||||:
target 5' CACAGGAGAGCAGUUCUCACACUCUG 3'
>ssc-miR-122	23	ENSSSCT00000001322	930	152	-24.6	0.619711	0.00475472
miRNA 3' UGUUUGU-GGUAACAGUGUGAGGU 5'
::|| |||| ||||||||
target 5' -UGGACUCCCAUCUCCACACUCCC 3'
>ssc-miR-122	23	ENSSSCT00000001347	936	699	-20.3	0.999463	2.09591
miRNA 3' UGUUUG--UGGUAACAGUGUGAGGU 5'
||| |||| | |||||:|
target 5' -GAAAAGAACCAGCGAAACACUUCU 3'
>ssc-miR-122	23	ENSSSCT00000001353	1065	363	-17.4	1	2.14591
miRNA 3' UGUUUGUGGUAACAGUGUGAGGU 5'
:|: | :|| | ||||||:
target 5' -AGAGGAGUAU-GAAACACUCUG 3'
>ssc-miR-122	23	ENSSSCT00000001360	1065	363	-17.4	1	2.14591
miRNA 3' UGUUUGUGGUAACAGUGUGAGGU 5'
:|: | :|| | ||||||:
target 5' -AGAGGAGUAU-GAAACACUCUG 3'
>ssc-miR-122	23	ENSSSCT00000001402	963	236	-24.6	0.634718	0.325885
miRNA 3' -UGUUUGUGGUAACAGUGUGAGGU- 5'
:||: |||||| |||||:||
target 5' CGCAGU--CCAUUG--ACACUUCAC 3'
>ssc-miR-122	23	ENSSSCT00000001409	993	778	-20	0.999897	0.956398
miRNA 3' -UGUUUGUGGUAACAGUGUGAGGU 5'
|| || :|:| || ||||||:
target 5' CACUUAC-UCGUAGUAACACUCUU 3'
>ssc-miR-122	23	ENSSSCT00000001430	900	551	-24.6	0.605522	0.926086
miRNA 3' UGUUUGUGGUAAC---AGUGUGAGGU 5'
:::| ||| || ||||||||:
target 5' -AGGGCUCCAAUGAGCUCACACUCUC 3'
>ssc-miR-122	23	ENSSSCT00000001431	921	152	-24.6	0.61551	0.00475472
miRNA 3' UGUUUGU-GGUAACAGUGUGAGGU 5'
::|| |||| ||||||||
target 5' -UGGACUCCCAUCUCCACACUCCC 3'
>ssc-miR-122	23	ENSSSCT00000001438	531	368	-24.6	0.382114	0.926086
miRNA 3' UGUUUGUGGUAAC---AGUGUGAGGU 5'
:::| ||| || ||||||||:
target 5' -AGGGCUCCAAUGAGCUCACACUCUC 3'
>ssc-miR-122	23	ENSSSCT00000001445	531	368	-24.6	0.382114	0.926086
miRNA 3' UGUUUGUGGUAAC---AGUGUGAGGU 5'
:::| ||| || ||||||||:
target 5' -AGGGCUCCAAUGAGCUCACACUCUC 3'
>ssc-miR-122	23	ENSSSCT00000001452	921	152	-24.6	0.61551	0.00475472
miRNA 3' UGUUUGU-GGUAACAGUGUGAGGU 5'
::|| |||| ||||||||
target 5' -UGGACUCCCAUCUCCACACUCCC 3'
>ssc-miR-122	23	ENSSSCT00000001453	939	155	-24.6	0.623866	0.00475472
miRNA 3' UGUUUGU-GGUAACAGUGUGAGGU 5'
::|| |||| ||||||||
target 5' -UGGACUCCCAUCUCCACACUCCC 3'
>ssc-miR-122	23	ENSSSCT00000001454	900	555	-20.4	0.999003	0.94467
miRNA 3' -UGUUUGUGGUAACAGUGUGAGGU 5'
:||||:: | ||||||||:
target 5' UGCAAAUG--AGC-UCACACUCUC 3'
>ssc-miR-122	23	ENSSSCT00000001457	1971	91	-22.6	0.995109	0.279159
miRNA 3' UGUUUGU-GGUA--ACAGUGUGAGGU 5'
: :| ||:| | |:|||||||
target 5' GUGGGCUCCCGUCCUCUUACACUCCU 3'
>ssc-miR-122	23	ENSSSCT00000001465	1474	698	-19.9	0.999999	0.139825
miRNA 3' UGUUUGUGGUAACAGUGUGAGGU 5'
|:|||: | | ||:|||||
target 5' -GAGACAUAAA-GCCAUACUCCU 3'
>ssc-miR-122	23	ENSSSCT00000001466	1435	659	-19.9	0.999999	0.139825
miRNA 3' UGUUUGUGGUAACAGUGUGAGGU 5'
|:|||: | | ||:|||||
target 5' -GAGACAUAAA-GCCAUACUCCU 3'
>ssc-miR-122	23	ENSSSCT00000001486	1485	709	-19.9	0.999999	0.139825
miRNA 3' UGUUUGUGGUAACAGUGUGAGGU 5'
|:|||: | | ||:|||||
target 5' -GAGACAUAAA-GCCAUACUCCU 3'
>ssc-miR-122	23	ENSSSCT00000001487	903	620	-19.9	0.999849	0.139825
miRNA 3' UGUUUGUGGUAACAGUGUGAGGU 5'
|:|||: | | ||:|||||
target 5' -GAGACAUAAA-GCCAUACUCCU 3'
>ssc-miR-122	23	ENSSSCT00000001494	665	107	-16.3	1	1.55569
miRNA 3' UGUUUGUGGUAACAGUGUGAGGU 5'
||||:|||
target 5' -------------CCACAUUCCC 3'
>ssc-miR-122	23	ENSSSCT00000001495	1485	709	-19.9	0.999999	0.139825
miRNA 3' UGUUUGUGGUAACAGUGUGAGGU 5'
|:|||: | | ||:|||||
target 5' -GAGACAUAAA-GCCAUACUCCU 3'
>ssc-miR-122	23	ENSSSCT00000001496	903	620	-19.9	0.999849	0.139825
miRNA 3' UGUUUGUGGUAACAGUGUGAGGU 5'
|:|||: | | ||:|||||
target 5' -GAGACAUAAA-GCCAUACUCCU 3'
>ssc-miR-122	23	ENSSSCT00000001506	3583	115	-22.2	0.999977	0.704203
miRNA 3' UGUUUGUGGUAACAG-UGUGAGGU 5'
::| || ||| :||||||
target 5' --UGGCCCCUUUGCAAGCACUCCU 3'
>ssc-miR-122	23	ENSSSCT00000001510	909	442	-20.3	0.999337	0.839626
miRNA 3' UGUUUGUGGUAAC--AG-UGUGAGGU 5'
::: :|| || || ||||||:
target 5' -GGGGGGCCUGUGCCUCCACACUCUG 3'
>ssc-miR-122	23	ENSSSCT00000001533	1666	1193	-18.8	1	0.926067
miRNA 3' UGUUUGUGGUAACAGUGUGAGGU 5'
:||:||: | |||:|||
target 5' -GGAAUACUUCAGA-ACAUUCCU 3'
>ssc-miR-122	23	ENSSSCT00000001540	6684	378	-21.5	1	0.576769
miRNA 3' -UGUUUGUGGUAACAGUGUGAGGU 5'
:||: | ||| | |||||||
target 5' AGCAGCC-CCAGAGA-ACACUCCU 3'
>ssc-miR-122	23	ENSSSCT00000001541	3700	37	-23.2	0.999262	1.06653
miRNA 3' UGUUUGUGGUAACA-GUGUGAGGU- 5'
:||||: : | |||:|||||
target 5' -GGAACAUGGC-GCCCACGCUCCAC 3'
>ssc-miR-122	23	ENSSSCT00000001556	2303	1509	-23.1	0.992817	0.154196
miRNA 3' -UGUU-UGU-GGUAACAGUGUGAGGU- 5'
:| :| :||| ||||||||:
target 5' AGCUCUGCCUUCAUCCGCACACUCCGG 3'
>ssc-miR-122	23	ENSSSCT00000001557	2261	1467	-23.1	0.99219	0.154196
miRNA 3' -UGUU-UGU-GGUAACAGUGUGAGGU- 5'
:| :| :||| ||||||||:
target 5' AGCUCUGCCUUCAUCCGCACACUCCGG 3'
>ssc-miR-122	23	ENSSSCT00000001558	2157	1363	-23.1	0.990378	0.154196
miRNA 3' -UGUU-UGU-GGUAACAGUGUGAGGU- 5'
:| :| :||| ||||||||:
target 5' AGCUCUGCCUUCAUCCGCACACUCCGG 3'
>ssc-miR-122	23	ENSSSCT00000001565	1563	1507	-28.6	0.246184	1.38207
miRNA 3' -UGU--UUGUGGUAACAGUGUGAGGU 5'
||| | :||| || |||:||||
target 5' AACAACAUGGCCAGUG-CACGCUCCC 3'
>ssc-miR-122	23	ENSSSCT00000001573	12477	80	-25.9	0.998702	1.03917
miRNA 3' -UGUUUGUGGUAACAGUGUGAGGU 5'
||:: ||| ||| ||:||||
target 5' CACGGU--CCAAUGUGACGCUCCC 3'
>ssc-miR-122	23	ENSSSCT00000001574	7901	253	-25.9	0.98991	1.03917
miRNA 3' -UGUUUGUGGUAACAGUGUGAGGU 5'
||:: ||| ||| ||:||||
target 5' CACGGU--CCAAUGUGACGCUCCC 3'
>ssc-miR-122	23	ENSSSCT00000001575	2600	2400	-21.8	0.999937	0.241228
miRNA 3' -UGUUUGUGGUAACAGUGUGAGGU 5'
:|:::| || | ||||||:
target 5' GGCGGGCUCCCGU---ACACUCUU 3'
>ssc-miR-122	23	ENSSSCT00000001579	1861	1123	-22.4	0.995956	1.07708
miRNA 3' UGUUUGUG-GUAACAGUGUGAGGU- 5'
||| || | :|||||||
target 5' ----CCACACAGCCUGGCACUCCAA 3'
>ssc-miR-122	23	ENSSSCT00000001580	1681	943	-22.4	0.993303	1.07708
miRNA 3' UGUUUGUG-GUAACAGUGUGAGGU- 5'
||| || | :|||||||
target 5' ----CCACACAGCCUGGCACUCCAA 3'
>ssc-miR-122	23	ENSSSCT00000001581	1555	817	-22.4	0.990395	1.07708
miRNA 3' UGUUUGUG-GUAACAGUGUGAGGU- 5'
||| || | :|||||||
target 5' ----CCACACAGCCUGGCACUCCAA 3'
>ssc-miR-122	23	ENSSSCT00000001586	1464	621	-24.1	0.867434	1.49283
miRNA 3' UGUUUGUGGU-AACAGUGUGAGGU- 5'
|:||| : || ||||||||||
target 5' -GAGACAGGGCUUUUCACACUCCAC 3'
>ssc-miR-122	23	ENSSSCT00000001587	1437	621	-24.1	0.862125	1.49283
miRNA 3' UGUUUGUGGU-AACAGUGUGAGGU- 5'
|:||| : || ||||||||||
target 5' -GAGACAGGGCUUUUCACACUCCAC 3'
>ssc-miR-122	23	ENSSSCT00000001588	1414	621	-24.1	0.857424	1.49283
miRNA 3' UGUUUGUGGU-AACAGUGUGAGGU- 5'
|:||| : || ||||||||||
target 5' -GAGACAGGGCUUUUCACACUCCAC 3'
>ssc-miR-122	23	ENSSSCT00000001589	1308	579	-24.1	0.833443	1.49283
miRNA 3' UGUUUGUGGU-AACAGUGUGAGGU- 5'
|:||| : || ||||||||||
target 5' -GAGACAGGGCUUUUCACACUCCAC 3'
>ssc-miR-122	23	ENSSSCT00000001591	1094	996	-18.4	1	1.86354
miRNA 3' UGUUUGUG-GUAACAGUGUGAGGU 5'
:|:| |||| | |||||:|
target 5' -GGAGCGUUCAUUCUGACACUUCC 3'
>ssc-miR-122	23	ENSSSCT00000001593	6718	754	-23	0.999997	0.950177
miRNA 3' UGUUUGUGGUA-AC-AG--UGUGAGGU 5'
:::|||| || | ||||||:
target 5' -AGGGCACCUCCUGCUAUAACACUCUG 3'
>ssc-miR-122	23	ENSSSCT00000001594	4032	709	-23	0.999781	0.950177
miRNA 3' UGUUUGUGGUA-AC-AG--UGUGAGGU 5'
:::|||| || | ||||||:
target 5' -AGGGCACCUCCUGCUAUAACACUCUG 3'
>ssc-miR-122	23	ENSSSCT00000001603	621	174	-18.5	0.999995	2.14324
miRNA 3' UGUUUGUGGUAACAGUGUGAGGU- 5'
:|||||||
target 5' --------------AGCACUCCAA 3'
>ssc-miR-122	23	ENSSSCT00000001606	1936	1393	-18.5	1	2.14324
miRNA 3' UGUUUGUGGUAACAGUGUGAGGU- 5'
:|||||||
target 5' --------------AGCACUCCAA 3'
>ssc-miR-122	23	ENSSSCT00000001609	1289	937	-25.3	0.637576	0.384158
miRNA 3' -UGUUUGUGGUAACAGUGUGAGGU- 5'
|||||| ||| | |:||||||
target 5' UACAAAC-CCAGCG--AUACUCCAG 3'
>ssc-miR-122	23	ENSSSCT00000001610	883	797	-22	0.957345	0.811155
miRNA 3' UGUUUGUGG-UAACAGUGUGAGGU- 5'
||:::| :| || ||||||||
target 5' -GAAGUGCAGGUGGUGACACUCCAA 3'
>ssc-miR-122	23	ENSSSCT00000001612	1275	890	-22	0.989888	0.811155
miRNA 3' UGUUUGUGG-UAACAGUGUGAGGU- 5'
||:::| :| || ||||||||
target 5' -GAAGUGCAGGUGGUGACACUCCAA 3'
>ssc-miR-122	23	ENSSSCT00000001613	1060	710	-22	0.977985	0.811155
miRNA 3' UGUUUGUGG-UAACAGUGUGAGGU- 5'
||:::| :| || ||||||||
target 5' -GAAGUGCAGGUGGUGACACUCCAA 3'
>ssc-miR-122	23	ENSSSCT00000001614	1063	713	-22	0.978227	0.811155
miRNA 3' UGUUUGUGG-UAACAGUGUGAGGU- 5'
||:::| :| || ||||||||
target 5' -GAAGUGCAGGUGGUGACACUCCAA 3'
>ssc-miR-122	23	ENSSSCT00000001617	1235	698	-24.6	0.737249	2.12211
miRNA 3' -UGUUUGUGGUA-ACAGUGUGAGGU- 5'
||| ::||: || :|||||||
target 5' UACACCUGCCGCGUGGAGCACUCCAG 3'
>ssc-miR-122	23	ENSSSCT00000001619	1873	1548	-18.9	1	0.631097
miRNA 3' -UGUUUG--UGG---UAACAGUGUGAGGU 5'
:||:|| |:| | | |:||||||
target 5' UGCAGACCAAUCAAAACUUCCGCACUCCC 3'
>ssc-miR-122	23	ENSSSCT00000001621	1758	542	-22.1	0.997455	1.41424
miRNA 3' UGUUUGUG-GUAACAGUGUGAGGU 5'
||:|||| || | |||||:|
target 5' CCAGACACUCACAGG-ACACUUCU 3'
>ssc-miR-122	23	ENSSSCT00000001628	1872	1547	-18.9	1	0.631097
miRNA 3' -UGUUUG--UGG---UAACAGUGUGAGGU 5'
:||:|| |:| | | |:||||||
target 5' UGCAGACCAAUCAAAACUUCCGCACUCCC 3'
>ssc-miR-122	23	ENSSSCT00000001653	1648	1287	-26.6	0.523782	0.26134
miRNA 3' -UGUUUGUGGUA--ACA-GUGUGAGGU 5'
:| ||||| || |||:||||
target 5' UGCU--CACCAGCAUGAGCACGCUCCC 3'
>ssc-miR-122	23	ENSSSCT00000001671	23043	2286	-27.8	0.994946	0.335247
miRNA 3' UGUUUGUGGU--AACAGUGUGAGGU- 5'
:|||:||| | | :||||||||
target 5' -GGAACGCCACCUCGAUACACUCCAU 3'
>ssc-miR-122	23	ENSSSCT00000001677	2172	325	-21.1	0.999987	2.0358
miRNA 3' UGUUUGUGGUAACAGUGUGAGGU 5'
||:| :||| | ||:||||
target 5' UCAGAAGCCAAAGA-ACGCUCCC 3'
>ssc-miR-122	23	ENSSSCT00000001686	3806	598	-25	0.96942	0.171644
miRNA 3' -UGUUUGUGG---UAA-CAGUGUGAGGU 5'
:||:| :|: | ||||||||||
target 5' UGCAGA-GCUUUAAGGAGUCACACUCCC 3'
>ssc-miR-122	23	ENSSSCT00000001696	2745	1795	-25.2	0.904782	1.79276
miRNA 3' UGUUUGUGGUAACAGUGUGAGGU 5'
: :||:|: | |||||||:
target 5' GUGGGCAUCGCCGCCACACUCUU 3'
>ssc-miR-122	23	ENSSSCT00000001707	4335	2453	-22.5	0.999983	0.738998
miRNA 3' -UGUUUGUGGUAACAGUGUGAGGU 5'
:|| ::|: || :|||||||
target 5' UGCAUGUGCU--UG-UACACUCCC 3'
>ssc-miR-122	23	ENSSSCT00000001727	1543	820	-23.3	0.953451	0.455419
miRNA 3' UGUUUGUGGUAACAGUGUGAGGU- 5'
:|| |||| | |||:||||
target 5' -AGAAGACCA---UGACAUUCCAA 3'
>ssc-miR-122	23	ENSSSCT00000001728	1038	698	-24	0.767034	0.676852
miRNA 3' UGUUUGUGGUAACAGUGUGAGGU- 5'
||| ::||| || :|||||||
target 5' UCAACUGCCAG-GU-GCACUCCAA 3'
>ssc-miR-122	23	ENSSSCT00000001742	2072	1113	-21.7	0.999748	0.892357
miRNA 3' -UGUUUGUGGUAACAG-UGUGAGGU 5'
:| | ||| || :||||||
target 5' AGCCUUCUCCACGGUAGGCACUCCU 3'
>ssc-miR-122	23	ENSSSCT00000001753	516	463	-23.6	0.536384	0.296347
miRNA 3' -UGUU---UGUGGUAACAG-UGUGAGGU 5'
:||| | :|||| | |||||||
target 5' AGCAAGUUAGGCCAUCGCAGACACUCCU 3'
>ssc-miR-122	23	ENSSSCT00000001756	1671	953	-25	0.787116	0.60605
miRNA 3' -UGUUUGUG-GUAACAGUGUGAGGU- 5'
|||:|: ||||| |||:||||
target 5' GACAGAUUCACAUUG--ACAUUCCAC 3'
>ssc-miR-122	23	ENSSSCT00000001757	792	688	-18.8	0.999998	1.54625
miRNA 3' UGUUUGUGGUAACAGUGUGAGGU 5'
||||||||
target 5' -------------ACACACUCCC 3'
>ssc-miR-122	23	ENSSSCT00000001758	3146	2031	-21	1	1.17895
miRNA 3' UGUUUGUGGUAACAGUGUGAGGU 5'
:|:| | | ||||||:
target 5' -UGAGCUGCCCCGGGACACUCUG 3'
>ssc-miR-122	23	ENSSSCT00000001759	547	522	-16.2	1	1.69581
miRNA 3' UGUUUGUGGUAACAGUGUGAGGU- 5'
|::|| :| | |||:||||
target 5' -AAGGCAAUAAAGA-ACAUUCCAU 3'
>ssc-miR-122	23	ENSSSCT00000001771	1494	811	-20.7	0.999937	1.68862
miRNA 3' UGUUUGUGGUAACAGUGUGAGGU- 5'
|||||||||
target 5' -------------CCACACUCCAG 3'
>ssc-miR-122	23	ENSSSCT00000001772	759	471	-20.1	0.998824	0.641992
miRNA 3' UGUUUGUGGUAACAG---UGUGAGGU 5'
:|: |||| | | ||:||||
target 5' -GGAGGACCA--GCCCAGACGCUCCC 3'
>ssc-miR-122	23	ENSSSCT00000001773	1308	625	-20.7	0.99981	1.68862
miRNA 3' UGUUUGUGGUAACAGUGUGAGGU- 5'
|||||||||
target 5' -------------CCACACUCCAG 3'
>ssc-miR-122	23	ENSSSCT00000001781	1032	601	-24.6	0.664156	0.521509
miRNA 3' UGUUU--GUGGUAACA-GUGUGAGGU 5'
||:| |||:: ||| |||||||:
target 5' UCAGAAUCACUG-UGUACACACUCUG 3'
>ssc-miR-122	23	ENSSSCT00000001782	1486	1436	-20.5	0.999974	0.803486
miRNA 3' UGUUUGUGGUAACAGUGUGAGGU- 5'
|||| ||||||:||
target 5' ------CCCAUC--CACACUUCAC 3'
>ssc-miR-122	23	ENSSSCT00000001783	1032	601	-24.6	0.664156	0.521509
miRNA 3' UGUUU--GUGGUAACA-GUGUGAGGU 5'
||:| |||:: ||| |||||||:
target 5' UCAGAAUCACUG-UGUACACACUCUG 3'
>ssc-miR-122	23	ENSSSCT00000001784	1486	1436	-20.5	0.999974	0.803486
miRNA 3' UGUUUGUGGUAACAGUGUGAGGU- 5'
|||| ||||||:||
target 5' ------CCCAUC--CACACUUCAC 3'
>ssc-miR-122	23	ENSSSCT00000001789	1487	1437	-20.5	0.999974	0.803486
miRNA 3' UGUUUGUGGUAACAGUGUGAGGU- 5'
|||| ||||||:||
target 5' ------CCCAUC--CACACUUCAC 3'
>ssc-miR-122	23	ENSSSCT00000001790	1032	601	-24.6	0.664156	0.521509
miRNA 3' UGUUU--GUGGUAACA-GUGUGAGGU 5'
||:| |||:: ||| |||||||:
target 5' UCAGAAUCACUG-UGUACACACUCUG 3'
>ssc-miR-122	23	ENSSSCT00000001804	1044	882	-18.5	1	2.05069
miRNA 3' UGUUUGUGGUAACAG-UGUGAGGU 5'
:|: ||| | ||:||||
target 5' --UGAUCCCAAGGAGGACGCUCCC 3'
>ssc-miR-122	23	ENSSSCT00000001805	1172	1013	-18.5	1	2.05069
miRNA 3' UGUUUGUGGUAACAG-UGUGAGGU 5'
:|: ||| | ||:||||
target 5' --UGAUCCCAAGGAGGACGCUCCC 3'
>ssc-miR-122	23	ENSSSCT00000001809	1172	1013	-18.5	1	2.05069
miRNA 3' UGUUUGUGGUAACAG-UGUGAGGU 5'
:|: ||| | ||:||||
target 5' --UGAUCCCAAGGAGGACGCUCCC 3'
>ssc-miR-122	23	ENSSSCT00000001810	1044	882	-18.5	1	2.05069
miRNA 3' UGUUUGUGGUAACAG-UGUGAGGU 5'
:|: ||| | ||:||||
target 5' --UGAUCCCAAGGAGGACGCUCCC 3'
>ssc-miR-122	23	ENSSSCT00000001843	1870	387	-21.7	0.999478	1.86888
miRNA 3' -UGUUUGUGGUAACAGUGUGAGGU- 5'
||| :|: :| | ||||||||
target 5' UACAUGCGGUACGG--ACACUCCAC 3'
>ssc-miR-122	23	ENSSSCT00000001845	1310	387	-21.7	0.995557	1.86888
miRNA 3' -UGUUUGUGGUAACAGUGUGAGGU- 5'
||| :|: :| | ||||||||
target 5' UACAUGCGGUACGG--ACACUCCAC 3'
>ssc-miR-122	23	ENSSSCT00000001851	3384	906	-22.8	0.999631	0.420122
miRNA 3' UGUUUGUGGUAA-CAGUGUGAGGU- 5'
|:| | |||||||||
target 5' ------CCUAGAGGCCACACUCCAC 3'
>ssc-miR-122	23	ENSSSCT00000001856	855	565	-22.6	0.898279	0.409669
miRNA 3' -UGUUUGUGGUAACAGUGUGAGGU 5'
|||:|| |: | :||||||
target 5' GACAGACUCUCG-GG-GCACUCCC 3'
>ssc-miR-122	23	ENSSSCT00000001885	1257	1165	-25.8	0.542949	1.4724
miRNA 3' -UGUUUGUGGUAACAGUGUGAGGU 5'
|||: :|| || :||||||
target 5' GACAGUGGCCC-UGG-GCACUCCC 3'
>ssc-miR-122	23	ENSSSCT00000001889	834	617	-23.4	0.779824	1.30397
miRNA 3' UGUUUGUGGUAACA-GUGUGAGGU- 5'
|::|| | | |:|||||||
target 5' -GAGGCAGCUCCGCCCGCACUCCAC 3'
>ssc-miR-122	23	ENSSSCT00000001897	2130	1046	-22.9	0.993333	0.482866
miRNA 3' UGUUUGUGGUAACAGUGUGAGGU 5'
:|::|| || |||||||:
target 5' --UGAUGCC--UGACACACUCUC 3'
>ssc-miR-122	23	ENSSSCT00000001906	3234	822	-24.8	0.961697	0.273203
miRNA 3' -UGUU-UGUGGUAACAG-UGUGAGGU- 5'
:| :| || | ||||||||
target 5' GGCUGUGCUGCAAGGCAAACACUCCAC 3'
>ssc-miR-122	23	ENSSSCT00000001908	2850	84	-22.3	0.999783	0.119474
miRNA 3' UGUUUGUGGUAACAG---UGUGAGGU- 5'
::| | ||| | |||||||:
target 5' --CGGCUGC-UUGCCGAGACACUCCGC 3'
>ssc-miR-122	23	ENSSSCT00000001925	584	210	-18.6	0.999981	2.24602
miRNA 3' UGUUUGUGGUAACAGUGUGAGGU 5'
||:| ||:| | ||||||:
target 5' CCAGAGACUACC-U-ACACUCUG 3'
>ssc-miR-122	23	ENSSSCT00000001939	582	396	-24	0.519184	1.5851
miRNA 3' UGUUUGUGGUAACAG-UGUGAGGU 5'
::|| | ||| ||:||||
target 5' --UGGCAGCCGUGUAGACGCUCCC 3'
>ssc-miR-122	23	ENSSSCT00000001943	1254	212	-17.7	1	1.22948
miRNA 3' UGUUUGUGGUA-ACAGUGUGAGGU 5'
:|::|| | |:|||||
target 5' --CGAUGCCUGAUAA-AUACUCCU 3'
>ssc-miR-122	23	ENSSSCT00000001944	1173	286	-19.5	0.999999	0.0206793
miRNA 3' UGUUUGUGGUAACAG--UGUGAGGU 5'
|||: |||| | |||||||
target 5' UCAAGUUCCAUA-UAAAACACUCCU 3'
>ssc-miR-122	23	ENSSSCT00000001945	872	126	-19.5	0.999967	0.0206793
miRNA 3' UGUUUGUGGUAACAG--UGUGAGGU 5'
|||: |||| | |||||||
target 5' UCAAGUUCCAUA-UAAAACACUCCU 3'
>ssc-miR-122	23	ENSSSCT00000001956	2699	940	-21.5	0.999988	0.122211
miRNA 3' UGUUUGUGGUA-ACAGUGUGAGGU 5'
|||| || |||||||:
target 5' ------UCCAUCUG-CACACUCUC 3'
>ssc-miR-122	23	ENSSSCT00000001974	3753	1998	-20.5	1	0.237667
miRNA 3' UGUUUGU--GGUAACAGUGUGAGGU 5'
:|:| ||| | :||||||
target 5' -UGAGCCCCCCACGG--GCACUCCC 3'
>ssc-miR-122	23	ENSSSCT00000001978	912	821	-25.1	0.52499	0.496287
miRNA 3' UGUUUGUGGU--AACAGUGUGAGGU- 5'
||:| ||| |:|||||||
target 5' ----CCAUCUGCUUGGCGCACUCCAA 3'
>ssc-miR-122	23	ENSSSCT00000001979	999	794	-25.1	0.563868	0.496287
miRNA 3' UGUUUGUGGU--AACAGUGUGAGGU- 5'
||:| ||| |:|||||||
target 5' ----CCAUCUGCUUGGCGCACUCCAA 3'
>ssc-miR-122	23	ENSSSCT00000001980	978	770	-25.1	0.554789	0.496287
miRNA 3' UGUUUGUGGU--AACAGUGUGAGGU- 5'
||:| ||| |:|||||||
target 5' ----CCAUCUGCUUGGCGCACUCCAA 3'
>ssc-miR-122	23	ENSSSCT00000001987	1590	1533	-21.2	0.999714	0.343654
miRNA 3' UGUUUGUGGUAACAG-UGUGAGGU- 5'
||:| || | :|||||||
target 5' -GAAGCUCCUAAGAAGGCACUCCAU 3'
>ssc-miR-122	23	ENSSSCT00000001990	2754	1	-21.7	0.999975	0.356252
miRNA 3' UGUUUGUGGUAACAG---UGUGAGGU 5'
|:::| |||| ||| |||||:|
target 5' AUGGAGACCA--GUCAGGACACUUCC 3'
>ssc-miR-122	23	ENSSSCT00000001993	960	802	-18.1	1	1.69338
miRNA 3' UGUUUGUGGUAACAGUGUGAGGU- 5'
||||||||
target 5' --------------GACACUCCAU 3'
>ssc-miR-122	23	ENSSSCT00000001996	2127	1973	-21	0.99999	1.27119
miRNA 3' -UGUUUGUGGUAACAG-UGUGAGGU 5'
:||:| :| :| | :||||||
target 5' AGCAGA-GCGGUGAGCAGCACUCCC 3'
>ssc-miR-122	23	ENSSSCT00000001998	4083	2170	-26.1	0.905268	0.269368
miRNA 3' -UGUUUGUGGUAACAGUGUGAGGU- 5'
|||| |||: | |||||||||
target 5' CACAACAACCGA-G-CACACUCCAA 3'
>ssc-miR-122	23	ENSSSCT00000002011	1632	961	-19.6	1	0.338118
miRNA 3' -UGUUUGUGGUAA-CAG---UGUGAGGU 5'
:|||| || | ||: |||:|||
target 5' AGCAAAGACAACAGGUUCUAACAUUCCC 3'
>ssc-miR-122	23	ENSSSCT00000002017	1874	747	-19.9	1	2.51648
miRNA 3' -UGUUUGUG---GUAACAGUGUGAGGU 5'
|| :|:|: :|| | |||||||:
target 5' UACUGAUAUUGAUAUAGACACACUCUG 3'
>ssc-miR-122	23	ENSSSCT00000002021	2433	1605	-27.4	0.552093	0.193832
miRNA 3' UGUUUGUGGUAA-CAGUGUGAGGU- 5'
:|||:||| | ||||||||
target 5' -AGAACGCCAGAAG--ACACUCCAA 3'
>ssc-miR-122	23	ENSSSCT00000002037	2787	1510	-24.5	0.960128	0.762461
miRNA 3' UGUUUGUGGUAACAGUGUGAGGU 5'
:|:| | || |||||||:
target 5' -UGAGCUGC--UGACACACUCUG 3'
>ssc-miR-122	23	ENSSSCT00000002043	2824	1648	-25.1	0.919814	0.805795
miRNA 3' -UGUUUGUGGUAA-CAGUGUGAGGU 5'
|| :| ||| ||||||||:|
target 5' GACCUGC-CCACUAGUCACACUUCC 3'
>ssc-miR-122	23	ENSSSCT00000002047	1674	192	-23.8	0.929902	0.118148
miRNA 3' UGUUUGUGG---UAACAG-UGUGAGGU- 5'
||||:|| | || ||||||||
target 5' -AAAACGCCUAGAAAGUGAACACUCCAU 3'
>ssc-miR-122	23	ENSSSCT00000002056	1976	875	-27.5	0.456697	0.312849
miRNA 3' UGUUUGUGGUAACA--GUGUGAGGU- 5'
||||: | ||||||||:
target 5' ----CCACCGGGGCUGCACACUCCGC 3'
>ssc-miR-122	23	ENSSSCT00000002069	2040	1124	-22.5	0.996789	0.875102
miRNA 3' -UGUUUGUGGUAACAGUGUGAGGU- 5'
:| || :|| | ||||:||||
target 5' CGCU--CAGUAUGGCCACAUUCCAC 3'
>ssc-miR-122	23	ENSSSCT00000002098	6885	1383	-24.8	0.998209	1.6217
miRNA 3' UGUUUGUGG--UA-AC-AGUGUGAGGU 5'
||::|:| | || ||||:||||
target 5' CCAGGCGCGGAAAAUGUUCACGCUCCU 3'
>ssc-miR-122	23	ENSSSCT00000002099	462	365	-18.8	0.999581	1.11585
miRNA 3' UGUUUGUGGUAACAGUGUGAGGU 5'
::| :|| | ||||||:
target 5' -GGGAGGCCC--GCGACACUCUG 3'
>ssc-miR-122	23	ENSSSCT00000002100	1725	615	-20.4	0.999997	0.364852
miRNA 3' -UGUUUGUGGUAACA--GUGUGAGGU- 5'
:| || |:|: | ||:||||||
target 5' GGCCAAGAUCGCAGAGACAUACUCCAU 3'
>ssc-miR-122	23	ENSSSCT00000002105	3825	471	-22.7	0.999892	0.447485
miRNA 3' UGUUUGUGGUAACAGUGUGAGGU- 5'
| ||||| ||||||||
target 5' -----GAGCAUUG--ACACUCCAG 3'
>ssc-miR-122	23	ENSSSCT00000002107	1492	1034	-16.9	1	1.82095
miRNA 3' UGUUUGUGGUAA--C--AG--UGUGAGGU- 5'
::||| :| | || |||||:||
target 5' -AGGACAGAGUGGAGGAUCCUACACUUCAA 3'
>ssc-miR-122	23	ENSSSCT00000002117	1789	1507	-17.8	1	2.18258
miRNA 3' UGUUUGUGGUAA-C-AGUGUGAGGU 5'
:|: ||:| | | |||||:|
target 5' -UGAGGACUAAGGGCUGACACUUCC 3'
>ssc-miR-122	23	ENSSSCT00000002125	1789	1507	-17.8	1	2.18258
miRNA 3' UGUUUGUGGUAA-C-AGUGUGAGGU 5'
:|: ||:| | | |||||:|
target 5' -UGAGGACUAAGGGCUGACACUUCC 3'
>ssc-miR-122	23	ENSSSCT00000002133	2077	1463	-24.2	0.936755	0.55193
miRNA 3' UGUUUGUGGUAAC--AGUGUGAGGU 5'
:|||: | ||||||||:
target 5' ----CUACCGGGGCUUCACACUCUU 3'
>ssc-miR-122	23	ENSSSCT00000002141	2647	651	-23.5	0.991076	0.765348
miRNA 3' -UGUU-UGUGGUA-ACAGUGUGAGGU 5'
:| :| : || |:||||||
target 5' CGCUGUGCUGUUCCUG-CGCACUCCU 3'
>ssc-miR-122	23	ENSSSCT00000002147	1471	545	-21.7	0.997647	1.79818
miRNA 3' UGUUUGUGGUAACAG-UGUGAGGU 5'
:|||||| |||||:|
target 5' -------AUAUUGUCAACACUUCU 3'
>ssc-miR-122	23	ENSSSCT00000002154	972	486	-20.1	0.999813	0.563184
miRNA 3' UGUUUGUGGUAACA--GUGUGAGGU 5'
:|: || |||||||:
target 5' -----GGCUUCUGGACCACACUCUU 3'
>ssc-miR-122	23	ENSSSCT00000002156	1795	591	-21.1	0.999927	0.550657
miRNA 3' -UGUUUGUGGUAACAGUGUGAGGU 5'
:| |:||:| || ||||||:
target 5' GGCUAGCAUCC-UGG-ACACUCUG 3'
>ssc-miR-122	23	ENSSSCT00000002167	1482	203	-28	0.293577	0.926099
miRNA 3' UGUUUGUGGUAA--C---AGUGUGAGGU 5'
|:|:| ||:| | ||||:||||
target 5' CCGAGCUCCGUGCGGUUCUCACGCUCCU 3'
>ssc-miR-122	23	ENSSSCT00000002168	1482	203	-28	0.293577	0.926099
miRNA 3' UGUUUGUGGUAA--C---AGUGUGAGGU 5'
|:|:| ||:| | ||||:||||
target 5' CCGAGCUCCGUGCGGUUCUCACGCUCCU 3'
>ssc-miR-122	23	ENSSSCT00000002169	1482	203	-28	0.293577	0.926099
miRNA 3' UGUUUGUGGUAA--C---AGUGUGAGGU 5'
|:|:| ||:| | ||||:||||
target 5' CCGAGCUCCGUGCGGUUCUCACGCUCCU 3'
>ssc-miR-122	23	ENSSSCT00000002175	1116	1026	-21.1	0.997811	0.454537
miRNA 3' UGUUUGUGGUAACAGUGUGAGGU 5'
||| ||| |||:|||
target 5' ----CCACAACUGUGACAUUCCC 3'
>ssc-miR-122	23	ENSSSCT00000002181	900	700	-20.3	0.999289	0.967792
miRNA 3' UGUUUGUGGUAA--CA-GUGUGAGGU 5'
|:|::| | ||||||:|
target 5' ----CCGCUGUGCGGAGCACACUUCC 3'
>ssc-miR-122	23	ENSSSCT00000002201	1244	988	-24.9	0.690511	1.84391
miRNA 3' -UGUUUGUGGUAACAGUGUGAGGU 5'
|:::|||: ||| |||||:|
target 5' UAUGGACAUAAGUGUGACACUUCU 3'
>ssc-miR-122	23	ENSSSCT00000002216	1176	994	-22.7	0.953183	1.23677
miRNA 3' UGUUUGUGGUAACAG--UGUGAGGU 5'
:|||| ||| |||||:|
target 5' ----UUACCAAGGUCUCACACUUCC 3'
>ssc-miR-122	23	ENSSSCT00000002217	992	855	-22.7	0.922684	1.23677
miRNA 3' UGUUUGUGGUAACAG--UGUGAGGU 5'
:|||| ||| |||||:|
target 5' ----UUACCAAGGUCUCACACUUCC 3'
>ssc-miR-122	23	ENSSSCT00000002238	3430	1010	-21.5	0.999999	0.532144
miRNA 3' UGUUUGUGGUAACAGUGUGAGGU- 5'
::|||: || :|||||||
target 5' -UGGACAUGC-UG--GCACUCCAU 3'
>ssc-miR-122	23	ENSSSCT00000002239	2302	1001	-26.4	0.689465	0.798292
miRNA 3' UGUUUGUGGUAACAGUGUGAGGU 5'
:| :||| ||||:||||
target 5' --CGAGGCCA---UCACGCUCCU 3'
>ssc-miR-122	23	ENSSSCT00000002248	2315	788	-25.8	0.783082	1.05681
miRNA 3' -UGUUU--GUGGUA-ACAG-UGUGAGGU- 5'
:|:| |::|| |||| |||||||:
target 5' GGCGACUUCGUCAAGUGUCUACACUCCGU 3'
>ssc-miR-122	23	ENSSSCT00000002255	2435	2259	-15	1	1.34466
miRNA 3' UGUUUGUGGUAACAGUGUGAGGU 5'
||:| | ||||||:
target 5' ---CACGC---UCAAACACUCUG 3'
>ssc-miR-122	23	ENSSSCT00000002260	834	148	-24.6	0.572382	0.892686
miRNA 3' UGUUUGUGGUAACAGUGUGAGGU- 5'
|:| | ||: ||||:|||||
target 5' CCGAUC-CCGCGCUCACGCUCCAA 3'
>ssc-miR-122	23	ENSSSCT00000002261	837	154	-24.6	0.573948	0.892686
miRNA 3' UGUUUGUGGUAACAGUGUGAGGU- 5'
|:| | ||: ||||:|||||
target 5' CCGAUC-CCGCGCUCACGCUCCAA 3'
>ssc-miR-122	23	ENSSSCT00000002275	849	765	-23	0.846109	0.385044
miRNA 3' UGUUUGUGGUAACAGUGUGAGGU- 5'
||:: :|: | ||||||||:
target 5' CCAGGAGCUG--GACACACUCCGC 3'
>ssc-miR-122	23	ENSSSCT00000002294	1398	356	-18.2	1	2.29006
miRNA 3' -UGUUUGUGGUAACAG-UGUGAGGU 5'
:|:|| :|: | | |||:|||
target 5' GGCGAAGCUCGAGGCCAACAUUCCC 3'
>ssc-miR-122	23	ENSSSCT00000002355	942	163	-20.7	0.998098	0.978796
miRNA 3' UGUUUGUGGUAAC--AG-UGUGAGGU 5'
| |||:| | || |:|||||
target 5' --UAUGACCGUCGACUCCAUACUCCC 3'
>ssc-miR-122	23	ENSSSCT00000002388	1425	1295	-19.6	1	0.922273
miRNA 3' UGUUUGU-GGUAACAGUGUGAGGU 5'
:| : || | |||||:|||
target 5' -AGAUGGUCC--UCUCACAUUCCU 3'
>ssc-miR-122	23	ENSSSCT00000002397	1815	70	-21.7	0.999361	0.585806
miRNA 3' -UGUUUG--UGGUAACAG-UGUGAGGU 5'
:|||| :|:| | |||||||
target 5' GGCAAAACAGCUACAGAAGACACUCCU 3'
>ssc-miR-122	23	ENSSSCT00000002406	1758	70	-21.7	0.999211	0.585806
miRNA 3' -UGUUUG--UGGUAACAG-UGUGAGGU 5'
:|||| :|:| | |||||||
target 5' GGCAAAACAGCUACAGAAGACACUCCU 3'
>ssc-miR-122	23	ENSSSCT00000002412	939	665	-21.7	0.97939	2.65774
miRNA 3' -UGUUUGUGGUAACAGUGUGAGGU 5'
: :||| :|| | ||:||||
target 5' UGGUGACAGUAUGGAAACGCUCCU 3'
>ssc-miR-122	23	ENSSSCT00000002413	912	730	-29.1	0.104638	1.62783
miRNA 3' -UGUUUGUGGUAACAGUGUGAGGU 5'
||| |||::| |||||||||:
target 5' CACAU-CACUGUGGUCACACUCUU 3'
>ssc-miR-122	23	ENSSSCT00000002419	963	726	-30.8	0.051832	1.60752
miRNA 3' UGUUU-GUGGUAACAGUGUGAGGU 5'
|| ||||:| |||||||||:
target 5' UCAUAUCACCGUGGUCACACUCUU 3'
>ssc-miR-122	23	ENSSSCT00000002421	942	154	-17	1	0.04089
miRNA 3' -UGUUUGUGGUAACAGUGUGAGGU 5'
|| |||| | ||||||:
target 5' GACUCUCACC--U---ACACUCUC 3'
>ssc-miR-122	23	ENSSSCT00000002425	939	665	-21.8	0.975319	1.26751
miRNA 3' UGUUUGUGGUA-ACAG-UGUGAGGU 5'
:: || :| || ||:||||
target 5' -UGGUGACGGUAUGGAAACGCUCCU 3'
>ssc-miR-122	23	ENSSSCT00000002435	918	142	-19.4	0.999988	0.923611
miRNA 3' UGUUUGUGGUAAC-AGUGUGAGGU 5'
||| | |:|||||||
target 5' -----GACCCUCACUUACACUCCC 3'
>ssc-miR-122	23	ENSSSCT00000002436	921	142	-19.4	0.999989	0.923611
miRNA 3' UGUUUGUGGUAAC-AGUGUGAGGU 5'
||| | |:|||||||
target 5' -----GACCCUCACUUACACUCCC 3'
>ssc-miR-122	23	ENSSSCT00000002438	936	623	-21.4	0.988467	0.504952
miRNA 3' UGUUUGUGGUAACAGUGUGAGGU 5'
|:: || | |||||||||
target 5' UCGGUU-CCUUCUUCACACUCCU 3'
>ssc-miR-122	23	ENSSSCT00000002439	957	151	-19.4	0.999992	0.923611
miRNA 3' UGUUUGUGGUAAC-AGUGUGAGGU 5'
||| | |:|||||||
target 5' -----GACCCUCACUUACACUCCC 3'
>ssc-miR-122	23	ENSSSCT00000002440	930	656	-20.6	0.998478	1.14555
miRNA 3' UGUUUGUGGUAA-CAG-UGUGAGGU 5'
:| |||::|| | ||||||:
target 5' -UGAUCACUGUUCGGAAACACUCUU 3'
>ssc-miR-122	23	ENSSSCT00000002443	936	662	-21.7	0.979124	2.65774
miRNA 3' -UGUUUGUGGUAACAGUGUGAGGU 5'
: :||| :|| | ||:||||
target 5' UGGUGACAGUAUGGAAACGCUCCU 3'
>ssc-miR-122	23	ENSSSCT00000002449	963	726	-30.8	0.051832	1.60752
miRNA 3' UGUUU-GUGGUAACAGUGUGAGGU 5'
|| ||||:| |||||||||:
target 5' UCAUAUCACCGUGGUCACACUCUU 3'
>ssc-miR-122	23	ENSSSCT00000002474	921	154	-19.4	0.999989	0.923611
miRNA 3' UGUUUGUGGUAAC-AGUGUGAGGU 5'
||| | |:|||||||
target 5' -----GACCCUCACUUACACUCCC 3'
>ssc-miR-122	23	ENSSSCT00000002480	945	154	-19.4	0.999991	0.923611
miRNA 3' UGUUUGUGGUAAC-AGUGUGAGGU 5'
||| | |:|||||||
target 5' -----GACCCUCACUUACACUCCC 3'
>ssc-miR-122	23	ENSSSCT00000002482	933	154	-19.4	0.99999	0.923611
miRNA 3' UGUUUGUGGUAAC-AGUGUGAGGU 5'
||| | |:|||||||
target 5' -----GACCCUCACUUACACUCCC 3'
>ssc-miR-122	23	ENSSSCT00000002484	939	154	-19.4	0.999991	0.923611
miRNA 3' UGUUUGUGGUAAC-AGUGUGAGGU 5'
||| | |:|||||||
target 5' -----GACCCUCACUUACACUCCC 3'
>ssc-miR-122	23	ENSSSCT00000002486	963	154	-24.5	0.652154	0.65485
miRNA 3' UGUUUGUGGUAAC-AGUGUGAGGU 5'
||||| | |:|||||||
target 5' -----GACCAUCGCUUACACUCCC 3'
>ssc-miR-122	23	ENSSSCT00000002487	939	148	-19.8	0.999931	1.0902
miRNA 3' -UGU--UUGUGGUAACAGUGUGAGGU 5'
:| :|: |:| |:|||||||
target 5' AGCUCUGAUCCUAAC-UUACACUCCC 3'
>ssc-miR-122	23	ENSSSCT00000002503	2817	912	-23.5	0.99323	1.13625
miRNA 3' UGUUUGUGGUAACAGUGUGAGGU- 5'
||||:||||||
target 5' -----------GGUCAUACUCCAU 3'
>ssc-miR-122	23	ENSSSCT00000002505	2817	912	-23.5	0.99323	1.13625
miRNA 3' UGUUUGUGGUAACAGUGUGAGGU- 5'
||||:||||||
target 5' -----------GGUCAUACUCCAU 3'
>ssc-miR-122	23	ENSSSCT00000002508	1593	863	-20.9	0.999914	0.704443
miRNA 3' UGUUUGUGG--UAACAGUGUGAGGU 5'
|:| : || |||||:|||
target 5' --UAGCUGUGUAUAUUCACAUUCCU 3'
>ssc-miR-122	23	ENSSSCT00000002516	8392	1818	-27.6	0.917179	0.58647
miRNA 3' -UGUUUGUGGUAACAG-UGUGAGGU 5'
|||::| |:: |||| |||||||
target 5' AACAGGC-CUG-UGUCUACACUCCU 3'
>ssc-miR-122	23	ENSSSCT00000002525	1439	1139	-19.4	1	0.0214879
miRNA 3' UGUUUGUGGUAACAGUGUGAGGU 5'
:|| | ||||:|||
target 5' -----GGCCCCCGACACAUUCCC 3'
>ssc-miR-122	23	ENSSSCT00000002526	1284	1155	-18.9	1	1.68832
miRNA 3' UGUUUGUGGUAACAGUGUGAGGU 5'
:|||| :|| | ||||||:
target 5' -AGAACAAUAU-GAAACACUCUU 3'
>ssc-miR-122	23	ENSSSCT00000002533	1493	391	-27.6	0.343333	0.612177
miRNA 3' -UGUUUGUGGUAACAGUGUGAGGU- 5'
:||: : || |||||||||||
target 5' AGCAG--GGCAACGUCACACUCCAC 3'
>ssc-miR-122	23	ENSSSCT00000002546	1495	1388	-18.9	1	1.22786
miRNA 3' -UGUUUG--UGG-UAACAGUGUGAGGU- 5'
:||:: ||: ||| |||||:||
target 5' AGCAGGAGAACUGAUUCAGACACUUCAG 3'
>ssc-miR-122	23	ENSSSCT00000002547	1435	1388	-18.9	1	1.22786
miRNA 3' -UGUUUG--UGG-UAACAGUGUGAGGU- 5'
:||:: ||: ||| |||||:||
target 5' AGCAGGAGAACUGAUUCAGACACUUCAG 3'
>ssc-miR-122	23	ENSSSCT00000002559	7762	2946	-27.5	0.910807	1.35409
miRNA 3' UGUUUGUGGUAACAGUGUGAGGU- 5'
|:|| |||| |||:|||||
target 5' -GAGACCCCAUCCCCACGCUCCAG 3'
>ssc-miR-122	23	ENSSSCT00000002567	1533	735	-21.8	0.997554	1.91489
miRNA 3' UGUUUGUGGUAACA-GUGUGAGGU 5'
||| | || |||:||||
target 5' --UAACUGCUUUCUCCACGCUCCU 3'
>ssc-miR-122	23	ENSSSCT00000002603	1531	244	-25.4	0.691123	2.4874
miRNA 3' UGUUUGUGGUAACAGUGUGAGGU 5'
|||::| || :||||||
target 5' ---UACAUUACGGUGGCACUCCU 3'
>ssc-miR-122	23	ENSSSCT00000002604	1486	199	-25.4	0.679153	2.4874
miRNA 3' UGUUUGUGGUAACAGUGUGAGGU 5'
|||::| || :||||||
target 5' ---UACAUUACGGUGGCACUCCU 3'
>ssc-miR-122	23	ENSSSCT00000002606	1983	1314	-22.4	0.997107	0.935267
miRNA 3' UGUUUGU--GGUAACAGUGUGAGGU 5'
||::| :|| | |:||||||
target 5' CCAGGCUGGUCACAGACGCACUCCC 3'
>ssc-miR-122	23	ENSSSCT00000002614	1743	1247	-17.4	1	1.32709
miRNA 3' UGUUUGUGGUAA-CAG---UGUGAGGU 5'
||| ::|: | | ||:||||
target 5' CCAAUGGUCGGGAG-CGGGACGCUCCU 3'
>ssc-miR-122	23	ENSSSCT00000002617	2019	1227	-26.2	0.670407	0.521034
miRNA 3' UGUUU-GUGGUA--A--CAGUGUGAGGU- 5'
:|| |:||| | ||||||||:||
target 5' -AGAACCGCCAGCCUGCGUCACACUUCAC 3'
>ssc-miR-122	23	ENSSSCT00000002624	794	612	-22.9	0.838229	1.02478
miRNA 3' UGUUUGUGGUA---ACA-GUGUGAGGU 5'
|:::|:|: | || |||||||:
target 5' CCGGGCGCUCUUCCUGGCCACACUCUC 3'
>ssc-miR-122	23	ENSSSCT00000002629	794	612	-22.9	0.838229	1.02478
miRNA 3' UGUUUGUGGUA---ACA-GUGUGAGGU 5'
|:::|:|: | || |||||||:
target 5' CCGGGCGCUCUUCCUGGCCACACUCUC 3'
>ssc-miR-122	23	ENSSSCT00000002630	1370	832	-22.7	0.972037	0.686578
miRNA 3' UGUUUGUGGUA--AC--AG---UGUGAGGU- 5'
|::| :|| || || ||:|||||
target 5' -AAGGCUGUAUCAUGCCUCUGAACGCUCCAA 3'
>ssc-miR-122	23	ENSSSCT00000002637	1107	92	-16.5	1	2.38248
miRNA 3' UGUUUGUGGUAACAG-UGUGAGGU 5'
: : | || | ||||||:
target 5' CUGGGGAGCAGGGCAGACACUCUC 3'
>ssc-miR-122	23	ENSSSCT00000002638	1800	92	-16.5	1	2.38248
miRNA 3' UGUUUGUGGUAACAG-UGUGAGGU 5'
: : | || | ||||||:
target 5' CUGGGGAGCAGGGCAGACACUCUC 3'
>ssc-miR-122	23	ENSSSCT00000002650	2113	636	-23.5	0.978074	0.684319
miRNA 3' UGUUUGUGGUAACAGUGUGAGGU- 5'
:|:| : | || |||||||||
target 5' -GGAGC-UGACUGACACACUCCAA 3'
>ssc-miR-122	23	ENSSSCT00000002654	1449	853	-20	0.999998	0.228158
miRNA 3' -UGUUUGU-GGUAACAG-UGUGAGGU 5'
|:|||| :|| || |||:|||
target 5' GAUAAACUUUCAGAUUCCACAUUCCU 3'
>ssc-miR-122	23	ENSSSCT00000002659	1386	38	-19.7	0.999999	2.60096
miRNA 3' UGUUUGUGGUAACAGUGUGAGGU- 5'
:|:|| :: | ||||||:|
target 5' -AGAGCAGUGACGAAACACUCUAC 3'
>ssc-miR-122	23	ENSSSCT00000002660	2352	1883	-23.5	0.985427	0.868149
miRNA 3' UGUUUGUGGUAACAG---UGUGAGGU- 5'
::||: || || :|||||||
target 5' -AGGACGGCAGU-UCCGUGCACUCCAC 3'
>ssc-miR-122	23	ENSSSCT00000002662	792	480	-22.6	0.87755	0.905366
miRNA 3' UGUUUGUGGUAACAGUGUGAGGU 5'
:|| | ||||:||||
target 5' -----GGCCUUCCUCACGCUCCU 3'
>ssc-miR-122	23	ENSSSCT00000002673	1603	396	-19.3	1	0.723092
miRNA 3' -UGUUUGUGGUAACAGUGUGAGGU 5'
|||||: :|| || |||:|||
target 5' AACAAAU-UCAAUGA-ACAUUCCU 3'
>ssc-miR-122	23	ENSSSCT00000002675	1387	838	-21.1	0.999463	1.33474
miRNA 3' UGUUUGUGGUAACA-GUGUGAGGU 5'
:|| || |||:||||
target 5' -----GGCCUUUACCCACGCUCCU 3'
>ssc-miR-122	23	ENSSSCT00000002676	770	728	-20.5	0.996433	2.23738
miRNA 3' UGUUUGUG---GUAACAGUGUGAGGU 5'
|:|:|: || |||||||:|
target 5' -GAGAUAUGGACAGCCUCACACUUCU 3'
>ssc-miR-122	23	ENSSSCT00000002680	1034	282	-21.9	0.979747	0.791513
miRNA 3' -UGUUUGUGG--UAACAGUGUGAGGU 5'
|||: ::|: :||| :||||||
target 5' UACAGCUGCUACGUUG--GCACUCCC 3'
>ssc-miR-122	23	ENSSSCT00000002681	2142	547	-28	0.415145	0.019377
miRNA 3' -UGUUUGUGGUAACAGUGUGAGGU 5'
:|||| ||| |||||||||:
target 5' AGCAAAACCCA--GUCACACUCUG 3'
>ssc-miR-122	23	ENSSSCT00000002689	2654	2066	-26.3	0.757482	1.77215
miRNA 3' UGUUUGUGGUAACAGUGUGAGGU 5'
:|||:|||| | ||||||:
target 5' -AGAACGCCAUAGA-ACACUCUG 3'
>ssc-miR-122	23	ENSSSCT00000002691	2654	2066	-26.3	0.757482	1.77215
miRNA 3' UGUUUGUGGUAACAGUGUGAGGU 5'
:|||:|||| | ||||||:
target 5' -AGAACGCCAUAGA-ACACUCUG 3'
>ssc-miR-122	23	ENSSSCT00000002694	3537	1825	-26.1	0.871817	0.968785
miRNA 3' -UGUUUG-UGGUAACAGUGUGAGGU 5'
|||: :|| || |:||||||
target 5' GACAGCCUGCCGGUGGCGCACUCCC 3'
>ssc-miR-122	23	ENSSSCT00000002699	1505	815	-19.5	1	0.8016
miRNA 3' -UGU--UUGUGGUAACAGUGUGAGGU 5'
:| :|::|: ||| |:|||||
target 5' UGCCAUGAUGCUUUUGA-AUACUCCC 3'
>ssc-miR-122	23	ENSSSCT00000002700	604	289	-13.9	1	0.445905
miRNA 3' UGUUUGUGGUAA-CA-G---UGUGAGGU 5'
||:|| | | |||||:|
target 5' ----UCAUCAGUAGAGCCAAACACUUCC 3'
>ssc-miR-122	23	ENSSSCT00000002722	1959	885	-24.8	0.864255	1.3109
miRNA 3' UGUUUGUGGUAACAGUGUGAGGU- 5'
|||| | ||:|||||
target 5' -----GACCAGAGAGACGCUCCAC 3'
>ssc-miR-122	23	ENSSSCT00000002723	1494	420	-24.8	0.777291	1.3109
miRNA 3' UGUUUGUGGUAACAGUGUGAGGU- 5'
|||| | ||:|||||
target 5' -----GACCAGAGAGACGCUCCAC 3'
>ssc-miR-122	23	ENSSSCT00000002726	1709	359	-20.8	0.99997	0.706445
miRNA 3' UGUUUGUGGUAACAGUGUGAGGU- 5'
||| |||||||:
target 5' ---------UUUGAGACACUCCGA 3'
>ssc-miR-122	23	ENSSSCT00000002727	1338	163	-20.8	0.999765	0.706445
miRNA 3' UGUUUGUGGUAACAGUGUGAGGU- 5'
||| |||||||:
target 5' ---------UUUGAGACACUCCGA 3'
>ssc-miR-122	23	ENSSSCT00000002729	1272	610	-23.8	0.864325	0.781002
miRNA 3' UGUUUGUG-GUAACAGUGUGAGGU 5'
:||| | ||| | ||||||||
target 5' -GGAAC-CACAUGGACACACUCCU 3'
>ssc-miR-122	23	ENSSSCT00000002731	1707	1110	-17.5	1	0.755685
miRNA 3' UGUUUGUGGUA---ACAGUGUGAGGU 5'
::|| || | || ||||||:
target 5' -GGGAC-CCUUUAAUGG-ACACUCUU 3'
>ssc-miR-122	23	ENSSSCT00000002734	3786	3524	-24.8	0.977007	0.833653
miRNA 3' UGUUUGU-GGUAACAG-UGUGAGGU 5'
::| ||| |||| ||||||:
target 5' --CGGCUCCCAGUGUCAACACUCUG 3'
>ssc-miR-122	23	ENSSSCT00000002741	873	606	-18.6	1	1.51068
miRNA 3' -UGUUUGUGGUAACAGUGUGAGGU- 5'
:|::|| | || |||||:||
target 5' CGCGGACUUC-UUCCGACACUUCAU 3'
>ssc-miR-122	23	ENSSSCT00000002749	1591	754	-25.3	0.722505	1.33071
miRNA 3' UGUUUGUG-GUAACAGUGUGAGGU 5'
:||| :| ||| | ||||||||
target 5' UUAAAGGCACAUGGACACACUCCU 3'
>ssc-miR-122	23	ENSSSCT00000002771	3170	683	-22.4	0.999857	1.25828
miRNA 3' UGUUUGUGGUAACAGUGUGAGGU 5'
::| :|| | |||||:|||
target 5' -AGGAGGCCCU--UCACAUUCCC 3'
>ssc-miR-122	23	ENSSSCT00000002775	1064	831	-23.5	0.849541	0.743036
miRNA 3' UGUUUGU-GGUA--AC-AGUGUGAGGU- 5'
::||: ||:| || | |||||:||
target 5' -UGGACGUCCGUUCUGCUGACACUUCAA 3'
>ssc-miR-122	23	ENSSSCT00000002786	1918	1724	-20.2	1	0.401114
miRNA 3' -UGUUUG-UGGUAACAGUGUGAGGU 5'
:||:: :|| || ||:||||
target 5' CGCAGGAGGCCC-UG--ACGCUCCC 3'
>ssc-miR-122	23	ENSSSCT00000002793	946	289	-24.3	0.679362	1.22676
miRNA 3' -UGUUUGUGGUAACAGUGUGAGGU 5'
:| || |||: ||||||||:
target 5' UGCCAAGACCGACAUCACACUCUC 3'
>ssc-miR-122	23	ENSSSCT00000002798	986	329	-24.3	0.696684	1.22676
miRNA 3' -UGUUUGUGGUAACAGUGUGAGGU 5'
:| || |||: ||||||||:
target 5' UGCCAAGACCGACAUCACACUCUC 3'
>ssc-miR-122	23	ENSSSCT00000002830	1794	770	-26.7	0.541904	1.71065
miRNA 3' UGUUUGUGGUAACA-GUGUGAGGU- 5'
::|:| : || |||:|||||
target 5' --CGGCGCGGCUGCGCACGCUCCAC 3'
>ssc-miR-122	23	ENSSSCT00000002846	939	154	-19.4	0.999991	0.923611
miRNA 3' UGUUUGUGGUAAC-AGUGUGAGGU 5'
||| | |:|||||||
target 5' -----GACCCUCACUUACACUCCC 3'
>ssc-miR-122	23	ENSSSCT00000002847	939	665	-21.7	0.97939	2.65774
miRNA 3' -UGUUUGUGGUAACAGUGUGAGGU 5'
: :||| :|| | ||:||||
target 5' UGGUGACAGUAUGGAAACGCUCCU 3'
>ssc-miR-122	23	ENSSSCT00000002848	882	644	-21.7	0.973672	2.65774
miRNA 3' -UGUUUGUGGUAACAGUGUGAGGU 5'
: :||| :|| | ||:||||
target 5' UGGUGACAGUAUGGAAACGCUCCU 3'
>ssc-miR-122	23	ENSSSCT00000002849	939	154	-19.4	0.999991	0.923611
miRNA 3' UGUUUGUGGUAAC-AGUGUGAGGU 5'
||| | |:|||||||
target 5' -----GACCCUCACUUACACUCCC 3'
>ssc-miR-122	23	ENSSSCT00000002850	948	142	-19.4	0.999992	0.923611
miRNA 3' UGUUUGUGGUAAC-AGUGUGAGGU 5'
||| | |:|||||||
target 5' -----GACCCUCACUUACACUCCC 3'
>ssc-miR-122	23	ENSSSCT00000002857	942	730	-29.1	0.10918	1.62783
miRNA 3' -UGUUUGUGGUAACAGUGUGAGGU 5'
||| |||::| |||||||||:
target 5' CACAU-CACUGUGGUCACACUCUU 3'
>ssc-miR-122	23	ENSSSCT00000002860	963	623	-22.8	0.906033	0.842446
miRNA 3' UGUUUGUGGUA---ACAGUGUGAGGU 5'
:::|||| | || :||||||
target 5' -GGGGCACC-UGCCUGCAGCACUCCC 3'
>ssc-miR-122	23	ENSSSCT00000002861	1074	623	-22.8	0.929864	0.842446
miRNA 3' UGUUUGUGGUA---ACAGUGUGAGGU 5'
:::|||| | || :||||||
target 5' -GGGGCACC-UGCCUGCAGCACUCCC 3'
>ssc-miR-122	23	ENSSSCT00000002863	939	154	-23.7	0.776867	0.958127
miRNA 3' UGUUUGUGGUAAC-AGUGUGAGGU 5'
||||| |:|||||||
target 5' -----GACCAUCACUUACACUCCC 3'
>ssc-miR-122	23	ENSSSCT00000002864	939	154	-19.4	0.999991	0.923611
miRNA 3' UGUUUGUGGUAAC-AGUGUGAGGU 5'
||| | |:|||||||
target 5' -----GACCCUCACUUACACUCCC 3'
>ssc-miR-122	23	ENSSSCT00000002868	915	730	-29.1	0.105092	1.62783
miRNA 3' -UGUUUGUGGUAACAGUGUGAGGU 5'
||| |||::| |||||||||:
target 5' CACAU-CACUGUGGUCACACUCUU 3'
>ssc-miR-122	23	ENSSSCT00000002869	915	644	-21.7	0.977159	2.65774
miRNA 3' -UGUUUGUGGUAACAGUGUGAGGU 5'
: :||| :|| | ||:||||
target 5' UGGUGACAGUAUGGAAACGCUCCU 3'
>ssc-miR-122	23	ENSSSCT00000002877	963	726	-30.8	0.051832	1.60752
miRNA 3' UGUUU-GUGGUAACAGUGUGAGGU 5'
|| ||||:| |||||||||:
target 5' UCAUAUCACCGUGGUCACACUCUU 3'
>ssc-miR-122	23	ENSSSCT00000002878	963	726	-30.8	0.051832	1.60752
miRNA 3' UGUUU-GUGGUAACAGUGUGAGGU 5'
|| ||||:| |||||||||:
target 5' UCAUAUCACCGUGGUCACACUCUU 3'
>ssc-miR-122	23	ENSSSCT00000002882	942	154	-17	1	0.04089
miRNA 3' -UGUUUGUGGUAACAGUGUGAGGU 5'
|| |||| | ||||||:
target 5' GACUCUCACC--U---ACACUCUC 3'
>ssc-miR-122	23	ENSSSCT00000002906	1065	868	-21.5	0.992164	0.122211
miRNA 3' UGUUUGUGGUA-ACAGUGUGAGGU 5'
|||| || |||||||:
target 5' ------UCCAUCUG-CACACUCUC 3'
>ssc-miR-122	23	ENSSSCT00000002907	2156	1673	-21	0.999991	2.15293
miRNA 3' -UGUUUGUGGUAACAGUGUGAGGU 5'
||| |: : | |||||||
target 5' CACAUUCGAAGGCGAGACACUCCU 3'
>ssc-miR-122	23	ENSSSCT00000002916	1839	1397	-25.2	0.791045	1.33897
miRNA 3' -UGUUUGUGGUA-ACAGUGUGAGGU 5'
:| |:|||:| || :||||||
target 5' AGC-AGCACUACCUGAAGCACUCCC 3'
>ssc-miR-122	23	ENSSSCT00000002923	582	511	-26	0.236409	1.62802
miRNA 3' UGUUUGUGGUAACAGUGUGAGGU 5'
:::|| | ||||||||:|
target 5' -GGGGCAGCGG-GUCACACUUCU 3'
>ssc-miR-122	23	ENSSSCT00000002924	1308	1170	-23.6	0.895244	0.30292
miRNA 3' -UGUUUGUGGUAACAGUGUGAGGU 5'
:||::|| || | :||||||
target 5' CGCAGGCAGCA-U---GCACUCCU 3'
>ssc-miR-122	23	ENSSSCT00000002932	2147	378	-24.6	0.908648	1.74947
miRNA 3' UGUUUGUGGUAACAGUGUGAGGU- 5'
:|::| ||||:|||||
target 5' -----AGCUGUCAUCACGCUCCAG 3'
>ssc-miR-122	23	ENSSSCT00000002967	2272	2164	-26.2	0.715945	0.566484
miRNA 3' UGUUUGUGGUAACAGUGUGAGGU 5'
::||| | |||||:||||
target 5' -UGGACAGC---GUCACGCUCCC 3'
>ssc-miR-122	23	ENSSSCT00000002969	1521	1357	-24.6	0.812976	1.34188
miRNA 3' UGUUUGUGGUAACAGUGUGAGGU 5'
||||: || ||:||||||
target 5' ---CACACU-UUCUCGCACUCCU 3'
>ssc-miR-122	23	ENSSSCT00000002973	2600	2464	-21.1	0.999998	0.279437
miRNA 3' UGUUUGUGGUAACAGUGUGAGGU 5'
:| ||: | |||||||
target 5' ---CGCUCCGAGGGGACACUCCC 3'
>ssc-miR-122	23	ENSSSCT00000002975	3820	3271	-22.7	0.999891	0.467774
miRNA 3' -UGUUUGUGGUAACAGUGUGAGGU 5'
| ::|:|| || |||:|||
target 5' GAGUGGCGCC--UGGGACAUUCCU 3'
>ssc-miR-122	23	ENSSSCT00000002986	429	330	-28	0.060572	1.50553
miRNA 3' -UGUUUGUGGUAACAGUGUGAGGU- 5'
||:| |:|||| | |:||||||
target 5' CACGACCGCCAUGGAAAUACUCCAG 3'
>ssc-miR-122	23	ENSSSCT00000002988	429	330	-28	0.060572	1.50553
miRNA 3' -UGUUUGUGGUAACAGUGUGAGGU- 5'
||:| |:|||| | |:||||||
target 5' CACGACCGCCAUGGAAAUACUCCAG 3'
>ssc-miR-122	23	ENSSSCT00000003045	2658	2220	-20.8	1	0.237409
miRNA 3' -UGUUUGUGGUAACAGUGUGAGGU- 5'
||||| |:| | ||||||||
target 5' UACAAAGAUC--U---ACACUCCAG 3'
>ssc-miR-122	23	ENSSSCT00000003051	1719	850	-32.7	0.049265	0.992177
miRNA 3' -UGUUUGUGGUAACA-GUGUGAGGU- 5'
||: ||| ||||| |||||||||
target 5' GACGUACAGCAUUGGGCACACUCCAG 3'
>ssc-miR-122	23	ENSSSCT00000003058	795	482	-18.2	1	1.61133
miRNA 3' UGUUUG-UGGUAACAGUGUGAGGU 5'
|||| ||:: | ||||||:
target 5' -AAAACAACUGAA-UGACACUCUG 3'
>ssc-miR-122	23	ENSSSCT00000003059	2205	837	-18.2	1	0.681819
miRNA 3' -UGUUUG--UGGUAACAGUGUGAGGU 5'
:|||: :|:| | |:|||||
target 5' UGCAAGGCAGCUACAGA-AUACUCCC 3'
>ssc-miR-122	23	ENSSSCT00000003060	875	727	-26.9	0.258496	0.398441
miRNA 3' -UGUUUGUGGUAAC---AGUGUGAGGU 5'
||| |||||| | |||:|||||
target 5' GACAU-CACCAUGGAUUUCAUACUCCC 3'
>ssc-miR-122	23	ENSSSCT00000003061	792	727	-26.9	0.23079	0.398441
miRNA 3' -UGUUUGUGGUAAC---AGUGUGAGGU 5'
||| |||||| | |||:|||||
target 5' GACAU-CACCAUGGAUUUCAUACUCCC 3'
>ssc-miR-122	23	ENSSSCT00000003068	886	530	-27.3	0.22201	0.34925
miRNA 3' UGUUUGUGGUAACAGUGUGAGGU 5'
||:||:|| |||||||||
target 5' --CAAUACUAU--UCACACUCCU 3'
>ssc-miR-122	23	ENSSSCT00000003072	4190	2253	-23.8	0.99807	0.202862
miRNA 3' UGUUUGUGGUAACAGUGUGAGGU 5'
||| ||| |||||||:
target 5' -----GACC-UUGCCACACUCUC 3'
>ssc-miR-122	23	ENSSSCT00000003073	475	237	-22.9	0.627657	1.30199
miRNA 3' UGUUUGUGGUAACAGUGUGAGGU 5'
::||: || | |||:||||
target 5' -AGGACG-CAAGG-CACGCUCCC 3'
>ssc-miR-122	23	ENSSSCT00000003077	2445	2109	-16.8	1	2.00995
miRNA 3' UGUUUGUGGUAACAGUGUGAGGU 5'
:||||||
target 5' --------------AGCACUCCU 3'
>ssc-miR-122	23	ENSSSCT00000003081	2694	414	-26.1	0.791498	0.159428
miRNA 3' -UGUUUGUGGUA--ACA-GUGUGAGGU 5'
|| |::||:| || |||||||:
target 5' UACCUAUGCCGUAGUGGGCACACUCUG 3'
>ssc-miR-122	23	ENSSSCT00000003104	1533	804	-22	0.995882	0.497858
miRNA 3' -UGUUUGUGGUAACA--GUGUGAGGU- 5'
||| | ||| | ||||||:||
target 5' CACAUAGACCUA-GAUCCACACUUCAA 3'
>ssc-miR-122	23	ENSSSCT00000003106	1816	694	-23.3	0.972816	0.966951
miRNA 3' UGUUUGUGGUAAC-AG--UGUGAGGU- 5'
|| :|:|:: | | :|||||||
target 5' CCACGCGCUGGGGCUGGAGCACUCCAG 3'
>ssc-miR-122	23	ENSSSCT00000003117	1506	190	-21.7	0.997946	0.601794
miRNA 3' -UGUUUGUGGUAACAGUGUGAGGU 5'
||:: | | || :||||||
target 5' CACGGCCUGCGG-GU-GCACUCCU 3'
>ssc-miR-122	23	ENSSSCT00000003136	1638	494	-23.2	0.96684	0.645372
miRNA 3' UGUUUGUGGUA--ACA--GUGUGAGGU 5'
| ::||| || ||||||:|
target 5' -GAGGUGCCAGUGUGCCCCACACUUCU 3'
>ssc-miR-122	23	ENSSSCT00000003157	2403	1219	-26.4	0.705842	1.34753
miRNA 3' -UGUUU--GUGGUAACAGUGUGAGGU 5'
:||| :||| || :||||||
target 5' AGCAACCCUACCUUGGUGGCACUCCC 3'
>ssc-miR-122	23	ENSSSCT00000003160	3773	1732	-21.3	1	1.101
miRNA 3' -UG-UUUGUGGUAACAG-UGUGAGGU 5'
:| |:||| || | |||||||
target 5' UGCAAGACAACAACGGCAACACUCCU 3'
>ssc-miR-122	23	ENSSSCT00000003162	1510	1112	-26.2	0.552819	0.538519
miRNA 3' UGUUUGUGGUAA-CAG--UGUGAGGU 5'
:||| :||:|| || :||||||
target 5' GUAAAAGCCGUUUGUAGAGCACUCCU 3'
>ssc-miR-122	23	ENSSSCT00000003164	2310	655	-26	0.752776	1.31489
miRNA 3' UGUUUGUGGUAACAGUGUGAGGU- 5'
:|| |: | |||:|||||
target 5' ---UGCAGCGGGG-CACGCUCCAC 3'
>ssc-miR-122	23	ENSSSCT00000003182	1671	855	-19.1	1	1.42106
miRNA 3' UGUUUGUGGUAACAG-UGUGAGGU- 5'
|||: |: | :|||||||
target 5' -GAAAUUCUUUAGCCAGCACUCCAG 3'
>ssc-miR-122	23	ENSSSCT00000003183	813	662	-24.5	0.578766	0.245121
miRNA 3' -UGUUUGUGGUAACAGUGUGAGGU 5'
:| ::| : || |||||||
target 5' GGCUGGCUGUG--GUGACACUCCU 3'
>ssc-miR-122	23	ENSSSCT00000003185	2021	1290	-22.5	0.996626	0.220741
miRNA 3' UGUUUG-UGGUAAC---AG-UGUGAGGU 5'
||:| :||| || || ||||||:
target 5' -GAAGCUGCCAAUGGAAUCAACACUCUG 3'
>ssc-miR-122	23	ENSSSCT00000003202	942	533	-21.5	0.986201	1.7755
miRNA 3' UGUUUGUGGUAACAG-UGUGAGGU 5'
|: :|:| | | ||:||||
target 5' CCGUGCGCGAGCGGGAACGCUCCC 3'
>ssc-miR-122	23	ENSSSCT00000003211	1128	387	-16.5	1	2.00995
miRNA 3' UGUUUGUGGUAACAGUGUGAGGU 5'
:||||||
target 5' --------------GGCACUCCC 3'
>ssc-miR-122	23	ENSSSCT00000003216	1158	882	-23.9	0.821492	0.694714
miRNA 3' -UGUUU-GUGGUAACAGUGUGAGGU 5'
:||:: ||||: | ||:||||
target 5' CGCAGGUCACCGAAG--ACGCUCCU 3'
>ssc-miR-122	23	ENSSSCT00000003222	1915	1708	-20.2	1	1.01524
miRNA 3' UGUUUGUGGUAACAGUGUGAGGU 5'
||:| || :||||||
target 5' ----CCAUCCCAGUAGCACUCCU 3'
>ssc-miR-122	23	ENSSSCT00000003225	462	403	-26.1	0.169278	0.760652
miRNA 3' UGUUUGUGGUAACA---GUGUGAGGU 5'
:::||:||| || |||||||:
target 5' -AGGGCAUCAUGGUAACCACACUCUC 3'
>ssc-miR-122	23	ENSSSCT00000003235	1191	915	-23.9	0.8308	0.694714
miRNA 3' -UGUUU-GUGGUAACAGUGUGAGGU 5'
:||:: ||||: | ||:||||
target 5' CGCAGGUCACCGAAG--ACGCUCCU 3'
>ssc-miR-122	23	ENSSSCT00000003236	1011	735	-23.9	0.772976	0.694714
miRNA 3' -UGUUU-GUGGUAACAGUGUGAGGU 5'
:||:: ||||: | ||:||||
target 5' CGCAGGUCACCGAAG--ACGCUCCU 3'
>ssc-miR-122	23	ENSSSCT00000003241	2067	1699	-22.9	0.992342	1.28003
miRNA 3' UGUUUGUGGUAACAGUGUGAGGU- 5'
:||| || | ||||||||
target 5' --CGACAGCAAC-UGACACUCCAC 3'
>ssc-miR-122	23	ENSSSCT00000003244	1572	1024	-22.9	0.976358	1.28003
miRNA 3' UGUUUGUGGUAACAGUGUGAGGU- 5'
:||| || | ||||||||
target 5' --CGACAGCAAC-UGACACUCCAC 3'
>ssc-miR-122	23	ENSSSCT00000003245	2135	1316	-20.2	1	0.271451
miRNA 3' UGUUUGUGGUAA-CAG-UGUGAGGU 5'
|:||| | ||||||:
target 5' ----CCGCCAGAAGACAACACUCUC 3'
>ssc-miR-122	23	ENSSSCT00000003248	2230	1	-17.6	1	1.97223
miRNA 3' UGUUUGUGGUAACAGUGUGAGGU- 5'
||||||||
target 5' ---------------ACACUCCAC 3'
>ssc-miR-122	23	ENSSSCT00000003261	1608	352	-22.4	0.991754	0.137533
miRNA 3' UGUUUGUGGUAACAGUGUGAGGU- 5'
: :|| ||| |:||||||
target 5' --UGUGGCC-UUGA-AUACUCCAG 3'
>ssc-miR-122	23	ENSSSCT00000003274	1204	499	-22.2	0.980853	0.0863824
miRNA 3' UGUUUGUGGUAAC---AG-UGUGAGGU- 5'
|||:|| | || |||:||||
target 5' --CAACGCCCCGGACCUCUACAUUCCAG 3'
>ssc-miR-122	23	ENSSSCT00000003275	783	137	-16.9	1	1.55569
miRNA 3' UGUUUGUGGUAACAGUGUGAGGU 5'
||||:|||
target 5' -------------ACACAUUCCU 3'
>ssc-miR-122	23	ENSSSCT00000003276	771	137	-16.9	1	1.55569
miRNA 3' UGUUUGUGGUAACAGUGUGAGGU 5'
||||:|||
target 5' -------------ACACAUUCCU 3'
>ssc-miR-122	23	ENSSSCT00000003278	3715	945	-27.6	0.683634	0.57609
miRNA 3' -UGUUUGUGG-UAACAGUGUGAGGU- 5'
|| ::|||| || |||||||||
target 5' UACCGGCACCUAUAC-CACACUCCAU 3'
>ssc-miR-122	23	ENSSSCT00000003286	2644	218	-25.5	0.863552	2.11801
miRNA 3' -UGUUUGUGGUAACAG-UGUGAGGU- 5'
||:| |: |||| |||||:||
target 5' GACGAUGAUG--UGUCCACACUUCAG 3'
>ssc-miR-122	23	ENSSSCT00000003332	1219	76	-25	0.665281	0.314556
miRNA 3' UGUUUGUGGU-AACAG---UGUGAGGU- 5'
:: ||| ||||| |||||||:
target 5' --UGGGUCCAGUUGUCUGGACACUCCGG 3'
>ssc-miR-122	23	ENSSSCT00000003342	1219	905	-23.9	0.838295	0.503842
miRNA 3' -UGUUUGUGG-UAACAG---UGUGAGGU 5'
||: ||| : |||| |||||||
target 5' GACGUUCACAGGCUGUCCACACACUCCU 3'
>ssc-miR-122	23	ENSSSCT00000003350	663	168	-21.5	0.947703	0.702196
miRNA 3' UGUUUGUGGUAAC-A--GUGUGAGGU- 5'
:||| || | | |||||||||
target 5' --UGACAGCAAAGAUAACACACUCCAC 3'
>ssc-miR-122	23	ENSSSCT00000003360	7557	6959	-26.6	0.965331	0.528752
miRNA 3' UGUUUGUGG--UAA--CAGUGUGAGGU- 5'
|||||:| || | ||:|||||
target 5' CCAAACGCAAGAUGAGGAGACGCUCCAG 3'
>ssc-miR-122	23	ENSSSCT00000003361	4824	4226	-26.6	0.893978	0.528752
miRNA 3' UGUUUGUGG--UAA--CAGUGUGAGGU- 5'
|||||:| || | ||:|||||
target 5' CCAAACGCAAGAUGAGGAGACGCUCCAG 3'
>ssc-miR-122	23	ENSSSCT00000003388	1432	1241	-19	1	1.69953
miRNA 3' UGUUUGUGGUAACAGUGUGAGGU- 5'
||:||||||
target 5' -------------ACAUACUCCAA 3'
>ssc-miR-122	23	ENSSSCT00000003397	1869	397	-19.6	1	2.17728
miRNA 3' UGUUUGUGGUAACAG-UGUGAGGU 5'
||: || || | :||||||
target 5' UCAGCCAACAGGGCCAGCACUCCC 3'
>ssc-miR-122	23	ENSSSCT00000003401	811	439	-18	1	1.60274
miRNA 3' UGUUUGUGGUAACAGUGUGAGGU 5'
||: |:| | |||||||:|
target 5' -AAAGGAUC-U--UCACACUUCC 3'
>ssc-miR-122	23	ENSSSCT00000003402	1349	1026	-20.4	0.99996	0.703414
miRNA 3' UGUUUGUGGUAACAGUGUGAGGU 5'
::|| : | |||||||||
target 5' -UGGACCUGAACCUCACACUCCC 3'
>ssc-miR-122	23	ENSSSCT00000003416	1414	620	-21.4	0.99875	0.617883
miRNA 3' -UGUUUGUGGU-AA-CAGUGUGAGGU 5'
||| ::||| || | ||||:|||
target 5' UACACCUGCCAGUUCGCCACAUUCCC 3'
>ssc-miR-122	23	ENSSSCT00000003417	617	100	-21.5	0.934445	1.07238
miRNA 3' UGUUUGUGGUAAC-AGUGUGAGGU 5'
: ::||: || | |||:|||
target 5' -GGGGUGCCGCUGAUGACAUUCCC 3'
>ssc-miR-122	23	ENSSSCT00000003421	1509	665	-22.7	0.980508	0.482548
miRNA 3' UGUUUGUGGUAACAG-UGUGAGGU 5'
:||:| | | |||||||
target 5' -----AGCCGUGGCCAACACUCCU 3'
>ssc-miR-122	23	ENSSSCT00000003430	1758	1217	-27.7	0.386067	0.337068
miRNA 3' -UGUUUGUGGUA-ACA--GUGUGAGGU- 5'
: ::|||| || ||:||||||
target 5' GGGUGGCACCCGGUGGCCCAUACUCCAA 3'
>ssc-miR-122	23	ENSSSCT00000003442	1374	239	-24	0.861646	1.67967
miRNA 3' UGUUUGUGGUAACAGUGUGAGGU 5'
:: :|: | ||||||||
target 5' -UGGUGGCUUCGGACACACUCCC 3'
>ssc-miR-122	23	ENSSSCT00000003463	102	10	-24.1	0.045704	1.09696
miRNA 3' UGUUUGUGGUAACAG--UGUGAGGU 5'
:|: ||||| :||||||
target 5' ----UUAUGUUUGUCAGGCACUCCU 3'
>ssc-miR-122	23	ENSSSCT00000003499	1497	532	-21.7	0.997873	0.581506
miRNA 3' -UGUUU--GUGGUA--ACAGUGUGAGGU 5'
:|||: | ||| || ||:||||
target 5' GGCAAGAUCUCCAAGCUGGGACGCUCCU 3'
>ssc-miR-122	23	ENSSSCT00000003501	1724	23	-20.5	0.999994	0.565796
miRNA 3' UGUUUGUG-GUAA--CAG--UGUGAGGU 5'
|||| | ||| ||| |||||:|
target 5' -GAAAC-CACAUGUGGUCGCACACUUCC 3'
>ssc-miR-122	23	ENSSSCT00000003517	678	393	-17.1	1	0.317385
miRNA 3' UGUUUGUGGUA-ACAG---UGUGAGGU 5'
|||| || | |||||:|
target 5' ----CCACCUCCUG-CAGGACACUUCC 3'
>ssc-miR-122	23	ENSSSCT00000003518	2406	270	-21.2	0.999992	1.70032
miRNA 3' UGUUUGUGGUAACAGUGUGAGGU 5'
:|: ||:: | ||||||||
target 5' -GGAGAACUGGAG-CACACUCCC 3'
>ssc-miR-122	23	ENSSSCT00000003520	1680	1186	-24.3	0.881263	1.44357
miRNA 3' UGUUUGUGGUAACAGUGUGAGGU- 5'
:|:| ||:|||||||
target 5' -----GGCUAC--UCGCACUCCAA 3'
>ssc-miR-122	23	ENSSSCT00000003548	2182	1985	-19.8	1	0.0441072
miRNA 3' -UGUUUGUGGU--A---ACAG--UGUGAGGU 5'
|||: |:||| | || | ||||||:
target 5' GACAGCCGCCAGCUCAGUGGCAGACACUCUU 3'
>ssc-miR-122	23	ENSSSCT00000003549	828	450	-23.6	0.744134	2.20272
miRNA 3' -UGUUUGUGGUAACAGUGUGAGGU- 5'
|:::||: : | |||:|||||
target 5' GAUGGACGAGGACGCCACGCUCCAG 3'
[truncated: 63,536 more rows]
