# Supplementary material for: Identification and Analysis of Differential miRNAs in PK-15 Cells after Foot-and-Mouth Disease Virus Infection
Source: PLoS One. 2014 Mar 27;9(3):e90865. doi: 10.1371/journal.pone.0090865 (PMC3968000; doi:10.1371/journal.pone.0090865)
Supplement: File S10 — Target genes for novel miRNA candidates. (XLS) [file pone.0090865.s010.xls]

## Sheet: Sheet1
>novel_mir_13	21	ENSSSCT00000000005	6402	1220	-19.1	1	0.531122
miRNA 3' UGAGACGCGGAGACUAGAGAG- 5'
| :|| |:||||||
target 5' -----ACUAUUC-GGUCUCUCU 3'
>novel_mir_13	21	ENSSSCT00000000007	1413	113	-15.9	1	1.95609
miRNA 3' UGAGACGCGGAGACUAGAGAG- 5'
|||:||||
target 5' ------------AGAUUUCUCA 3'
>novel_mir_13	21	ENSSSCT00000000074	7080	4664	-28.7	0.740926	1.03209
miRNA 3' UGAGACGCGGAG-ACUAGAGAG- 5'
||:|:|| |||||||||
target 5' ---AUGUGUCUAAUGAUCUCUCG 3'
>novel_mir_13	21	ENSSSCT00000000083	1639	460	-19.7	1	2.13499
miRNA 3' UGAGACGCGGAGACUAGAGAG- 5'
|||||||||
target 5' -----------GUGAUCUCUCG 3'
>novel_mir_13	21	ENSSSCT00000000086	1166	425	-15.4	1	2.07732
miRNA 3' UGAGACGCGGAGACUAGAGAG- 5'
|||||:||
target 5' ------------AGAUCUUUCU 3'
>novel_mir_13	21	ENSSSCT00000000090	1410	633	-18.2	1	0.404046
miRNA 3' UGAGACGCGG--AGACUAGAGAG- 5'
|| | | ||||||||:
target 5' ---AUGA-CACAUGUGAUCUCUUU 3'
>novel_mir_13	21	ENSSSCT00000000136	1265	1217	-22.3	0.978	0.901237
miRNA 3' UGAGACGCGGAGACUAGAGAG 5'
:||| :| | |||:|||||
target 5' CUUCUAUGAC-CUGGUCUCUG 3'
>novel_mir_13	21	ENSSSCT00000000143	1431	1378	-25.5	0.63309	1.22224
miRNA 3' UGAGACGCGG-AGACUAGAGAG 5'
||| || ||||:|||||
target 5' -GUCU-CGACAUCUGGUCUCUG 3'
>novel_mir_13	21	ENSSSCT00000000169	2571	2025	-14.5	1	1.85404
miRNA 3' UGAGACGCGGAGACUAGAGAG 5'
| ||||:|||
target 5' ---------GUGUGAUUUCUG 3'
>novel_mir_13	21	ENSSSCT00000000171	2715	1040	-12.7	1	2.21404
miRNA 3' UGAGACGCGGAGACUAGAGAG 5'
|||:|||
target 5' ------------GGAUUUCUA 3'
>novel_mir_13	21	ENSSSCT00000000197	955	538	-18	1	1.99024
miRNA 3' UGAGACGCGGAGACUAGAGAG- 5'
||||||||
target 5' ------------AGAUCUCUCU 3'
>novel_mir_13	21	ENSSSCT00000000207	1506	23	-19.6	1	1.06537
miRNA 3' UGAGACGCGG--AGACUAGAGAG- 5'
| |: | ||||||||
target 5' ----GGGGUAUAUAGGAUCUCUCG 3'
>novel_mir_13	21	ENSSSCT00000000230	2119	597	-21.8	0.999594	0.545901
miRNA 3' UGAGACGCGGAG--A-CUAGAGAG- 5'
|||| | |||||||:
target 5' ------GGCCUAUAUGGAUCUCUUG 3'
>novel_mir_13	21	ENSSSCT00000000233	993	813	-15.5	1	2.22319
miRNA 3' UGAGACGCGGAGACUAGAGAG 5'
|||||||
target 5' ------------AGAUCUCUA 3'
>novel_mir_13	21	ENSSSCT00000000239	1316	1121	-19.3	1	1.35082
miRNA 3' UGAGACGCGGAGACUAGAGAG 5'
||| | || |:|||||
target 5' -GUCUUCACCAG-GGUCUCUG 3'
>novel_mir_13	21	ENSSSCT00000000243	1325	1130	-19.3	1	1.35082
miRNA 3' UGAGACGCGGAGACUAGAGAG 5'
||| | || |:|||||
target 5' -GUCUUCACCAG-GGUCUCUG 3'
>novel_mir_13	21	ENSSSCT00000000255	591	305	-15.5	1	2.22319
miRNA 3' UGAGACGCGGAGACUAGAGAG 5'
|||||||
target 5' ------------AGAUCUCUG 3'
>novel_mir_13	21	ENSSSCT00000000257	552	529	-15.3	1	2.22319
miRNA 3' UGAGACGCGGAGACUAGAGAG 5'
|||||||
target 5' ------------GGAUCUCUG 3'
>novel_mir_13	21	ENSSSCT00000000267	2103	1258	-18.7	1	0.510445
miRNA 3' UGAGACGCGGAGACUAGAGAG 5'
|| | |||||||
target 5' ------AGCAUGAGAUCUCUG 3'
>novel_mir_13	21	ENSSSCT00000000272	1245	290	-22.3	0.976614	1.42789
miRNA 3' -UGAGACGCGGAGACUAGAGAG 5'
||| | || || |||||:|
target 5' AACUGAGGGC-UCAGAUCUUUG 3'
>novel_mir_13	21	ENSSSCT00000000279	1882	1277	-28.8	0.268466	0.733082
miRNA 3' -UGAGACGCGGA--GACUAGAGAG 5'
:|| |||: | |||:|||||
target 5' UGCUGAGCGUGUUCCUGGUCUCUG 3'
>novel_mir_13	21	ENSSSCT00000000290	1921	1839	-19.2	1	2.25283
miRNA 3' UGAGACGCGGAGACUAGAGAG- 5'
||:||||||
target 5' -----------AUGGUCUCUCA 3'
>novel_mir_13	21	ENSSSCT00000000292	1234	913	-14.2	1	0.350248
miRNA 3' UGAGAC-GCGGAGACUAGAGAG 5'
| || : |||||:|
target 5' ----AGACGGUGA-GAUCUUUG 3'
>novel_mir_13	21	ENSSSCT00000000303	729	609	-16.1	1	2.45145
miRNA 3' UGAGACGCGGAGACUAGAGAG 5'
||:|||||
target 5' -----------GUGGUCUCUG 3'
>novel_mir_13	21	ENSSSCT00000000337	939	485	-20	0.999765	0.068561
miRNA 3' -UGAGACGCGGAGACUAGAGAG 5'
|||: ||: |||:|||
target 5' GACUUCA-GCUG--GAUUUCUG 3'
>novel_mir_13	21	ENSSSCT00000000349	936	410	-27.4	0.218364	1.54686
miRNA 3' -UGAGACGCG-GA-GACUAGAGAG 5'
||||||| :| |||||||:|
target 5' GACUCUGCAUAUUGCUGAUCUUUG 3'
>novel_mir_13	21	ENSSSCT00000000351	942	413	-27.4	0.219991	1.54686
miRNA 3' -UGAGACGCG-GA-GACUAGAGAG 5'
||||||| :| |||||||:|
target 5' GACUCUGCAUAUUGCUGAUCUUUG 3'
>novel_mir_13	21	ENSSSCT00000000373	936	477	-16.3	1	1.0965
miRNA 3' UGAGACGCGGA--GA-CUAGAGAG 5'
||: |:: || |||:|||
target 5' CCUUGGAGUUCAGCUAGAUUUCUG 3'
>novel_mir_13	21	ENSSSCT00000000376	930	482	-20	0.999746	0.068561
miRNA 3' -UGAGACGCGGAGACUAGAGAG 5'
|||: ||: |||:|||
target 5' GACUUCA-GCUG--GAUUUCUG 3'
>novel_mir_13	21	ENSSSCT00000000413	2025	1880	-35.3	0.019191	0.424309
miRNA 3' -UGAGACGCGGAGACUAGAGAG 5'
:|| || |||||||:|||||
target 5' AGCUGUG-GCCUCUGGUCUCUG 3'
>novel_mir_13	21	ENSSSCT00000000421	1196	1051	-35.3	0.008585	0.424309
miRNA 3' -UGAGACGCGGAGACUAGAGAG 5'
:|| || |||||||:|||||
target 5' AGCUGUG-GCCUCUGGUCUCUG 3'
>novel_mir_13	21	ENSSSCT00000000425	1226	269	-18.1	1	0.759689
miRNA 3' UGAGACGCGGAGACUAGAGAG 5'
|:|| | : |:|||||
target 5' -GUUUGGGGUC--GGUCUCUA 3'
>novel_mir_13	21	ENSSSCT00000000427	3159	2048	-20.4	1	0.338713
miRNA 3' UGAGACGCGG--AG-ACUAGAGAG 5'
||: || ||:|||||
target 5' ------AGCUCAUCGUGGUCUCUA 3'
>novel_mir_13	21	ENSSSCT00000000428	2580	2066	-20.4	1	0.338713
miRNA 3' UGAGACGCGG--AG-ACUAGAGAG 5'
||: || ||:|||||
target 5' ------AGCUCAUCGUGGUCUCUA 3'
>novel_mir_13	21	ENSSSCT00000000446	1823	1490	-21.4	0.999709	1.46369
miRNA 3' UGAGACGCGGAG--ACUAGAGAG 5'
|:||: ||:|||||
target 5' ------GGUCUUGGUGGUCUCUG 3'
>novel_mir_13	21	ENSSSCT00000000453	1409	933	-18.4	1	0.230515
miRNA 3' UGAGACGCGGAGACUAGAGAG 5'
|:| |||||||
target 5' ------GGUCAAGGAUCUCUA 3'
>novel_mir_13	21	ENSSSCT00000000459	1823	1490	-21.4	0.999709	1.46369
miRNA 3' UGAGACGCGGAG--ACUAGAGAG 5'
|:||: ||:|||||
target 5' ------GGUCUUGGUGGUCUCUG 3'
>novel_mir_13	21	ENSSSCT00000000471	1537	1462	-17.3	1	1.44022
miRNA 3' UGAGACGCGGAGACUAGAGAG 5'
| | | |||||||
target 5' ----AGGGGCAGAGAUCUCUA 3'
>novel_mir_13	21	ENSSSCT00000000473	1952	1854	-27.4	0.455172	0.0695576
miRNA 3' UGAGACGCGGAG---ACUAGAGAG 5'
||||::|| ||||||||
target 5' ---GUGCGUUUCCAGUGAUCUCUG 3'
>novel_mir_13	21	ENSSSCT00000000484	1092	647	-22.6	0.942271	0.957286
miRNA 3' UGAGACGCGG--A-GACUAGAGAG 5'
|| || | |||:|||||
target 5' ---AUGGGCGGAUGCUGGUCUCUA 3'
>novel_mir_13	21	ENSSSCT00000000496	1480	40	-24.5	0.806189	0.543536
miRNA 3' -UGAGACGCGGA-G--ACUAGAGAG 5'
||||| ||| : ||:|||||
target 5' AACUCUA-GCCGGUGGUGGUCUCUG 3'
>novel_mir_13	21	ENSSSCT00000000526	1900	804	-16.3	1	0.740489
miRNA 3' UGAGACG-CGGAGACUAGAGAG 5'
||| | || ||||:|||
target 5' -AUCUUCAGACU-UGAUUUCUA 3'
>novel_mir_13	21	ENSSSCT00000000540	2724	1593	-13.3	1	0.0414535
miRNA 3' UGAGACGC-GGAGACUAGAGAG 5'
| || |||||:|
target 5' ------GGACCA--GAUCUUUA 3'
>novel_mir_13	21	ENSSSCT00000000542	989	736	-14.9	1	2.10488
miRNA 3' UGAGACGCGGAGACUAGAGAG 5'
|:|||||
target 5' ------------AGGUCUCUG 3'
>novel_mir_13	21	ENSSSCT00000000550	1525	1221	-14.7	1	0.812028
miRNA 3' -UGAGACGCGG--AGACUAGAGAG 5'
|:||| : || |||||:|
target 5' UAUUCUUU-UAAAUCAGAUCUUUA 3'
>novel_mir_13	21	ENSSSCT00000000555	3072	1694	-16.8	1	2.35145
miRNA 3' UGAGACGCGGAGACUAGAGAG 5'
||||||||
target 5' -----------AUGAUCUCUG 3'
>novel_mir_13	21	ENSSSCT00000000578	1682	453	-19.5	1	0.45991
miRNA 3' UGAGACGCGG-AGACUAGAGAG- 5'
|| : |:||||||:||
target 5' ----AGCAAUAUUUGAUCUUUCA 3'
>novel_mir_13	21	ENSSSCT00000000579	690	634	-17.3	1	1.16553
miRNA 3' UGAGACGCGGAGACUAGAGAG 5'
||| | || |||:|||
target 5' -GUCUUCACCAG-GAUUUCUG 3'
>novel_mir_13	21	ENSSSCT00000000590	1405	1199	-18.1	1	0.0253297
miRNA 3' UGAGACGCGG--AGACUAGAGAG- 5'
|| | |: |: ||||||||
target 5' -AUCAGA-CUAAUUAGAUCUCUCU 3'
>novel_mir_13	21	ENSSSCT00000000601	819	344	-14	1	1.0403
miRNA 3' UGAGACGCGGAGACUAGAGAG 5'
|| | | |||||:|
target 5' ---AUGGGGAGC-GAUCUUUG 3'
>novel_mir_13	21	ENSSSCT00000000608	261	163	-18	0.997657	0.948187
miRNA 3' UGAGACGCGG-AGACUAGAGAG- 5'
|| | || |||||||:
target 5' ---GUGAGAAAUCAGAUCUCUUC 3'
>novel_mir_13	21	ENSSSCT00000000613	1960	686	-18.1	1	1.46074
miRNA 3' UGAGACGCGGAG--ACUAGAGAG 5'
| |:|: ||||||||
target 5' ----AGAACUUUAAUGAUCUCUG 3'
>novel_mir_13	21	ENSSSCT00000000614	2022	629	-23.7	0.960711	0.496872
miRNA 3' UGAGACGCGGAGACUAGAGAG- 5'
|||| | | |||:||||
target 5' -AUCUGGGAGUGAGAUUUCUCC 3'
>novel_mir_13	21	ENSSSCT00000000627	1116	940	-20.5	0.999585	0.631749
miRNA 3' UGAGACGCGGAG--A-CUAGAGAG 5'
||| |: |||| | |||||:|
target 5' UCUCAGUUCCUCACUAGAUCUUUA 3'
>novel_mir_13	21	ENSSSCT00000000634	897	86	-24.8	0.55365	0.212817
miRNA 3' UGAGACGCGGAG---ACUAGAGAG 5'
:||||: ||||||||
target 5' -----AUGCCUUUGAUGAUCUCUG 3'
>novel_mir_13	21	ENSSSCT00000000639	561	321	-15.5	1	2.22319
miRNA 3' UGAGACGCGGAGACUAGAGAG 5'
|||||||
target 5' ------------AGAUCUCUG 3'
>novel_mir_13	21	ENSSSCT00000000660	3333	296	-18.2	1	0.229889
miRNA 3' UGAGACGC--GGAGACUAGAGAG 5'
|: ||| ||||||:|
target 5' ----AGUUCACCUAUGAUCUUUA 3'
>novel_mir_13	21	ENSSSCT00000000671	4715	3859	-26.3	0.910566	0.62693
miRNA 3' -UGAGACGCGGAGACUAGAGAG- 5'
:|||| |:| |||||||:
target 5' GGCUCUUUGUCAG-GAUCUCUUC 3'
>novel_mir_13	21	ENSSSCT00000000682	1078	391	-18.4	1	0.0809841
miRNA 3' UGAGACGCGGAGACUAGAGAG 5'
|| || ||| |||:|||
target 5' UCUAUG-GCCAGCGAUUUCUA 3'
>novel_mir_13	21	ENSSSCT00000000687	822	530	-22.7	0.864236	0.286859
miRNA 3' UGAGACGCGGAGACUAGAGAG 5'
|:| :||||||||:|
target 5' ----AGUG-UUCUGAUCUUUG 3'
>novel_mir_13	21	ENSSSCT00000000700	1907	1752	-21.3	0.999859	0.987327
miRNA 3' -UGAGACGCGGAG---A-CUAGAGAG 5'
|:|: ||||| | |:|||||
target 5' CAUUUACAGCCUCUAUUCGGUCUCUA 3'
>novel_mir_13	21	ENSSSCT00000000701	1808	1653	-21.3	0.999786	0.987327
miRNA 3' -UGAGACGCGGAG---A-CUAGAGAG 5'
|:|: ||||| | |:|||||
target 5' CAUUUACAGCCUCUAUUCGGUCUCUA 3'
>novel_mir_13	21	ENSSSCT00000000715	4267	2172	-14	1	1.04131
miRNA 3' UGAGACGCGGAGA-CUAGAGAG 5'
||| | |||||:|
target 5' ---AUGCA--UAGAGAUCUUUG 3'
>novel_mir_13	21	ENSSSCT00000000716	4669	2432	-20.6	1	0.339449
miRNA 3' -UGAGACGCGGAGACUAGAGAG- 5'
|| :|| | || ||:||||||
target 5' GACAUUG-GACU-UGGUCUCUCU 3'
>novel_mir_13	21	ENSSSCT00000000720	3486	2305	-29.7	0.351615	0.842819
miRNA 3' UGAGACGCGGAGACUAGAGAG- 5'
|:| ||:||:||||||
target 5' ----CGUGGCUUUGGUCUCUCA 3'
>novel_mir_13	21	ENSSSCT00000000721	1612	27	-22.4	0.990292	0.040501
miRNA 3' UGAGACGCGGAGACUAGAGAG 5'
|||: ||||||||
target 5' ----AGCGUGG-UGAUCUCUG 3'
>novel_mir_13	21	ENSSSCT00000000728	3480	2373	-20.7	1	0.628192
miRNA 3' -UGAGAC--GCGGAGA--CUAGAGAG- 5'
|| ||| || || | |||:||||
target 5' AAC-CUGGACGGCUGUGAGAUUUCUCU 3'
>novel_mir_13	21	ENSSSCT00000000735	2878	712	-21.6	0.999985	0.741579
miRNA 3' UGAGACGCGGAGACUAGAGAG- 5'
:|:| ||:| |||:||||
target 5' UUUUUACGUCG--GAUUUCUCC 3'
>novel_mir_13	21	ENSSSCT00000000737	1919	712	-21.6	0.999592	0.741579
miRNA 3' UGAGACGCGGAGACUAGAGAG- 5'
:|:| ||:| |||:||||
target 5' UUUUUACGUCG--GAUUUCUCC 3'
>novel_mir_13	21	ENSSSCT00000000742	1961	816	-14.7	1	2.10488
miRNA 3' UGAGACGCGGAGACUAGAGAG 5'
|:|||||
target 5' ------------GGGUCUCUA 3'
>novel_mir_13	21	ENSSSCT00000000755	2673	1279	-21.9	0.999896	0.879161
miRNA 3' UGAGACGC-G--GAGACUAGAGAG 5'
||||| : | |||:|||||
target 5' -GUCUGCAAUAACCCUGGUCUCUA 3'
>novel_mir_13	21	ENSSSCT00000000757	1796	1314	-15.7	1	1.95609
miRNA 3' UGAGACGCGGAGACUAGAGAG- 5'
|||:||||
target 5' ------------GGAUUUCUCG 3'
>novel_mir_13	21	ENSSSCT00000000773	885	511	-16	1	0.290439
miRNA 3' UGAGACGCGGAGACUAGAGAG 5'
|:| |||:|||
target 5' ------AGUCCAGGAUUUCUA 3'
>novel_mir_13	21	ENSSSCT00000000789	810	489	-18.3	1	0.75448
miRNA 3' -UG-AGACGCGGAGACUAGAGAG- 5'
:| ||| | | |||||:||
target 5' AGCAUCUUUGGCAGAGAUCUUUCC 3'
>novel_mir_13	21	ENSSSCT00000000792	2172	1475	-14.9	1	2.10488
miRNA 3' UGAGACGCGGAGACUAGAGAG 5'
|:|||||
target 5' ------------AGGUCUCUG 3'
>novel_mir_13	21	ENSSSCT00000000797	1029	801	-16.6	1	0.911487
miRNA 3' UGAGACGCGGAGACUAGAGAG 5'
:|| |:|||||
target 5' --------GUUCAGGUCUCUG 3'
>novel_mir_13	21	ENSSSCT00000000819	3494	494	-17.7	1	2.29124
miRNA 3' UGAGACGCGGAGACUAGAGAG- 5'
||||||||:
target 5' -----------AUGAUCUCUUG 3'
>novel_mir_13	21	ENSSSCT00000000830	3344	1689	-22.1	0.999962	1.10797
miRNA 3' -UGAGACGCGGAGACUAGAGAG 5'
:| | ||| | |:|||||
target 5' GGCCCGGCGGCAG-GGUCUCUG 3'
>novel_mir_13	21	ENSSSCT00000000831	1365	1090	-20.6	0.999874	1.80766
miRNA 3' UGAGACGCGGAGACUAGAGAG 5'
||||:|||||
target 5' ---------GUCUGGUCUCUG 3'
>novel_mir_13	21	ENSSSCT00000000843	5516	4516	-19	1	0.749234
miRNA 3' UGAGACGCGGAGACUAGAGAG 5'
|||: || |||:|||
target 5' --ACUGUAGAUCAGAUUUCUA 3'
>novel_mir_13	21	ENSSSCT00000000845	2187	1566	-17.6	1	1.07739
miRNA 3' UGAGA---CGCGGAG---ACUAGAGAG 5'
|||| | ::|: ||:|||||
target 5' UCUCUUCAGAAUUUUAAGUGGUCUCUG 3'
>novel_mir_13	21	ENSSSCT00000000850	3417	2466	-24	0.990546	2.0666
miRNA 3' -UGAGACGCGGAG--ACUAGAGAG 5'
|||: ||:|: ||:|||||
target 5' AACUUAUAGCUUUGAUGGUCUCUG 3'
>novel_mir_13	21	ENSSSCT00000000854	2430	933	-19.3	1	1.09043
miRNA 3' UGAGACGCGGAGACUAGAGAG 5'
| | ||||||||
target 5' ------AGGCAGUGAUCUCUA 3'
>novel_mir_13	21	ENSSSCT00000000855	3582	1032	-19.3	1	1.09043
miRNA 3' UGAGACGCGGAGACUAGAGAG 5'
| | ||||||||
target 5' ------AGGCAGUGAUCUCUA 3'
>novel_mir_13	21	ENSSSCT00000000857	2352	99	-17.4	1	1.99024
miRNA 3' UGAGACGCGGAGACUAGAGAG- 5'
||||||||
target 5' ------------GGAUCUCUCC 3'
>novel_mir_13	21	ENSSSCT00000000863	1116	995	-19.3	0.999999	2.13499
miRNA 3' UGAGACGCGGAGACUAGAGAG- 5'
|||||||||
target 5' -----------AUGAUCUCUCU 3'
>novel_mir_13	21	ENSSSCT00000000864	752	552	-23.4	0.72315	1.02429
miRNA 3' -UGAGAC-GCGGAGACUAGAGAG- 5'
|||:| | |:|:||||||||:
target 5' AACUUUAUCUCUUUUGAUCUCUUU 3'
>novel_mir_13	21	ENSSSCT00000000867	2222	2022	-23.4	0.982501	1.02429
miRNA 3' -UGAGAC-GCGGAGACUAGAGAG- 5'
|||:| | |:|:||||||||:
target 5' AACUUUAUCUCUUUUGAUCUCUUU 3'
>novel_mir_13	21	ENSSSCT00000000875	4704	1520	-12.9	1	1.82116
miRNA 3' UGAGACGCGGAGACUAGAGAG 5'
| |||:|||
target 5' ---------GUGAGAUUUCUG 3'
>novel_mir_13	21	ENSSSCT00000000890	936	441	-20.7	0.997449	0.0747427
miRNA 3' -UGAGACGCGG-AGACUAGAGAG 5'
:| ||| || | |||:|||
target 5' AGC-CUGGGCAGUGGGAUUUCUG 3'
>novel_mir_13	21	ENSSSCT00000000892	945	589	-14.2	1	2.50653
miRNA 3' UGAGACGCGGAGACUAGAGAG 5'
||||||:|
target 5' -----------AUGAUCUUUG 3'
>novel_mir_13	21	ENSSSCT00000000894	1275	385	-25	0.669437	2.07092
miRNA 3' -UGAGACGCGGAGACUAGAGAG- 5'
||| || | : ||:||||||
target 5' AACUGUGGGAUAGUGGUCUCUCU 3'
>novel_mir_13	21	ENSSSCT00000000902	918	750	-24.2	0.668471	0.400743
miRNA 3' UGAGACGCGGAGA-CUAGAGAG- 5'
:||| | ||| |||:||||
target 5' CUUCUUUGGCUCAGGAUUUCUCC 3'
>novel_mir_13	21	ENSSSCT00000000904	942	209	-19.3	0.999992	0.808429
miRNA 3' UGAGACGCGGAGACUAGAGAG 5'
|||| ||| |||||:|
target 5' UCUCUUU-CCUG-GAUCUUUG 3'
>novel_mir_13	21	ENSSSCT00000000905	927	482	-19.1	0.999997	0.124038
miRNA 3' -UGAGA--CGCGGA--GA--CUAGAGAG 5'
:|||| || :| || |||:|||
target 5' UGCUCUUGGCUAUUAACUUAGAUUUCUG 3'
>novel_mir_13	21	ENSSSCT00000000906	915	195	-20.5	0.998374	0.672797
miRNA 3' UGAGACGCGGAGA-CUAGAGAG 5'
|||| | :||| |||||:|
target 5' CCUCU-CUUUUCUGGAUCUUUG 3'
>novel_mir_13	21	ENSSSCT00000000920	1375	806	-15.5	1	2.22319
miRNA 3' UGAGACGCGGAGACUAGAGAG 5'
|||||||
target 5' ------------AGAUCUCUG 3'
>novel_mir_13	21	ENSSSCT00000000921	1375	806	-15.5	1	2.22319
miRNA 3' UGAGACGCGGAGACUAGAGAG 5'
|||||||
target 5' ------------AGAUCUCUG 3'
>novel_mir_13	21	ENSSSCT00000000922	1042	590	-15.5	1	2.22319
miRNA 3' UGAGACGCGGAGACUAGAGAG 5'
|||||||
target 5' ------------AGAUCUCUG 3'
>novel_mir_13	21	ENSSSCT00000000945	4054	2079	-23.1	0.999622	0.57533
miRNA 3' UGAGACGCGGAGACUAGAGAG 5'
||| :|:||||||||
target 5' --GCUGAA-UUUUGAUCUCUG 3'
>novel_mir_13	21	ENSSSCT00000000955	2148	1917	-25.2	0.830942	0.179605
miRNA 3' UGAGACGCGGAG--ACUAGAGAG 5'
:||||: ||||||||
target 5' -----AUGCCUUAUUGAUCUCUG 3'
>novel_mir_13	21	ENSSSCT00000000956	2055	1824	-25.2	0.816918	0.179605
miRNA 3' UGAGACGCGGAG--ACUAGAGAG 5'
:||||: ||||||||
target 5' -----AUGCCUUAUUGAUCUCUG 3'
>novel_mir_13	21	ENSSSCT00000000966	1035	1	-24.1	0.73534	0.372742
miRNA 3' UGAGACGCGGAGACUAGAGAG- 5'
||:| :|| ||:||||||
target 5' UCUUU-UGCAGAUGGUCUCUCU 3'
>novel_mir_13	21	ENSSSCT00000000968	3849	1693	-24.2	0.991522	0.536307
miRNA 3' UGAGACGCGGAGA-CUAGAGAG 5'
:||:|| || |:|||||
target 5' --AUUGUGCAACUGGGUCUCUG 3'
>novel_mir_13	21	ENSSSCT00000000981	747	606	-15.4	1	0.793122
miRNA 3' UGAGACGCGGAGACUAGAGAG 5'
:| ||||||:|
target 5' -------AUCAGUGAUCUUUG 3'
>novel_mir_13	21	ENSSSCT00000000986	2146	2070	-22.5	0.997	0.0705407
miRNA 3' UGAGACGCGGAGACUAGAGAG- 5'
|||| :| || |||:||||
target 5' CCUCU-UGACUAAGAUUUCUCA 3'
>novel_mir_13	21	ENSSSCT00000000991	3594	2402	-15.5	1	2.22319
miRNA 3' UGAGACGCGGAGACUAGAGAG 5'
|||||||
target 5' ------------AGAUCUCUG 3'
>novel_mir_13	21	ENSSSCT00000000997	909	277	-16.2	1	0.11533
miRNA 3' UGAGACG-CGGAGACUAGAGAG 5'
|| || ||||||:|
target 5' ---AUGGAGCGAGUGAUCUUUA 3'
>novel_mir_13	21	ENSSSCT00000001010	1089	629	-26.9	0.315517	0.358412
miRNA 3' -UGAGACGCGGAGA--CUAGAGAG- 5'
:| ||| :|||| |||||||:
target 5' UGCAGUGCCUCUCUCAGAUCUCUUA 3'
>novel_mir_13	21	ENSSSCT00000001042	1791	353	-23	0.980204	0.250086
miRNA 3' -UGAGACGCGGAGACUAGAGAG- 5'
:||: || | |:||||||
target 5' AGCUUCA-GCAGCGGGUCUCUCA 3'
>novel_mir_13	21	ENSSSCT00000001051	1057	776	-16.2	1	0.874152
miRNA 3' UGAGACGCGGAGACUAGAGAG 5'
:|| |||||||
target 5' --------GUUC-GAUCUCUA 3'
>novel_mir_13	21	ENSSSCT00000001075	3383	3031	-22.8	0.999527	1.92274
miRNA 3' UGAGACGCGGAGACUAGAGAG- 5'
|| | |::| ||||||||
target 5' -GUCAGAGUUUGAGAUCUCUCC 3'
>novel_mir_13	21	ENSSSCT00000001134	740	199	-27	0.195855	0.55713
miRNA 3' UGAGACGC--GGAGACUAGAGAG 5'
|||:| || |||:|||||
target 5' --ACUGUGGACCCCUGGUCUCUG 3'
>novel_mir_13	21	ENSSSCT00000001168	1085	490	-16.4	1	0.597213
miRNA 3' UGAGACGCGGAGA-CUAGAGAG- 5'
:|:| || | |||||:||
target 5' UUUUUACGGAGCAGGAUCUUUCU 3'
>novel_mir_13	21	ENSSSCT00000001183	1305	876	-20.5	0.999879	0.66868
miRNA 3' UGAGACGCGGAGACUAGAGAG- 5'
| ||: |||||:||
target 5' ---AUUAGCUGAGGAUCUUUCU 3'
>novel_mir_13	21	ENSSSCT00000001185	2759	2429	-20.2	1	0.11168
miRNA 3' UGAGACGCGGAGACUAGAGAG- 5'
:|: |||||:||||
target 5' -----AUGUA-CUGAUUUCUCC 3'
>novel_mir_13	21	ENSSSCT00000001191	1036	236	-28.5	0.154262	0.616893
miRNA 3' UGAGACGCGGAGACUAGAGAG- 5'
:||||:| || |||||||:
target 5' CUUCUGUGGCUG-GAUCUCUUG 3'
>novel_mir_13	21	ENSSSCT00000001192	720	467	-19.9	0.998828	0.575247
miRNA 3' UGAGACGCGGAG--ACUAGAGAG- 5'
:||| ||||||||:
target 5' -------UUCUCAUUGAUCUCUUU 3'
>novel_mir_13	21	ENSSSCT00000001228	1578	206	-17	1	1.88813
miRNA 3' UGAGACGCGGAGACUAGAGAG- 5'
|:||||||
target 5' ------------AGGUCUCUCC 3'
>novel_mir_13	21	ENSSSCT00000001251	1176	758	-22.4	0.966037	0.624551
miRNA 3' -UGAGACGCGGAGACUAGAGAG 5'
:||: :||| |||||:|
target 5' GGCUUCUUGCCAG-GAUCUUUG 3'
>novel_mir_13	21	ENSSSCT00000001258	1176	758	-22.4	0.966037	0.624551
miRNA 3' -UGAGACGCGGAGACUAGAGAG 5'
:||: :||| |||||:|
target 5' GGCUUCUUGCCAG-GAUCUUUG 3'
>novel_mir_13	21	ENSSSCT00000001280	942	194	-21.4	0.986539	0.662077
miRNA 3' UGAGACGCGGAGA--CUAGAGAG 5'
||||: ||| |||||:|
target 5' -AUCUGUCACUCCUAGAUCUUUG 3'
>novel_mir_13	21	ENSSSCT00000001281	924	194	-20.5	0.998473	1.28812
miRNA 3' UGAGACGCGGAGA---CUAGAGAG 5'
||| |||:| |||||||
target 5' -AUCUUU-CCUUUCUAGAUCUCUG 3'
>novel_mir_13	21	ENSSSCT00000001284	936	194	-21.4	0.986153	0.662077
miRNA 3' UGAGACGCGGAGA--CUAGAGAG 5'
||||: ||| |||||:|
target 5' -AUCUGUCACUCCUAGAUCUUUG 3'
>novel_mir_13	21	ENSSSCT00000001285	924	194	-20.5	0.998473	1.28812
miRNA 3' UGAGACGCGGAGA---CUAGAGAG 5'
||| |||:| |||||||
target 5' -AUCUUU-CCUUUCUAGAUCUCUG 3'
>novel_mir_13	21	ENSSSCT00000001303	1218	866	-18.5	1	1.99024
miRNA 3' UGAGACGCGGAGACUAGAGAG- 5'
||||||||
target 5' ------------AGAUCUCUCA 3'
>novel_mir_13	21	ENSSSCT00000001308	1167	134	-15.9	1	2.07732
miRNA 3' UGAGACGCGGAGACUAGAGAG- 5'
|||||:||
target 5' ------------AGAUCUUUCG 3'
>novel_mir_13	21	ENSSSCT00000001309	936	124	-28	0.169047	1.05114
miRNA 3' -UGAGACGCGG---AGACUAGAGAG- 5'
|| :||| : ||||:||||||
target 5' AACAUUGCUAUUAUUCUGGUCUCUCA 3'
>novel_mir_13	21	ENSSSCT00000001322	930	193	-22.8	0.887297	0.32898
miRNA 3' -UGAGACGC-GGAGA-CUAGAGAG 5'
|| |||: ::||| |||||||
target 5' AAC-CUGUCUUUUCUGGAUCUCUG 3'
>novel_mir_13	21	ENSSSCT00000001385	942	727	-23.4	0.810698	0.384727
miRNA 3' UGAGAC-GCGGAGACUAGAGAG- 5'
||| :| :| ||:||||||
target 5' UCUCACAUGGUUGUGGUCUCUCU 3'
>novel_mir_13	21	ENSSSCT00000001386	939	727	-23.4	0.809566	0.384727
miRNA 3' UGAGAC-GCGGAGACUAGAGAG- 5'
||| :| :| ||:||||||
target 5' UCUCACAUGGUUGUGGUCUCUCU 3'
>novel_mir_13	21	ENSSSCT00000001404	939	194	-21.3	0.988924	0.399676
miRNA 3' UGAGACGCGGAGA--CUAGAGAG 5'
||| |||: |||||||
target 5' -AUCUAUCCCUUCUGGAUCUCUG 3'
>novel_mir_13	21	ENSSSCT00000001414	954	730	-23.4	0.815157	0.384727
miRNA 3' UGAGAC-GCGGAGACUAGAGAG- 5'
||| :| :| ||:||||||
target 5' UCUCACAUGGUUGUGGUCUCUCU 3'
>novel_mir_13	21	ENSSSCT00000001416	936	195	-23.1	0.85133	0.471863
miRNA 3' UGAGACGCGGAGA-CUAGAGAG 5'
|||| | :||| |||||||
target 5' CCUCU-CUUUUCUGGAUCUCUG 3'
>novel_mir_13	21	ENSSSCT00000001419	936	195	-23.1	0.85133	0.471863
miRNA 3' UGAGACGCGGAGA-CUAGAGAG 5'
|||| | :||| |||||||
target 5' CCUCU-CUUUUCUGGAUCUCUG 3'
>novel_mir_13	21	ENSSSCT00000001420	927	195	-23.1	0.848268	0.471863
miRNA 3' UGAGACGCGGAGA-CUAGAGAG 5'
|||| | :||| |||||||
target 5' CCUCU-CUUUUCUGGAUCUCUG 3'
>novel_mir_13	21	ENSSSCT00000001422	951	727	-23.4	0.814052	0.384727
miRNA 3' UGAGAC-GCGGAGACUAGAGAG- 5'
||| :| :| ||:||||||
target 5' UCUCACAUGGUUGUGGUCUCUCU 3'
>novel_mir_13	21	ENSSSCT00000001423	942	727	-23.4	0.810698	0.384727
miRNA 3' UGAGAC-GCGGAGACUAGAGAG- 5'
||| :| :| ||:||||||
target 5' UCUCACAUGGUUGUGGUCUCUCU 3'
>novel_mir_13	21	ENSSSCT00000001431	921	193	-22.8	0.884649	0.32898
miRNA 3' -UGAGACGC-GGAGA-CUAGAGAG 5'
|| |||: ::||| |||||||
target 5' AAC-CUGUCUUUUCUGGAUCUCUG 3'
>novel_mir_13	21	ENSSSCT00000001433	942	727	-23.4	0.810698	0.384727
miRNA 3' UGAGAC-GCGGAGACUAGAGAG- 5'
||| :| :| ||:||||||
target 5' UCUCACAUGGUUGUGGUCUCUCU 3'
>novel_mir_13	21	ENSSSCT00000001434	942	727	-23.4	0.810698	0.384727
miRNA 3' UGAGAC-GCGGAGACUAGAGAG- 5'
||| :| :| ||:||||||
target 5' UCUCACAUGGUUGUGGUCUCUCU 3'
>novel_mir_13	21	ENSSSCT00000001436	921	195	-23.1	0.846191	0.471863
miRNA 3' UGAGACGCGGAGA-CUAGAGAG 5'
|||| | :||| |||||||
target 5' CCUCU-CUUUUCUGGAUCUCUG 3'
>novel_mir_13	21	ENSSSCT00000001441	942	727	-23.4	0.810698	0.384727
miRNA 3' UGAGAC-GCGGAGACUAGAGAG- 5'
||| :| :| ||:||||||
target 5' UCUCACAUGGUUGUGGUCUCUCU 3'
>novel_mir_13	21	ENSSSCT00000001447	924	198	-23.1	0.847234	0.471863
miRNA 3' UGAGACGCGGAGA-CUAGAGAG 5'
|||| | :||| |||||||
target 5' CCUCU-CUUUUCUGGAUCUCUG 3'
>novel_mir_13	21	ENSSSCT00000001449	939	727	-23.4	0.809566	0.384727
miRNA 3' UGAGAC-GCGGAGACUAGAGAG- 5'
||| :| :| ||:||||||
target 5' UCUCACAUGGUUGUGGUCUCUCU 3'
>novel_mir_13	21	ENSSSCT00000001450	942	727	-23.4	0.810698	0.384727
miRNA 3' UGAGAC-GCGGAGACUAGAGAG- 5'
||| :| :| ||:||||||
target 5' UCUCACAUGGUUGUGGUCUCUCU 3'
>novel_mir_13	21	ENSSSCT00000001452	921	193	-22.8	0.884649	0.32898
miRNA 3' -UGAGACGC-GGAGA-CUAGAGAG 5'
|| |||: ::||| |||||||
target 5' AAC-CUGUCUUUUCUGGAUCUCUG 3'
>novel_mir_13	21	ENSSSCT00000001453	939	196	-22.8	0.889882	0.32898
miRNA 3' -UGAGACGC-GGAGA-CUAGAGAG 5'
|| |||: ::||| |||||||
target 5' AAC-CUGUCUUUUCUGGAUCUCUG 3'
>novel_mir_13	21	ENSSSCT00000001465	1474	554	-15.5	1	1.87942
miRNA 3' UGAGACGCGGAG--ACUAGAGAG 5'
||: ||||||:|
target 5' --------ACUUUGUGAUCUUUG 3'
>novel_mir_13	21	ENSSSCT00000001466	1435	515	-15.5	1	1.87942
miRNA 3' UGAGACGCGGAG--ACUAGAGAG 5'
||: ||||||:|
target 5' --------ACUUUGUGAUCUUUG 3'
>novel_mir_13	21	ENSSSCT00000001475	1896	677	-23.9	0.937922	0.0259377
miRNA 3' -UGAGACGCGGAGACUAGAGAG 5'
||| || || |:|||||
target 5' GACUGAGC-CCGGCGGUCUCUG 3'
>novel_mir_13	21	ENSSSCT00000001480	6196	409	-27.4	0.86421	0.0265123
miRNA 3' UGAGACGCGGAGACUAGAGAG- 5'
|||| :||:||||||
target 5' -----CCGCCCUUGGUCUCUCG 3'
>novel_mir_13	21	ENSSSCT00000001481	5167	409	-27.4	0.814016	0.0265123
miRNA 3' UGAGACGCGGAGACUAGAGAG- 5'
|||| :||:||||||
target 5' -----CCGCCCUUGGUCUCUCG 3'
>novel_mir_13	21	ENSSSCT00000001486	1485	565	-15.5	1	1.87942
miRNA 3' UGAGACGCGGAG--ACUAGAGAG 5'
||: ||||||:|
target 5' --------ACUUUGUGAUCUUUG 3'
>novel_mir_13	21	ENSSSCT00000001487	903	545	-15.5	1	1.87942
miRNA 3' UGAGACGCGGAG--ACUAGAGAG 5'
||: ||||||:|
target 5' --------ACUUUGUGAUCUUUG 3'
>novel_mir_13	21	ENSSSCT00000001495	1485	565	-15.5	1	1.87942
miRNA 3' UGAGACGCGGAG--ACUAGAGAG 5'
||: ||||||:|
target 5' --------ACUUUGUGAUCUUUG 3'
>novel_mir_13	21	ENSSSCT00000001496	903	545	-15.5	1	1.87942
miRNA 3' UGAGACGCGGAG--ACUAGAGAG 5'
||: ||||||:|
target 5' --------ACUUUGUGAUCUUUG 3'
>novel_mir_13	21	ENSSSCT00000001499	2718	677	-23.9	0.980557	0.0259377
miRNA 3' -UGAGACGCGGAGACUAGAGAG 5'
||| || || |:|||||
target 5' GACUGAGC-CCGGCGGUCUCUG 3'
>novel_mir_13	21	ENSSSCT00000001508	1548	1287	-14.9	1	2.10488
miRNA 3' UGAGACGCGGAGACUAGAGAG 5'
|:|||||
target 5' ------------AGGUCUCUA 3'
>novel_mir_13	21	ENSSSCT00000001510	909	573	-26.5	0.305222	0.991822
miRNA 3' UGAGACGCGGAGACUAGAGAG- 5'
|||||:||||||
target 5' --------ACUCUGGUCUCUCA 3'
>novel_mir_13	21	ENSSSCT00000001556	2303	696	-21.8	0.999777	0.287502
miRNA 3' UGAGACGCGGAGACUAGAGAG 5'
|| |||:| |||||:|
target 5' -AUCAGCGUCAA-GAUCUUUG 3'
>novel_mir_13	21	ENSSSCT00000001557	2261	657	-21.8	0.999745	0.287502
miRNA 3' UGAGACGCGGAGACUAGAGAG 5'
|| |||:| |||||:|
target 5' -AUCAGCGUCAA-GAUCUUUG 3'
>novel_mir_13	21	ENSSSCT00000001558	2157	550	-21.8	0.999642	0.287502
miRNA 3' UGAGACGCGGAGACUAGAGAG 5'
|| |||:| |||||:|
target 5' -AUCAGCGUCAA-GAUCUUUG 3'
>novel_mir_13	21	ENSSSCT00000001564	2495	1557	-20	1	0.695054
miRNA 3' -UGAGACGCGGAGACUAGAGAG 5'
:| | |:|| |:|||||
target 5' AGC-CGGAGUCUG-GGUCUCUG 3'
>novel_mir_13	21	ENSSSCT00000001583	1901	1182	-25.1	0.805188	1.39573
miRNA 3' -UGAGACGCGGAG--ACUAGAGAG- 5'
:| || | |||: ||:||||||
target 5' GGCCCUCCUCCUUCGUGGUCUCUCG 3'
>novel_mir_13	21	ENSSSCT00000001584	1477	1314	-25.1	0.712424	1.39573
miRNA 3' -UGAGACGCGGAG--ACUAGAGAG- 5'
:| || | |||: ||:||||||
target 5' GGCCCUCCUCCUUCGUGGUCUCUCG 3'
>novel_mir_13	21	ENSSSCT00000001616	1174	1065	-22.1	0.979394	0.970783
miRNA 3' -UGAGACGCGGAGACUAGAGAG 5'
|| |||: : |||||||
target 5' UAC-CUGUUAUGG-GAUCUCUG 3'
>novel_mir_13	21	ENSSSCT00000001650	510	345	-20.6	0.96302	1.44711
miRNA 3' UGAGACGCGGAGACUAGAGAG- 5'
||: : ||||||||
target 5' ---AUGUUAUGA-GAUCUCUCU 3'
>novel_mir_13	21	ENSSSCT00000001657	1245	149	-17.1	1	1.88813
miRNA 3' UGAGACGCGGAGACUAGAGAG- 5'
|:||||||
target 5' ------------CGGUCUCUCC 3'
>novel_mir_13	21	ENSSSCT00000001658	1740	1087	-22.8	0.984552	0.94669
miRNA 3' UGAGACGCGG-AGACUAGAGAG 5'
|| |||| || |||:|||
target 5' -GUCAGCGCAAUCCGAUUUCUG 3'
>novel_mir_13	21	ENSSSCT00000001660	2316	887	-20.8	0.999998	1.54035
miRNA 3' UGAGACGCGGAGACUAGAGAG 5'
||| | | ||||:|||
target 5' --GCUGGGGCG-UGAUUUCUG 3'
>novel_mir_13	21	ENSSSCT00000001672	3507	1129	-21.9	0.99999	1.27096
miRNA 3' UGAGACGCGGAGACUAGAGAG 5'
|||:|:: |||||:|
target 5' --CCUGUGUUAGGGAUCUUUA 3'
>novel_mir_13	21	ENSSSCT00000001673	3501	1129	-21.9	0.99999	1.27096
miRNA 3' UGAGACGCGGAGACUAGAGAG 5'
|||:|:: |||||:|
target 5' --CCUGUGUUAGGGAUCUUUA 3'
>novel_mir_13	21	ENSSSCT00000001680	1981	1232	-24.3	0.912218	0.0554692
miRNA 3' -UGAGACG--CGGAGACUAGAGAG- 5'
|| |||| |: | |:||||||
target 5' CACCCUGCAGGUGGCAGGUCUCUCG 3'
>novel_mir_13	21	ENSSSCT00000001685	782	341	-21.8	0.946048	0.0457421
miRNA 3' UGAGACGCGGAGACUAGAGAG 5'
:|| || ||| |:|||||
target 5' GUUCC-CGGCUC-GGUCUCUG 3'
>novel_mir_13	21	ENSSSCT00000001710	1651	1259	-21.3	0.999582	0.603721
miRNA 3' UGAG--ACGCGGAGACUAGAGAG 5'
||: ||:|| | |:|||||
target 5' UCUUGGUGUGCAGC-GGUCUCUG 3'
>novel_mir_13	21	ENSSSCT00000001735	1451	280	-20.7	0.999885	1.65076
miRNA 3' UGAGACGCGGAGACUAGAGAG 5'
||: |:|| |||||:|
target 5' CCUUCCAGUCUGAGAUCUUUG 3'
>novel_mir_13	21	ENSSSCT00000001736	3783	1462	-21	1	0.227143
miRNA 3' UGAGACGCGGAGACUAGAGAG- 5'
|||| : ||:||||||
target 5' -AUCUG---UAGUGGUCUCUCC 3'
>novel_mir_13	21	ENSSSCT00000001740	2001	1389	-19.7	1	0.768865
miRNA 3' -UGAG-ACGCGGAGACUAGAGAG 5'
|||| ||: || |||:|||
target 5' AACUCCUGU---UCAGAUUUCUG 3'
>novel_mir_13	21	ENSSSCT00000001742	2072	251	-23.7	0.963673	0.651277
miRNA 3' -UGAGACGC--GGAGACUAGAGAG 5'
:| |||| || | |:|||||
target 5' AGCCCUGCCUCCCCCGGGUCUCUG 3'
>novel_mir_13	21	ENSSSCT00000001744	871	534	-14.8	1	0.783983
miRNA 3' UGAGACGCGGAGACUAGAGAG 5'
|| : | |||:|||
target 5' ----AGCAUGACAGAUUUCUA 3'
>novel_mir_13	21	ENSSSCT00000001752	1203	924	-27.8	0.246164	1.29264
miRNA 3' UGAGACGCGG--AGACUAGAGAG 5'
|| ||| | ||||:|||||
target 5' -GUCGGCGGCGGUCUGGUCUCUG 3'
>novel_mir_13	21	ENSSSCT00000001792	5017	996	-23	0.999944	0.329402
miRNA 3' UGAGACGCGGAGACUAGAGAG 5'
||| ||| |||||:|
target 5' --ACUGAGCCG--GAUCUUUA 3'
>novel_mir_13	21	ENSSSCT00000001806	1751	677	-22.6	0.989834	0.520501
miRNA 3' -UGAGACGCGGAGA-CUAGAGAG 5'
:|||| ||: | |:|||||
target 5' UGCUCUAGGCUACACGGUCUCUA 3'
>novel_mir_13	21	ENSSSCT00000001812	2031	1746	-29	0.269205	0.195107
miRNA 3' -UGAGACGCGGAGACUAGAGAG- 5'
|| || |||| |||||||||
target 5' GAC-CUUUGCCUAUGAUCUCUCC 3'
>novel_mir_13	21	ENSSSCT00000001833	195	103	-17.9	0.989329	0.252242
miRNA 3' -UGAGACGCGGAGACUAGAGAG 5'
|| ||| | | |||||||
target 5' CAC-CUGAGGC---GAUCUCUG 3'
>novel_mir_13	21	ENSSSCT00000001839	3269	1899	-15.3	1	2.22319
miRNA 3' UGAGACGCGGAGACUAGAGAG 5'
|||||||
target 5' ------------GGAUCUCUA 3'
>novel_mir_13	21	ENSSSCT00000001840	3128	3107	-14.7	1	2.10488
miRNA 3' UGAGACGCGGAGACUAGAGAG 5'
|:|||||
target 5' ------------GGGUCUCUG 3'
>novel_mir_13	21	ENSSSCT00000001843	1870	949	-24.6	0.865732	0.608726
miRNA 3' UGAGACGCGGAG--ACUAGAGAG 5'
|| || |:|| ||||||||
target 5' -AUCGGCACUUCCAUGAUCUCUG 3'
>novel_mir_13	21	ENSSSCT00000001844	1693	772	-24.6	0.836336	0.608726
miRNA 3' UGAGACGCGGAG--ACUAGAGAG 5'
|| || |:|| ||||||||
target 5' -AUCGGCACUUCCAUGAUCUCUG 3'
>novel_mir_13	21	ENSSSCT00000001845	1310	949	-24.6	0.746389	0.608726
miRNA 3' UGAGACGCGGAG--ACUAGAGAG 5'
|| || |:|| ||||||||
target 5' -AUCGGCACUUCCAUGAUCUCUG 3'
>novel_mir_13	21	ENSSSCT00000001867	906	859	-20	0.999688	1.56838
miRNA 3' UGAGACGCGGAGACUAGAGAG- 5'
| | : |:||||||
target 5' ----AGGGGUGGGGGUCUCUCU 3'
>novel_mir_13	21	ENSSSCT00000001895	858	741	-15	1	1.80497
miRNA 3' UGAGACGCGGAGACUAGAGAG 5'
| | : ||||||:|
target 5' ----CGGGAUGGUGAUCUUUG 3'
>novel_mir_13	21	ENSSSCT00000001906	3234	359	-23.4	0.996702	0.0438088
miRNA 3' UGAGACGCGGAGACUAGAGAG- 5'
| || ||| |||||:||
target 5' -AUGUGGGCCAA-GAUCUUUCC 3'
>novel_mir_13	21	ENSSSCT00000001907	909	529	-14.9	1	2.10488
miRNA 3' UGAGACGCGGAGACUAGAGAG 5'
|:|||||
target 5' ------------AGGUCUCUA 3'
>novel_mir_13	21	ENSSSCT00000001914	1431	1293	-23.4	0.926721	0.654308
miRNA 3' -UGAGACGCGGAGA-CUAGAGAG- 5'
:||: : ||| |:||||||
target 5' CGCUUAUUUCCUAGGGGUCUCUCU 3'
>novel_mir_13	21	ENSSSCT00000001917	1434	1293	-23.4	0.927136	0.654308
miRNA 3' -UGAGACGCGGAGA-CUAGAGAG- 5'
:||: : ||| |:||||||
target 5' CGCUUAUUUCCUAGGGGUCUCUCU 3'
>novel_mir_13	21	ENSSSCT00000001925	584	431	-15.7	1	0.757894
miRNA 3' -UGAGACGCGGAGACUAGAGAG 5'
|| || | | |||||:|
target 5' AACAGUGGGACAA-GAUCUUUA 3'
>novel_mir_13	21	ENSSSCT00000001928	2516	1913	-16.9	1	0.216689
miRNA 3' UGAGACGCGGAGACUAGAGAG 5'
|| | |:|||||
target 5' ------AGCAGCAGGUCUCUG 3'
>novel_mir_13	21	ENSSSCT00000001951	1634	826	-24.4	0.851571	1.4687
miRNA 3' -UGAGACGCGGAGACUAGAGAG 5'
|||: || :|:||||||||
target 5' AACUUGGCAGUUUUGAUCUCUG 3'
>novel_mir_13	21	ENSSSCT00000001956	2699	1954	-21.3	0.999994	0.146137
miRNA 3' UGAGACGCGGAGA-CUAGAGAG- 5'
||| ||||||||
target 5' --------ACUCGAGAUCUCUCU 3'
>novel_mir_13	21	ENSSSCT00000001981	1873	1192	-19	1	1.37484
miRNA 3' -UGAG---ACGCGGAGACUAGAGAG 5'
|||| | :|::| |||||||
target 5' UACUCAAUUAUGUUUG-GAUCUCUG 3'
>novel_mir_13	21	ENSSSCT00000001991	1029	914	-15.7	1	0.907779
miRNA 3' UGAGACGCGGAGACUAGAGAG 5'
| : |||||||
target 5' ------AGGUG--GAUCUCUG 3'
>novel_mir_13	21	ENSSSCT00000001997	1311	834	-18.1	1	0.330606
miRNA 3' UGAGACGCGG-AGACUAGAGAG- 5'
|:| || |||:||||
target 5' ------GGUCAUC-GAUUUCUCC 3'
>novel_mir_13	21	ENSSSCT00000002009	4365	3295	-15.3	1	2.22319
miRNA 3' UGAGACGCGGAGACUAGAGAG 5'
|||||||
target 5' ------------GGAUCUCUG 3'
>novel_mir_13	21	ENSSSCT00000002017	1874	483	-23	0.983404	0.0587271
miRNA 3' UGAGA--CGCGGAGA--CUAGAGAG 5'
:|| ||||: || |||:|||
target 5' CUUCCUGGCGCUGCUGAGAUUUCUG 3'
>novel_mir_13	21	ENSSSCT00000002042	2184	1018	-17.1	1	0.592024
miRNA 3' UGAGACGCGGAGACUAGAGAG 5'
|:| : |||||:|
target 5' ----CGUGGUG--GAUCUUUG 3'
>novel_mir_13	21	ENSSSCT00000002052	7237	5000	-21.1	1	0.291239
miRNA 3' UGAGACG-CGGAGACUAGAGAG- 5'
||| | | | ||||||||
target 5' CCUCGGGAGAGGCAGAUCUCUCA 3'
>novel_mir_13	21	ENSSSCT00000002068	1035	692	-20.3	0.999651	1.7197
miRNA 3' UGAGACGCGGAGACUAGAGAG 5'
:||| : :|| |:|||||
target 5' CUUCUCUUAUUCCGGUCUCUG 3'
>novel_mir_13	21	ENSSSCT00000002072	3379	3366	-12.7	1	2.21404
miRNA 3' UGAGACGCGGAGACUAGAGAG 5'
|||:|||
target 5' ------------GGAUUUCUA 3'
>novel_mir_13	21	ENSSSCT00000002087	1125	304	-17.5	1	0.88962
miRNA 3' -UGAGACGCGGAGA-CUAGAGAG 5'
|| |:| | | |||||||
target 5' GACAAGGUGGCACAAGAUCUCUG 3'
>novel_mir_13	21	ENSSSCT00000002088	1614	1563	-14.6	1	1.11339
miRNA 3' UGAGACGCGGAGACUAGAGAG 5'
:|| |||||:|
target 5' --------GUUCAGAUCUUUG 3'
>novel_mir_13	21	ENSSSCT00000002089	1158	1104	-14.6	1	1.11339
miRNA 3' UGAGACGCGGAGACUAGAGAG 5'
:|| |||||:|
target 5' --------GUUCAGAUCUUUG 3'
>novel_mir_13	21	ENSSSCT00000002092	1832	893	-17.5	1	0.285559
miRNA 3' UGAGACGCGGAGACUAGAGAG 5'
||| | |||||:|
target 5' ----CGCGGAGCAGAUCUUUG 3'
>novel_mir_13	21	ENSSSCT00000002093	1519	793	-28.6	0.231069	0.196275
miRNA 3' -UGAGACGCGGAGACUAGAGAG 5'
:| || | ||||||||||||
target 5' GGC-CUACCCCUCUGAUCUCUA 3'
>novel_mir_13	21	ENSSSCT00000002096	1373	159	-17.4	1	1.99024
miRNA 3' UGAGACGCGGAGACUAGAGAG- 5'
||||||||
target 5' ------------GGAUCUCUCC 3'
>novel_mir_13	21	ENSSSCT00000002118	1434	502	-22	0.992988	0.273945
miRNA 3' -UGAGACGCGG--AGA-CUAGAGAG- 5'
|| |||| :| || |||:||||
target 5' AACCCUGCUUCUAUCAGGAUUUCUCC 3'
>novel_mir_13	21	ENSSSCT00000002134	1713	620	-18.5	1	1.99024
miRNA 3' UGAGACGCGGAGACUAGAGAG- 5'
||||||||
target 5' ------------AGAUCUCUCG 3'
>novel_mir_13	21	ENSSSCT00000002139	1287	1211	-14.7	1	2.10488
miRNA 3' UGAGACGCGGAGACUAGAGAG 5'
|:|||||
target 5' ------------GGGUCUCUG 3'
>novel_mir_13	21	ENSSSCT00000002153	1122	406	-18	1	0.0391318
miRNA 3' UGAGACGCGGAGACUAGAGAG 5'
|| ||| |||||:|
target 5' ---GUG-GCCA--GAUCUUUA 3'
>novel_mir_13	21	ENSSSCT00000002166	2956	2554	-18	1	1.99024
miRNA 3' UGAGACGCGGAGACUAGAGAG- 5'
||||||||
target 5' ------------AGAUCUCUCU 3'
>novel_mir_13	21	ENSSSCT00000002179	1234	338	-19.9	0.999988	0.813897
miRNA 3' UGAGACGCGGAGACUAGAGAG 5'
|| | || |:|||||
target 5' ----AGCUCGUC-GGUCUCUG 3'
>novel_mir_13	21	ENSSSCT00000002185	186	30	-19.4	0.838905	0.266819
miRNA 3' UGAGACGCGGAGA---CUAGAGAG- 5'
| |||:| |||:||||
target 5' ----GGAUCCUUUGAAGAUUUCUCU 3'
>novel_mir_13	21	ENSSSCT00000002186	1249	985	-14.2	1	2.50653
miRNA 3' UGAGACGCGGAGACUAGAGAG 5'
||||||:|
target 5' -----------AUGAUCUUUA 3'
>novel_mir_13	21	ENSSSCT00000002190	3830	3029	-17.3	1	0.370937
miRNA 3' UGAGACGCGGAGA-CUAGAGAG 5'
| || || |||||||
target 5' -GUGAGCAA-UCAAGAUCUCUA 3'
>novel_mir_13	21	ENSSSCT00000002191	2456	1652	-17.3	1	0.370937
miRNA 3' UGAGACGCGGAGA-CUAGAGAG 5'
| || || |||||||
target 5' -GUGAGCAA-UCAAGAUCUCUA 3'
>novel_mir_13	21	ENSSSCT00000002192	2965	2583	-20.6	1	0.380776
miRNA 3' -UGAGACGCGG--A--GACUAGAGAG- 5'
|:|:||: : | |||||:||||
target 5' UAUUUUGUUUUUAUAGCUGAUUUCUCA 3'
>novel_mir_13	21	ENSSSCT00000002204	8414	3414	-19.7	1	0.615084
miRNA 3' UGAGACGC-GG--AGA-CUAGAGAG 5'
|:||| : ||| |:|||||
target 5' -GUUUGCCAUAGAUCUGGGUCUCUG 3'
>novel_mir_13	21	ENSSSCT00000002220	2264	409	-14.7	1	2.10488
miRNA 3' UGAGACGCGGAGACUAGAGAG 5'
|:|||||
target 5' ------------GGGUCUCUG 3'
>novel_mir_13	21	ENSSSCT00000002223	1810	1158	-22	0.997951	1.42699
miRNA 3' UGAGACGCGGAGACUAGAGAG 5'
|| :|| ||:|||||
target 5' ---AUGAUUCUGUGGUCUCUG 3'
>novel_mir_13	21	ENSSSCT00000002238	3430	2039	-15.5	1	2.22319
miRNA 3' UGAGACGCGGAGACUAGAGAG 5'
|||||||
target 5' ------------AGAUCUCUG 3'
>novel_mir_13	21	ENSSSCT00000002240	1587	858	-18.9	1	0.127055
miRNA 3' UGAGACGCGGAGACUAGAGAG- 5'
|| ||||||:||
target 5' ------AGCAGGUGAUCUUUCC 3'
>novel_mir_13	21	ENSSSCT00000002269	5877	3178	-14.7	1	2.10488
miRNA 3' UGAGACGCGGAGACUAGAGAG 5'
|:|||||
target 5' ------------GGGUCUCUG 3'
>novel_mir_13	21	ENSSSCT00000002270	5878	3179	-14.7	1	2.10488
miRNA 3' UGAGACGCGGAGACUAGAGAG 5'
|:|||||
target 5' ------------GGGUCUCUG 3'
>novel_mir_13	21	ENSSSCT00000002271	6022	3195	-14.7	1	2.10488
miRNA 3' UGAGACGCGGAGACUAGAGAG 5'
|:|||||
target 5' ------------GGGUCUCUG 3'
>novel_mir_13	21	ENSSSCT00000002388	1425	240	-21.4	0.99847	0.699338
miRNA 3' -UGA--GACGCGGAGACUAGAGAG 5'
||| ||| ||| |||||:|
target 5' GACUGACUGAGACUCAGAUCUUUA 3'
>novel_mir_13	21	ENSSSCT00000002394	1602	828	-14.4	1	0.243685
miRNA 3' UGAGACGCG--GAGACUAGAGAG 5'
| || | | |||:|||
target 5' -GUGUGGGGGACAG-GAUUUCUA 3'
>novel_mir_13	21	ENSSSCT00000002412	939	133	-20.1	0.999654	1.16228
miRNA 3' UGAGACGCGGA-G--ACUAGAGAG 5'
:||:|::| | ||||||:|
target 5' --GUUGUGUUUGCAGUGAUCUUUG 3'
>novel_mir_13	21	ENSSSCT00000002413	912	127	-18	1	1.1545
miRNA 3' -UGAGACGCG-GAGACUAGAGAG 5'
|| || | :| ||||||||
target 5' AAC-CUCCUCAUUGUGAUCUCUG 3'
>novel_mir_13	21	ENSSSCT00000002417	918	133	-19.5	0.999969	0.719786
miRNA 3' UGAGA--CGCGGAGACUAGAGAG 5'
|| |: || ||||:|||
target 5' -AUCGUGGUCACUGUGAUUUCUG 3'
>novel_mir_13	21	ENSSSCT00000002422	933	628	-20.9	0.995536	0.470303
miRNA 3' -UGAGAC-GCGGAG--ACUAGAGAG- 5'
:||: | :||: ||||||||:
target 5' UGCUUCAUCCUCUUGGUGAUCUCUUA 3'
>novel_mir_13	21	ENSSSCT00000002425	939	133	-20.1	0.999654	1.16228
miRNA 3' UGAGACGCGGA-G--ACUAGAGAG 5'
:||:|::| | ||||||:|
target 5' --GUUGUGUUUGCAGUGAUCUUUG 3'
>novel_mir_13	21	ENSSSCT00000002427	915	902	-15.9	1	2.07732
miRNA 3' UGAGACGCGGAGACUAGAGAG- 5'
|||||:||
target 5' ------------AGAUCUUUCA 3'
>novel_mir_13	21	ENSSSCT00000002442	918	601	-19.3	0.999989	2.13499
miRNA 3' UGAGACGCGGAGACUAGAGAG- 5'
|||||||||
target 5' -----------AUGAUCUCUCU 3'
>novel_mir_13	21	ENSSSCT00000002443	936	133	-20.1	0.999645	1.16228
miRNA 3' UGAGACGCGGA-G--ACUAGAGAG 5'
:||:|::| | ||||||:|
target 5' --GUUGUGUUUGCAGUGAUCUUUG 3'
>novel_mir_13	21	ENSSSCT00000002448	927	133	-19.5	0.999972	0.719786
miRNA 3' UGAGA--CGCGGAGACUAGAGAG 5'
|| |: || ||||:|||
target 5' -AUCGUGGUCACUGUGAUUUCUG 3'
>novel_mir_13	21	ENSSSCT00000002486	963	132	-26.7	0.299875	0.495244
miRNA 3' -UGAGACGCG-GAGACUAGAGAG 5'
|||:||| | || ||||:|||
target 5' CACUUUGCUCACUGUGAUUUCUG 3'
>novel_mir_13	21	ENSSSCT00000002510	2313	829	-31.9	0.098198	0.0513132
miRNA 3' UGAGAC-GCGGAGACUAGAGAG- 5'
||| | :|||| ||:||||||
target 5' CCUCAGAUGCCUGUGGUCUCUCU 3'
>novel_mir_13	21	ENSSSCT00000002511	1451	965	-31.9	0.053664	0.0513132
miRNA 3' UGAGAC-GCGGAGACUAGAGAG- 5'
||| | :|||| ||:||||||
target 5' CCUCAGAUGCCUGUGGUCUCUCU 3'
>novel_mir_13	21	ENSSSCT00000002512	201	32	-22.9	0.245337	1.36676
miRNA 3' UGAGACGCGGAGACUAGAGAG 5'
||| |: ||:|||||
target 5' --CCUGGGUAG-UGGUCUCUA 3'
>novel_mir_13	21	ENSSSCT00000002514	2640	1563	-24.2	0.965585	0.976362
miRNA 3' UGAGACGCGGAGACUAGAGAG- 5'
|||| || | |||:||||
target 5' UCUCUUAGCAGCAGAUUUCUCA 3'
>novel_mir_13	21	ENSSSCT00000002516	8392	6073	-17.8	1	1.08683
miRNA 3' UGAGACGCGGAGACUAGAGAG- 5'
| ||||||||:
target 5' --------ACAGUGAUCUCUUU 3'
>novel_mir_13	21	ENSSSCT00000002549	1506	1417	-15.7	1	0.597899
miRNA 3' UGAGAC-GCGGAGACUAGAGAG 5'
||: :| | |:|||||
target 5' CCUUGAAUGGCA--GGUCUCUG 3'
>novel_mir_13	21	ENSSSCT00000002555	1434	335	-16.8	1	2.35145
miRNA 3' UGAGACGCGGAGACUAGAGAG 5'
||||||||
target 5' -----------AUGAUCUCUA 3'
>novel_mir_13	21	ENSSSCT00000002557	1413	1017	-20.9	0.999691	1.46181
miRNA 3' UGAGACGCGGAGACUAGAGAG 5'
||:| | |:|||||
target 5' ---AUGUGGCAUGGGUCUCUG 3'
>novel_mir_13	21	ENSSSCT00000002567	1533	87	-19.1	1	1.67896
miRNA 3' UGAGACGCGGAGACUAGAGAG 5'
|||||||||
target 5' ----------GCUGAUCUCUG 3'
>novel_mir_13	21	ENSSSCT00000002579	2175	459	-23	0.991118	0.144021
miRNA 3' UGAGACGCGGAGACUAGAGAG- 5'
|:|| || | ||||:||||
target 5' -AUUUGAGCAUGUGAUUUCUCU 3'
>novel_mir_13	21	ENSSSCT00000002581	504	459	-23	0.61799	0.144021
miRNA 3' UGAGACGCGGAGACUAGAGAG- 5'
|:|| || | ||||:||||
target 5' -AUUUGAGCAUGUGAUUUCUCU 3'
>novel_mir_13	21	ENSSSCT00000002582	2181	483	-23	0.991226	0.144021
miRNA 3' UGAGACGCGGAGACUAGAGAG- 5'
|:|| || | ||||:||||
target 5' -AUUUGAGCAUGUGAUUUCUCU 3'
>novel_mir_13	21	ENSSSCT00000002583	2115	405	-23	0.989957	0.144021
miRNA 3' UGAGACGCGGAGACUAGAGAG- 5'
|:|| || | ||||:||||
target 5' -AUUUGAGCAUGUGAUUUCUCU 3'
>novel_mir_13	21	ENSSSCT00000002588	2217	450	-23	0.991846	0.144021
miRNA 3' UGAGACGCGGAGACUAGAGAG- 5'
|:|| || | ||||:||||
target 5' -AUUUGAGCAUGUGAUUUCUCU 3'
>novel_mir_13	21	ENSSSCT00000002610	1062	734	-22.4	0.952261	0.834944
miRNA 3' UGAGACGCGG--AGACUAGAGAG 5'
||||| | |||:|||
target 5' ---AUGCGCAGGUGAGAUUUCUG 3'
>novel_mir_13	21	ENSSSCT00000002615	1558	881	-24.3	0.850122	0.887477
miRNA 3' UGAGACGCGG-AGACUAGAGAG- 5'
|||:|: || |||:||||
target 5' --CCUGUGUGGUCAGAUUUCUCA 3'
>novel_mir_13	21	ENSSSCT00000002644	4611	2253	-13.1	1	1.73676
miRNA 3' UGAGACGCGGAGACUAGAGAG 5'
|| |||||:|
target 5' --------ACUAGGAUCUUUA 3'
>novel_mir_13	21	ENSSSCT00000002645	611	24	-23.4	0.632222	0.105145
miRNA 3' -UGA-GACGCGGAG-ACUAGAGAG 5'
|| :|| |||| ||:|||||
target 5' UACCGUUG-GCCUGGUGGUCUCUG 3'
>novel_mir_13	21	ENSSSCT00000002648	2955	2098	-23.3	0.995913	0.140155
miRNA 3' UGAGACGC--GGAGA-CUAGAGAG 5'
||| || :||:| |||||||
target 5' CCUCGGCCUAUCUUUGGAUCUCUG 3'
>novel_mir_13	21	ENSSSCT00000002657	1347	639	-15	1	1.95609
miRNA 3' UGAGACGCGGAGACUAGAGAG- 5'
|||:||||
target 5' ------------AGAUUUCUCC 3'
>novel_mir_13	21	ENSSSCT00000002658	863	143	-15	1	1.95609
miRNA 3' UGAGACGCGGAGACUAGAGAG- 5'
|||:||||
target 5' ------------AGAUUUCUCC 3'
>novel_mir_13	21	ENSSSCT00000002664	1005	232	-24.6	0.637611	0.519508
miRNA 3' UGAGACGCGGAGACUAGAGAG 5'
||||| ||||:|||
target 5' ---GUGCGCA--UGAUUUCUG 3'
>novel_mir_13	21	ENSSSCT00000002696	5759	2134	-32	0.254361	0.602091
miRNA 3' UGAGACGCGGAGACUAGAGAG- 5'
||||:||: :||||:||||
target 5' -GUCUGUGCUGUUGAUUUCUCA 3'
>novel_mir_13	21	ENSSSCT00000002707	2083	1404	-15	1	1.95609
miRNA 3' UGAGACGCGGAGACUAGAGAG- 5'
|||:||||
target 5' ------------AGAUUUCUCC 3'
>novel_mir_13	21	ENSSSCT00000002709	1086	962	-19.2	0.999999	0.711691
miRNA 3' -UGAGACGCGGAGA--CUAGAGAG 5'
:|| |: || | |:|||||
target 5' CGCUGGGUACCCCCGAGGUCUCUA 3'
>novel_mir_13	21	ENSSSCT00000002712	3508	1153	-19.9	1	1.37392
miRNA 3' UGAGACGCGGAGA---CUAGAGAG 5'
|||| :|| | |||||:|
target 5' --ACUGCCUCUGUGAGGAUCUUUA 3'
>novel_mir_13	21	ENSSSCT00000002720	1806	1479	-17.7	1	0.32598
miRNA 3' UGAGACGCG--GAGACUAGAGAG 5'
||: |:| : |:|||||
target 5' CCUUGGUGACAUGGCGGUCUCUA 3'
>novel_mir_13	21	ENSSSCT00000002742	2947	2902	-19.9	1	1.55046
miRNA 3' UGAGACGCGGA--GA-CUAGAGAG 5'
:| ||:|::| || |||:|||
target 5' CUUGUGUGUUUAACUGGAUUUCUG 3'
>novel_mir_13	21	ENSSSCT00000002780	7004	3350	-13.1	1	2.05677
miRNA 3' -UGAGACGCGGAGACUAGAGAG 5'
:||:| : : |||||:|
target 5' AGCUUUAUAAUAG-GAUCUUUA 3'
>novel_mir_13	21	ENSSSCT00000002825	3421	1208	-12.7	1	2.21404
miRNA 3' UGAGACGCGGAGACUAGAGAG 5'
|||:|||
target 5' ------------GGAUUUCUG 3'
>novel_mir_13	21	ENSSSCT00000002839	1828	473	-24.7	0.846756	0.276972
miRNA 3' -UGAGACGCGGA-GACUAGAGAG- 5'
:| || | :|| |||:||||||
target 5' GGC-CUCCUUCUACUGGUCUCUCA 3'
>novel_mir_13	21	ENSSSCT00000002847	939	133	-20.1	0.999654	1.16228
miRNA 3' UGAGACGCGGA-G--ACUAGAGAG 5'
:||:|::| | ||||||:|
target 5' --GUUGUGUUUGCAGUGAUCUUUG 3'
>novel_mir_13	21	ENSSSCT00000002848	882	112	-20.1	0.999446	1.16228
miRNA 3' UGAGACGCGGA-G--ACUAGAGAG 5'
:||:|::| | ||||||:|
target 5' --GUUGUGUUUGCAGUGAUCUUUG 3'
>novel_mir_13	21	ENSSSCT00000002850	948	917	-15.5	1	2.22319
miRNA 3' UGAGACGCGGAGACUAGAGAG 5'
|||||||
target 5' ------------AGAUCUCUA 3'
>novel_mir_13	21	ENSSSCT00000002857	942	127	-18	1	1.1545
miRNA 3' -UGAGACGCG-GAGACUAGAGAG 5'
|| || | :| ||||||||
target 5' AAC-CUCCUCAUUGUGAUCUCUG 3'
>novel_mir_13	21	ENSSSCT00000002868	915	127	-18	1	1.1545
miRNA 3' -UGAGACGCG-GAGACUAGAGAG 5'
|| || | :| ||||||||
target 5' AAC-CUCCUCAUUGUGAUCUCUG 3'
>novel_mir_13	21	ENSSSCT00000002869	915	112	-20.1	0.999578	1.16228
miRNA 3' UGAGACGCGGA-G--ACUAGAGAG 5'
:||:|::| | ||||||:|
target 5' --GUUGUGUUUGCAGUGAUCUUUG 3'
>novel_mir_13	21	ENSSSCT00000002883	933	628	-20.9	0.995536	0.470303
miRNA 3' -UGAGAC-GCGGAG--ACUAGAGAG- 5'
:||: | :||: ||||||||:
target 5' UGCUUCAUCCUCUUGGUGAUCUCUUA 3'
>novel_mir_13	21	ENSSSCT00000002887	942	588	-15.1	1	1.65922
miRNA 3' UGAGACGCGGAGACUAGAGAG 5'
| |: ||||||:|
target 5' ---GUUAGUGA-UGAUCUUUA 3'
>novel_mir_13	21	ENSSSCT00000002919	3393	569	-14.9	1	2.10488
miRNA 3' UGAGACGCGGAGACUAGAGAG 5'
|:|||||
target 5' ------------AGGUCUCUG 3'
>novel_mir_13	21	ENSSSCT00000002920	3033	2386	-24.8	0.94896	0.501128
miRNA 3' UGAGACGCGGAGACUAGAGAG- 5'
||| | |||: |:||||||
target 5' CCUCCCCACCUUGGGUCUCUCA 3'
>novel_mir_13	21	ENSSSCT00000002923	582	9	-20.5	0.981929	0.515398
miRNA 3' UGAGACGCGGAGACUAGAGAG 5'
|| ||||||||
target 5' ------AGCAUAUGAUCUCUG 3'
>novel_mir_13	21	ENSSSCT00000002963	1371	19	-21.7	0.995688	0.494237
miRNA 3' -UGAGACGCGGAGACUAGAGAG 5'
:||| | | | |:|||||
target 5' CGCUC-GGGGCAG-GGUCUCUG 3'
>novel_mir_13	21	ENSSSCT00000002983	1955	702	-16.6	1	2.10776
miRNA 3' UGAGACGCGGAGACUAGAGAG- 5'
||||:||||
target 5' -----------GUGAUUUCUCU 3'
>novel_mir_13	21	ENSSSCT00000003008	1457	2	-19.5	1	0.370246
miRNA 3' UGAGACGCGGAGACUAGAGAG- 5'
|| | ||||||||
target 5' -------ACCCCAGAUCUCUCU 3'
>novel_mir_13	21	ENSSSCT00000003022	6612	3622	-22.1	1	0.303485
miRNA 3' -UGAG--ACGCGGAGACUAGAGAG 5'
|||| | :||: |||||||
target 5' UACUCCUUCUGCUG--GAUCUCUG 3'
>novel_mir_13	21	ENSSSCT00000003023	6957	3622	-22.1	1	0.303485
miRNA 3' -UGAG--ACGCGGAGACUAGAGAG 5'
|||| | :||: |||||||
target 5' UACUCCUUCUGCUG--GAUCUCUG 3'
>novel_mir_13	21	ENSSSCT00000003044	2978	578	-14.9	1	2.10488
miRNA 3' UGAGACGCGGAGACUAGAGAG 5'
|:|||||
target 5' ------------AGGUCUCUG 3'
>novel_mir_13	21	ENSSSCT00000003057	2099	760	-19.5	1	0.121954
miRNA 3' UGAGACG-CGGAGACUAGAGAG 5'
|| |::|| |||||:|
target 5' ---AUGGAGUUUCGGAUCUUUG 3'
>novel_mir_13	21	ENSSSCT00000003060	875	101	-17.4	1	1.88813
miRNA 3' UGAGACGCGGAGACUAGAGAG- 5'
|:||||||
target 5' ------------AGGUCUCUCU 3'
>novel_mir_13	21	ENSSSCT00000003062	2080	1661	-16.2	1	2.45145
miRNA 3' UGAGACGCGGAGACUAGAGAG 5'
||:|||||
target 5' -----------AUGGUCUCUA 3'
>novel_mir_13	21	ENSSSCT00000003063	1271	48	-22.2	0.981977	0.786822
miRNA 3' UGAGACGCGGAGACUAGAGAG 5'
|||| : |:|||||
target 5' --GCUGCUAUG--GGUCUCUG 3'
>novel_mir_13	21	ENSSSCT00000003103	624	169	-18.5	0.999991	0.0276507
miRNA 3' UGAGACGC-GGAGACUAGAGAG 5'
| | || |||||||
target 5' ----AGGGACCAACGAUCUCUG 3'
>novel_mir_13	21	ENSSSCT00000003119	1068	756	-18.3	1	0.443377
miRNA 3' UGAGA--CGCGGAGACUAGAGAG- 5'
||| |: : |||||:||
target 5' CCUCCAGGUAAUGG-GAUCUUUCU 3'
>novel_mir_13	21	ENSSSCT00000003122	1210	1069	-18.6	1	1.31187
miRNA 3' -UGAGACGCGGAGACUAGAGAG- 5'
|| || || ||||||||:
target 5' AACCCUAGGCG--UGAUCUCUUC 3'
>novel_mir_13	21	ENSSSCT00000003131	1359	1067	-29.7	0.128764	0.474654
miRNA 3' UGAGACGCGGAGACUAGAGAG 5'
|||| ||||:|||||
target 5' ----CGCGCAUCUGGUCUCUG 3'
>novel_mir_13	21	ENSSSCT00000003165	1671	351	-17.1	1	0.0411261
miRNA 3' -UGAG-ACGCGGAGA-CUAGAGAG 5'
:| ||: | | |||||:|
target 5' CGCGUAUGUUAC-CGAGAUCUUUG 3'
>novel_mir_13	21	ENSSSCT00000003172	432	403	-15.5	1	2.22319
miRNA 3' UGAGACGCGGAGACUAGAGAG 5'
|||||||
target 5' ------------AGAUCUCUA 3'
>novel_mir_13	21	ENSSSCT00000003182	1671	180	-26.8	0.485269	0.0295863
miRNA 3' UGAGACG--CGGAGA---CUAGAGAG 5'
||| |||||| |||:|||
target 5' --ACUGAUAGCCUCUUUGGAUUUCUG 3'
>novel_mir_13	21	ENSSSCT00000003207	2604	2318	-24.3	0.958623	0.168506
miRNA 3' UGAGACGCGGA-GACUAGAGAG 5'
| ||| |||||||:|
target 5' ----AGGGCCGACUGAUCUUUG 3'
>novel_mir_13	21	ENSSSCT00000003222	1915	1520	-18.9	1	0.2168
miRNA 3' UGAGACGCGG---AG--ACUAGAGAG 5'
| ||| |: ||||:|||
target 5' ----GGGGCCCUCUUGAUGAUUUCUG 3'
>novel_mir_13	21	ENSSSCT00000003282	1264	1134	-21.3	0.997646	0.296113
miRNA 3' UGAGACG-CG--GAGA---CUAGAGAG- 5'
|| | |: |||| |:||||||
target 5' CCUGAGGAGUCACUCUGAGGGUCUCUCC 3'
>novel_mir_13	21	ENSSSCT00000003284	15098	13878	-24.3	0.999999	0.26893
miRNA 3' UGAGA--CGCGGAGA---CUAGAGAG 5'
||| |:||| || |||||:|
target 5' CCUCAAGGUGCCCCUGGUGAUCUUUA 3'
>novel_mir_13	21	ENSSSCT00000003285	14952	13827	-24.3	0.999999	0.26893
miRNA 3' UGAGA--CGCGGAGA---CUAGAGAG 5'
||| |:||| || |||||:|
target 5' CCUCAAGGUGCCCCUGGUGAUCUUUA 3'
>novel_mir_13	21	ENSSSCT00000003286	2644	2251	-14.9	1	0.459185
miRNA 3' UGAGACGCG---GAG-A-CUAGAGAG 5'
|:|: : | |:|||||
target 5' ----GGUGUUGAUGGAUGGGUCUCUG 3'
>novel_mir_13	21	ENSSSCT00000003291	1833	6	-23.3	0.970098	1.57221
miRNA 3' -UGAGACGCGGAGACUAGAGAG 5'
|| |||: || | |:|||||
target 5' CACCCUGUACCCCCGGUCUCUG 3'
>novel_mir_13	21	ENSSSCT00000003329	393	375	-12.7	1	2.21404
miRNA 3' UGAGACGCGGAGACUAGAGAG 5'
|||:|||
target 5' ------------GGAUUUCUA 3'
>novel_mir_13	21	ENSSSCT00000003331	1074	1	-16.3	1	2.10776
miRNA 3' UGAGACGCGGAGACUAGAGAG- 5'
||||:||||
target 5' -----------AUGAUUUCUCC 3'
>novel_mir_13	21	ENSSSCT00000003388	1432	403	-22.8	0.967896	0.133643
miRNA 3' UGAGACGCGGAGACUAGAGAG 5'
|||| |:|||||
target 5' ------GGCCUGGGGUCUCUG 3'
>novel_mir_13	21	ENSSSCT00000003389	898	737	-18.6	1	1.36306
miRNA 3' UGAGACGCGGAGACUAGAGAG 5'
:|:|| |||||:|
target 5' -----AUGUCUGGGAUCUUUA 3'
>novel_mir_13	21	ENSSSCT00000003406	1964	749	-27.4	0.45749	0.406302
miRNA 3' -UGAGACGCGGA--GA-CUAGAGAG 5'
:|||||| :| || |:|||||
target 5' UGCUCUGCCUCACGCUUGGUCUCUG 3'
>novel_mir_13	21	ENSSSCT00000003411	684	620	-27.4	0.148467	0.406302
miRNA 3' -UGAGACGCGGA--GA-CUAGAGAG 5'
:|||||| :| || |:|||||
target 5' UGCUCUGCCUCACGCUUGGUCUCUG 3'
>novel_mir_13	21	ENSSSCT00000003412	1860	45	-15	1	2.07732
miRNA 3' UGAGACGCGGAGACUAGAGAG- 5'
|||||:||
target 5' ------------AGAUCUUUCC 3'
>novel_mir_13	21	ENSSSCT00000003443	2891	90	-26.4	0.761844	0.34055
miRNA 3' UGAGACGCGGAGACUAGAGAG 5'
||| ||| |:|||||
target 5' ----GGCGGCUCCGGUCUCUG 3'
>novel_mir_13	21	ENSSSCT00000003446	4579	1383	-12.9	1	2.21404
miRNA 3' UGAGACGCGGAGACUAGAGAG 5'
|||:|||
target 5' ------------AGAUUUCUA 3'
>novel_mir_13	21	ENSSSCT00000003447	1797	373	-24.6	0.85436	2.33428
miRNA 3' -UGAGACGCGGAGACUAGAGAG 5'
:| | |:| | |||:|||||
target 5' GGCCCCGUGGCGCUGGUCUCUG 3'
>novel_mir_13	21	ENSSSCT00000003469	3106	2935	-12.9	1	2.21404
miRNA 3' UGAGACGCGGAGACUAGAGAG 5'
|||:|||
target 5' ------------AGAUUUCUA 3'
>novel_mir_13	21	ENSSSCT00000003474	3288	1638	-21.8	0.999989	0.655889
miRNA 3' UGAGACGCGGAGA--CUAGAGAG- 5'
|||| | || |||:||||
target 5' -GUCUGAGA-UCGUGGAUUUCUCU 3'
>novel_mir_13	21	ENSSSCT00000003477	1577	1257	-21.3	0.999424	0.189805
miRNA 3' UGAGACGCGGAGACUAGAGAG 5'
||: || |||||||
target 5' ---GUGUACCG--GAUCUCUG 3'
>novel_mir_13	21	ENSSSCT00000003483	1268	1001	-18.9	1	1.54011
miRNA 3' -UGAGACGCGGA-GA---CUAGAGAG 5'
|||: ||:| || |||||:|
target 5' CACUUCCAGCUUCCUGAAGAUCUUUA 3'
>novel_mir_13	21	ENSSSCT00000003513	462	384	-25.6	0.20335	0.0393038
miRNA 3' UGAGACG--CGGAGA--CUAGAGAG- 5'
|||| ||| || |||||||:
target 5' --GCUGCCAGCCCCUUGGAUCUCUUU 3'
>novel_mir_13	21	ENSSSCT00000003524	462	384	-25.6	0.20335	0.0393038
miRNA 3' UGAGACG--CGGAGA--CUAGAGAG- 5'
|||| ||| || |||||||:
target 5' --GCUGCCAGCCCCUUGGAUCUCUUU 3'
>novel_mir_13	21	ENSSSCT00000003528	947	794	-23.4	0.812569	0.632395
miRNA 3' UGAGACGCGGAGACUAGAGAG 5'
|| | |||| |:|||||
target 5' -AUCGGA-CCUCAGGUCUCUG 3'
>novel_mir_13	21	ENSSSCT00000003531	270	261	-12.7	1	2.21404
miRNA 3' UGAGACGCGGAGACUAGAGAG 5'
|||:|||
target 5' ------------GGAUUUCUA 3'
>novel_mir_13	21	ENSSSCT00000003540	1602	1104	-25.6	0.662799	0.0393038
miRNA 3' UGAGACG--CGGAGA--CUAGAGAG- 5'
|||| ||| || |||||||:
target 5' --GCUGCCAGCCCCUUGGAUCUCUUU 3'
>novel_mir_13	21	ENSSSCT00000003541	1209	711	-25.6	0.545657	0.0393038
miRNA 3' UGAGACG--CGGAGA--CUAGAGAG- 5'
|||| ||| || |||||||:
target 5' --GCUGCCAGCCCCUUGGAUCUCUUU 3'
>novel_mir_13	21	ENSSSCT00000003542	1065	975	-25.6	0.492765	0.0393038
miRNA 3' UGAGACG--CGGAGA--CUAGAGAG- 5'
|||| ||| || |||||||:
target 5' --GCUGCCAGCCCCUUGGAUCUCUUU 3'
>novel_mir_13	21	ENSSSCT00000003598	2100	2009	-23.4	0.978349	0.365384
miRNA 3' UGAGA--CGCGGAGACUAGAGAG- 5'
|| | ||| | |||:||||
target 5' -GUCCUGGGGCCCCCGAUUUCUCC 3'
>novel_mir_13	21	ENSSSCT00000003608	2366	1191	-24.6	0.921719	0.886964
miRNA 3' UGAGACGCGGAGA---CUAGAGAG- 5'
|:||:|:| |||||:||
target 5' ----AGUGCUUUUCGAGAUCUUUCA 3'
>novel_mir_13	21	ENSSSCT00000003618	777	644	-19.7	0.999674	1.17062
miRNA 3' UGAGACGCGGAG-ACUAGAGAG 5'
||| ||:|||||
target 5' --------ACUCGUGGUCUCUG 3'
>novel_mir_13	21	ENSSSCT00000003632	1814	1736	-28.2	0.323401	0.114868
miRNA 3' -UGAGACGCGGAGACUAGAGAG 5'
:| | | ||| |||||||||
target 5' GGCGCAGGGCC-CUGAUCUCUG 3'
>novel_mir_13	21	ENSSSCT00000003641	1937	1808	-21.9	0.998982	0.576984
miRNA 3' UGAGACGCGGAGACUAGAGAG 5'
|| || || |||||||
target 5' -GUCAGCUCCAG-GAUCUCUA 3'
>novel_mir_13	21	ENSSSCT00000003674	279	73	-19	0.977591	0.777034
miRNA 3' UGAGACGCGGAGACUAGAGAG 5'
| |:: |:|||||
target 5' ----GGGGUUG--GGUCUCUG 3'
>novel_mir_13	21	ENSSSCT00000003680	3288	1685	-19.6	1	0.830132
miRNA 3' -UGAGACGCGGAGA-CUAGAGAG- 5'
:||: | || || |||||||:
target 5' GGCUU--CUCCACUGGAUCUCUUU 3'
>novel_mir_13	21	ENSSSCT00000003689	1695	23	-23.1	0.971363	1.39803
miRNA 3' UGAGACGCGGAGA-CUAGAGAG- 5'
||:| || | |||:||||
target 5' ---AUGUGGCUGUGGAUUUCUCU 3'
>novel_mir_13	21	ENSSSCT00000003710	3752	2284	-23.2	0.999156	0.10076
miRNA 3' -UGAGACGCGGAGACUAGAGAG 5'
:| ||| || |||||:|
target 5' UGCAG-GCGGCUGAGAUCUUUG 3'
>novel_mir_13	21	ENSSSCT00000003711	2201	14	-15.5	1	2.22319
miRNA 3' UGAGACGCGGAGACUAGAGAG 5'
|||||||
target 5' ------------AGAUCUCUG 3'
>novel_mir_13	21	ENSSSCT00000003767	3124	2332	-27.2	0.669052	0.118034
miRNA 3' UGAGACGCGGAG---ACUAGAGAG- 5'
|| |||: |||||||||
target 5' ----CGCUCCUUCAUUGAUCUCUCG 3'
>novel_mir_13	21	ENSSSCT00000003773	3294	2975	-21.5	0.999998	0.901413
miRNA 3' -UGAGACGCGGAGACUAGAGAG 5'
|| || || ||:|||||
target 5' GACCAGGCUCCG-UGGUCUCUA 3'
>novel_mir_13	21	ENSSSCT00000003779	3549	956	-15.3	1	2.22319
miRNA 3' UGAGACGCGGAGACUAGAGAG 5'
|||||||
target 5' ------------GGAUCUCUG 3'
>novel_mir_13	21	ENSSSCT00000003784	1120	733	-19.3	0.999999	1.32929
miRNA 3' UGAGACGCGGAGACUAGAGAG 5'
||: :|| |:|||||
target 5' ---AUGUCAUUCAGGUCUCUA 3'
>novel_mir_13	21	ENSSSCT00000003795	768	321	-17.8	1	1.99024
miRNA 3' UGAGACGCGGAGACUAGAGAG- 5'
||||||||
target 5' ------------GGAUCUCUCU 3'
>novel_mir_13	21	ENSSSCT00000003811	2633	1774	-23.9	0.978167	0.956123
miRNA 3' -UGAGACGCGGAGACUAGAGAG 5'
||| | ||| ||:|||||
target 5' CACUACG-GCCAGUGGUCUCUG 3'
>novel_mir_13	21	ENSSSCT00000003813	1374	362	-19.2	1	2.13499
miRNA 3' UGAGACGCGGAGACUAGAGAG- 5'
|||||||||
target 5' -----------GUGAUCUCUCU 3'
>novel_mir_13	21	ENSSSCT00000003824	717	445	-17.4	1	0.853957
miRNA 3' UGAGACGCGGAGACUAGAGAG 5'
:| :||||||||
target 5' -------UUCAUUGAUCUCUG 3'
>novel_mir_13	21	ENSSSCT00000003828	1440	460	-17.4	1	0.853957
miRNA 3' UGAGACGCGGAGACUAGAGAG 5'
:| :||||||||
target 5' -------UUCAUUGAUCUCUG 3'
>novel_mir_13	21	ENSSSCT00000003850	2349	973	-17.1	1	0.315641
miRNA 3' UGAGACGCGGA--GACUAGAGAG 5'
|| |||||||:|
target 5' -------ACCAUCCUGAUCUUUA 3'
>novel_mir_13	21	ENSSSCT00000003856	1057	618	-31.5	0.041148	1.23746
miRNA 3' UGAGACGCGGAGACUAGAGAG- 5'
:||| | ||||||:||||||
target 5' UUUCUCCUCCUCUGGUCUCUCC 3'
>novel_mir_13	21	ENSSSCT00000003858	2429	133	-29.1	0.309914	1.69604
miRNA 3' UGAGACGCGGAGA-CUAGAGAG- 5'
|||:|: ||| |||||||:
target 5' --CCUGUGUGUCUGGAUCUCUUC 3'
>novel_mir_13	21	ENSSSCT00000003867	1992	778	-25.9	0.700649	1.44522
miRNA 3' -UGAG--ACGCGGAGACUAGAGAG- 5'
|||: || | |||:||||||
target 5' GACUUCUUGGGG--CUGGUCUCUCU 3'
>novel_mir_13	21	ENSSSCT00000003902	5859	1683	-20.7	1	1.03881
miRNA 3' UGAGACGCGGAGACUAGAGAG 5'
||| || |||||:|||
target 5' -AUCUU--CCGCUGAUUUCUA 3'
>novel_mir_13	21	ENSSSCT00000003910	1508	290	-26.8	0.445354	1.23639
miRNA 3' UGAGACGCGGAG--ACUAGAGAG- 5'
||||: :|| ||:||||||
target 5' -GUCUGUUUUUCAGUGGUCUCUCC 3'
>novel_mir_13	21	ENSSSCT00000003911	628	290	-26.8	0.174442	1.23639
miRNA 3' UGAGACGCGGAG--ACUAGAGAG- 5'
||||: :|| ||:||||||
target 5' -GUCUGUUUUUCAGUGGUCUCUCC 3'
>novel_mir_13	21	ENSSSCT00000003928	1490	770	-19.4	1	1.00661
miRNA 3' UGAGACGCGGAG---A--CUAGAGAG 5'
||||: | |||||||
target 5' ------GGCCUUUAGUCAGAUCUCUG 3'
>novel_mir_13	21	ENSSSCT00000003966	1920	1442	-32.9	0.050633	0.694224
miRNA 3' UGAGACGCGGAGACUAGAGAG 5'
||||||||: |||||||
target 5' CCUCUGCGCUCAGGAUCUCUG 3'
>novel_mir_13	21	ENSSSCT00000003967	4109	2345	-19.6	1	1.01526
miRNA 3' UGAG---ACGCGGAGA---CUAGAGAG 5'
||: || ||: || |||:|||
target 5' CCUUCAGUGGGCUGCUCAAGAUUUCUG 3'
>novel_mir_13	21	ENSSSCT00000003976	1280	1139	-21.3	0.997814	0.872962
miRNA 3' UGAGACGCGGAGA-CUAGAGAG 5'
| | ||| |:|||||
target 5' ----CGGGACUCGGGGUCUCUA 3'
>novel_mir_13	21	ENSSSCT00000003988	1013	48	-19.7	0.999968	0.0436163
miRNA 3' -UGAGACG-CGGAGACUAGAGAG 5'
:| ||| || | |||||:|
target 5' UGCGCUGGAGCGGCAGAUCUUUG 3'
>novel_mir_13	21	ENSSSCT00000003998	4948	3863	-22.5	0.999993	0.571318
miRNA 3' UGAGACGCGGA--GA--CUAGAGAG 5'
| ||| || |||||||
target 5' ----CGGGCCCAGCUGGGAUCUCUG 3'
>novel_mir_13	21	ENSSSCT00000004018	7734	7186	-17.6	1	2.29124
miRNA 3' UGAGACGCGGAGACUAGAGAG- 5'
||||||||:
target 5' -----------GUGAUCUCUUG 3'
>novel_mir_13	21	ENSSSCT00000004036	2610	658	-18.4	1	1.3052
miRNA 3' UGAGACGCGG--AGA-CUAGAGAG 5'
||| | || ||| |||||:|
target 5' -AUCUUCACCACUCUGGAUCUUUA 3'
>novel_mir_13	21	ENSSSCT00000004064	1377	108	-12.7	1	2.21404
miRNA 3' UGAGACGCGGAGACUAGAGAG 5'
|||:|||
target 5' ------------GGAUUUCUA 3'
>novel_mir_13	21	ENSSSCT00000004074	1548	1076	-21.6	0.99834	0.280441
miRNA 3' UGAGACGCGGAGACUAGAGAG 5'
:||| ||:|||||
target 5' -----AUGCCA-UGGUCUCUG 3'
>novel_mir_13	21	ENSSSCT00000004080	6524	3619	-26.6	0.943796	0.85151
miRNA 3' UGAGACGCGGAGACUAGAGAG 5'
||||:|:| ||||:|||
target 5' -GUCUGUGUCCAUGAUUUCUG 3'
>novel_mir_13	21	ENSSSCT00000004084	2419	466	-12.7	1	2.21404
miRNA 3' UGAGACGCGGAGACUAGAGAG 5'
|||:|||
target 5' ------------GGAUUUCUG 3'
>novel_mir_13	21	ENSSSCT00000004091	5019	1332	-14.9	1	2.10488
miRNA 3' UGAGACGCGGAGACUAGAGAG 5'
|:|||||
target 5' ------------AGGUCUCUA 3'
>novel_mir_13	21	ENSSSCT00000004092	2167	2070	-18.6	1	0.996085
miRNA 3' UGAGACGCGGAGACUAGAGAG 5'
||: :|| |||:|||
target 5' ---AUGUUUUUCAGAUUUCUA 3'
>novel_mir_13	21	ENSSSCT00000004093	2133	2072	-18.6	1	0.996085
miRNA 3' UGAGACGCGGAGACUAGAGAG 5'
||: :|| |||:|||
target 5' ---AUGUUUUUCAGAUUUCUA 3'
>novel_mir_13	21	ENSSSCT00000004096	1513	1184	-20.8	0.999877	0.555376
miRNA 3' UGAGACGCGGAGA-CUAGAGAG- 5'
||| :|| |||||||:
target 5' ---AUGCAUCUGAAGAUCUCUUG 3'
>novel_mir_13	21	ENSSSCT00000004099	2702	397	-14.9	1	2.10488
miRNA 3' UGAGACGCGGAGACUAGAGAG 5'
|:|||||
target 5' ------------AGGUCUCUG 3'
>novel_mir_13	21	ENSSSCT00000004107	1220	266	-21.9	0.988064	0.195959
miRNA 3' UGAGAC-GCGG-AGACUAGAGAG- 5'
|| ||:| | |||:||||
target 5' ---AUGACGUCGUGAGAUUUCUCU 3'
>novel_mir_13	21	ENSSSCT00000004109	1876	1500	-15.2	1	1.95609
miRNA 3' UGAGACGCGGAGACUAGAGAG- 5'
|||:||||
target 5' ------------GGAUUUCUCU 3'
>novel_mir_13	21	ENSSSCT00000004126	2697	27	-13.7	1	0.314794
miRNA 3' UGAGACGCGGAGACUAGAGAG 5'
| | | |||:|||
target 5' ----AGGGAG-C-GAUUUCUG 3'
>novel_mir_13	21	ENSSSCT00000004130	1362	704	-20.3	0.999966	0.711919
miRNA 3' UGAGACGCGGAGACUAGAGAG- 5'
::|| ||||||||
target 5' -------CUUUCAGAUCUCUCA 3'
>novel_mir_13	21	ENSSSCT00000004139	801	675	-12.7	1	2.21404
miRNA 3' UGAGACGCGGAGACUAGAGAG 5'
|||:|||
target 5' ------------GGAUUUCUA 3'
>novel_mir_13	21	ENSSSCT00000004144	1972	274	-16.5	1	0.498759
miRNA 3' UGAGACGCGGA--GACUAGAGAG 5'
:||| |: | |||||:|
target 5' --AUUGCACUCAACAGAUCUUUA 3'
>novel_mir_13	21	ENSSSCT00000004156	1719	563	-15.6	1	0.0173262
miRNA 3' -UGAGACGCGGAGA-CUAGAGAG 5'
|||| | :|| |||||:|
target 5' GACUCA-CAUCUGGAGAUCUUUG 3'
>novel_mir_13	21	ENSSSCT00000004159	2311	862	-16.7	1	2.10776
miRNA 3' UGAGACGCGGAGACUAGAGAG- 5'
||||:||||
target 5' -----------AUGAUUUCUCU 3'
>novel_mir_13	21	ENSSSCT00000004164	2318	2095	-18.8	1	0.691496
miRNA 3' UGAGACGCGGA-GA-CUAGAGAG 5'
||: || || || |||||:|
target 5' CCUUGGCACCACCUGGAUCUUUG 3'
>novel_mir_13	21	ENSSSCT00000004165	1977	1798	-25.1	0.818103	1.67425
miRNA 3' UGAGACGCGGAGACUAGAGAG 5'
||:| | :||||:|||||
target 5' CCUUUUCUAUUCUGGUCUCUG 3'
>novel_mir_13	21	ENSSSCT00000004168	1564	696	-15.9	1	1.95609
miRNA 3' UGAGACGCGGAGACUAGAGAG- 5'
|||:||||
target 5' ------------AGAUUUCUCG 3'
>novel_mir_13	21	ENSSSCT00000004169	2496	128	-14.7	1	2.10488
miRNA 3' UGAGACGCGGAGACUAGAGAG 5'
|:|||||
target 5' ------------GGGUCUCUA 3'
>novel_mir_13	21	ENSSSCT00000004174	2832	2554	-19.5	1	1.49782
miRNA 3' UGAGACGCGGAGA-CUAGAGAG 5'
:|:||:| |||:|||
target 5' -----AUGUCUUUGGAUUUCUG 3'
>novel_mir_13	21	ENSSSCT00000004180	2516	1904	-15.4	1	1.21215
miRNA 3' UGAGACGCGGAGA-CUAGAGAG 5'
|| |:| |||||:|
target 5' ------AGCAUUUGGAUCUUUA 3'
>novel_mir_13	21	ENSSSCT00000004190	2805	593	-23.2	0.995816	0.552124
miRNA 3' UGAGACGCGGAGACUAGAGAG- 5'
:| ||||||||||
target 5' -----AUGAUGCUGAUCUCUCA 3'
>novel_mir_13	21	ENSSSCT00000004194	1994	1630	-19.9	1	0.0311368
miRNA 3' UGAGAC-GCGGA--GACUAGAGAG 5'
| ||::| |||||||:|
target 5' ----AGCCGUUUUCCUGAUCUUUA 3'
>novel_mir_13	21	ENSSSCT00000004196	1659	373	-16.8	1	1.0243
miRNA 3' -UGAGACG-CGGAGACUAGAGAG- 5'
|||: | | :|: |||||:||
target 5' AACUUAGAAGAUUUAGAUCUUUCA 3'
>novel_mir_13	21	ENSSSCT00000004199	1602	967	-20.2	0.999996	0.309643
miRNA 3' UGAGACGCGGAGACUAGAGAG 5'
:|||| :: |||||||
target 5' UUUCUGA-UUGUGGAUCUCUG 3'
>novel_mir_13	21	ENSSSCT00000004206	2030	2008	-15.2	1	1.95609
miRNA 3' UGAGACGCGGAGACUAGAGAG- 5'
|||:||||
target 5' ------------GGAUUUCUCU 3'
>novel_mir_13	21	ENSSSCT00000004219	2418	1470	-27	0.600762	0.0477515
miRNA 3' UGAGACG-CGGAGACUAGAGAG 5'
:|| | |||||||||||
target 5' --AUUGGAGGCUCUGAUCUCUG 3'
>novel_mir_13	21	ENSSSCT00000004221	1784	450	-16.8	1	1.85648
miRNA 3' UGAGACGCGGAGACUAGAGAG 5'
|||||||:|
target 5' ----------ACUGAUCUUUA 3'
>novel_mir_13	21	ENSSSCT00000004225	6849	4051	-22.3	1	0.299067
miRNA 3' UGAGACGCGGAGA--CUAGAGAG- 5'
|:| :|: ||||||||
target 5' ----AGUGGUUUACAGAUCUCUCA 3'
>novel_mir_13	21	ENSSSCT00000004232	1629	604	-28.1	0.301636	0.24462
miRNA 3' UGAGACGCGGAGA--CUAGAGAG- 5'
|||:|:||: |||:||||
target 5' --CCUGUGUCUUCAGGAUUUCUCC 3'
>novel_mir_13	21	ENSSSCT00000004239	2764	722	-28.1	0.483615	1.27388
miRNA 3' UGAGACGCGGAGACUAGAGAG- 5'
||| ||| ||||||||:
target 5' -GUCUUAGCCG-UGAUCUCUUA 3'
>novel_mir_13	21	ENSSSCT00000004275	4428	1518	-16.8	1	0.350145
miRNA 3' UGAGACGCGGAGACUAGAGAG- 5'
| | ||||:||||
target 5' ------AGGAUGUGAUUUCUCC 3'
>novel_mir_13	21	ENSSSCT00000004289	2093	1237	-12.9	1	2.21404
miRNA 3' UGAGACGCGGAGACUAGAGAG 5'
|||:|||
target 5' ------------AGAUUUCUG 3'
>novel_mir_13	21	ENSSSCT00000004319	2928	838	-17.2	1	1.88813
miRNA 3' UGAGACGCGGAGACUAGAGAG- 5'
|:||||||
target 5' ------------GGGUCUCUCU 3'
>novel_mir_13	21	ENSSSCT00000004320	2891	2337	-15.9	1	2.07732
miRNA 3' UGAGACGCGGAGACUAGAGAG- 5'
|||||:||
target 5' ------------AGAUCUUUCA 3'
>novel_mir_13	21	ENSSSCT00000004333	1374	1245	-24.6	0.764493	0.864935
miRNA 3' UGAGACGCGGAGACUAGAGAG- 5'
| |:|| ||||||||
target 5' ----AGGGUCUG-GAUCUCUCU 3'
>novel_mir_13	21	ENSSSCT00000004346	1109	1086	-20.1	0.999912	1.06512
miRNA 3' UGAGACGCGGAGACUAGAGAG 5'
:||:|:: | |||:|||
target 5' --GUUGUGUUCCAGAUUUCUA 3'
>novel_mir_13	21	ENSSSCT00000004370	1091	1032	-20.3	0.999768	0.452721
miRNA 3' UGAGACGCGG-AGACUAGAGAG 5'
|:| || |:|||||
target 5' ----CGUGAAAUCAGGUCUCUG 3'
>novel_mir_13	21	ENSSSCT00000004407	2091	1614	-18.7	1	0.654198
miRNA 3' -UGAGACGC-GGAGACUAGAGAG 5'
||| | | : ||||||||
target 5' UACUGUUAGAUA--UGAUCUCUA 3'
>novel_mir_13	21	ENSSSCT00000004423	1656	1640	-20.4	0.999992	0.716252
miRNA 3' UGAGACGCGGAGA-CUAGAGAG 5'
|||| | |||||:|
target 5' ------AGCCUGUGGAUCUUUA 3'
>novel_mir_13	21	ENSSSCT00000004448	1455	675	-15.1	1	0.746045
miRNA 3' UGAGACGCGGAGACUAGAGAG 5'
|:: |||||:|
target 5' ------AGUUG--GAUCUUUG 3'
>novel_mir_13	21	ENSSSCT00000004461	1772	73	-24.1	0.906903	1.26629
miRNA 3' UGAGACGCGGAGACUAGAGAG 5'
||:| |::||||||:|||
target 5' CCUUUCAGUUUCUGAUUUCUA 3'
>novel_mir_13	21	ENSSSCT00000004465	4076	352	-20.9	1	0.185012
miRNA 3' -UGAGACGCGGAGACUAGAGAG 5'
|||| |:| | |:|||||
target 5' GACUCAGUGGGUG-GGUCUCUG 3'
>novel_mir_13	21	ENSSSCT00000004466	2755	1490	-15.7	1	2.07732
miRNA 3' UGAGACGCGGAGACUAGAGAG- 5'
|||||:||
target 5' ------------GGAUCUUUCG 3'
>novel_mir_13	21	ENSSSCT00000004480	6036	5825	-25.4	0.986957	0.1388
miRNA 3' -UGAG--ACG--CGGAGACUAGAGAG- 5'
:|| ||: ||:|: |||||||:
target 5' AGCUAAAUGUAAGCUUUGGAUCUCUUC 3'
>novel_mir_13	21	ENSSSCT00000004486	2603	203	-15.6	1	2.22319
miRNA 3' UGAGACGCGGAGACUAGAGAG 5'
|||||||
target 5' ------------CGAUCUCUG 3'
>novel_mir_13	21	ENSSSCT00000004487	1542	1439	-19.8	0.999999	0.231156
miRNA 3' UGAGACGCGGAGA-CUAGAGAG 5'
:|| :|||| |||:|||
target 5' --AUUGA-UCUCUUGAUUUCUA 3'
>novel_mir_13	21	ENSSSCT00000004492	943	524	-20.6	0.998179	0.913911
miRNA 3' UGAGACGCGGAG---ACUAGAGAG- 5'
| | ||| ||||:||||
target 5' ----AGGGACUCGAUUGAUUUCUCC 3'
>novel_mir_13	21	ENSSSCT00000004506	1840	1408	-20.5	0.999995	0.350883
miRNA 3' UGAGAC-GCGGAGACUAGAGAG- 5'
| || :| ||||||||:
target 5' ----CGACGAUUGUGAUCUCUUA 3'
>novel_mir_13	21	ENSSSCT00000004510	4179	3698	-15.3	1	2.22319
miRNA 3' UGAGACGCGGAGACUAGAGAG 5'
|||||||
target 5' ------------GGAUCUCUG 3'
>novel_mir_13	21	ENSSSCT00000004511	8775	4361	-32.1	0.356849	0.220212
miRNA 3' -UGAGACGCGGAGACUAGAGAG- 5'
:| ||| |:|||||||||||:
target 5' GGCACUG-GUCUCUGAUCUCUUC 3'
>novel_mir_13	21	ENSSSCT00000004519	1381	618	-20	0.999994	0.646672
miRNA 3' -UGAGA-CGCG--G---AGACUAGAGAG- 5'
||| | | | : | |||||||||
target 5' CACUGUGGGGAAAUAAGUGUGAUCUCUCU 3'
>novel_mir_13	21	ENSSSCT00000004520	1652	1217	-20.8	0.999942	0.556948
miRNA 3' -UGAG--ACGCG-GAG-ACUAGAGAG 5'
|||: || | ||| ||||:|||
target 5' GACUUCUUGAUCACUCCUGAUUUCUA 3'
>novel_mir_13	21	ENSSSCT00000004524	893	20	-20.6	0.99746	1.02434
miRNA 3' UGAGACGCGGAGACUAGAGAG 5'
|| || ||||||:|
target 5' -----ACGGCUGUGAUCUUUG 3'
>novel_mir_13	21	ENSSSCT00000004525	681	39	-19.8	0.998768	0.883585
miRNA 3' -UGAGAC-GCGGAGACUAGAGAG 5'
|:|:|| || : |||||:|
target 5' CAUUUUGACGGUGUGGAUCUUUA 3'
>novel_mir_13	21	ENSSSCT00000004559	4815	2510	-17.9	1	1.88813
miRNA 3' UGAGACGCGGAGACUAGAGAG- 5'
|:||||||
target 5' ------------AGGUCUCUCA 3'
>novel_mir_13	21	ENSSSCT00000004562	2238	2133	-21.4	0.999943	0.588038
miRNA 3' -UGAGA-CG--CGGAGACUAGAGAG- 5'
||| | | :|: ||||||||
target 5' AACUAUGGAAAGGUUUGGAUCUCUCC 3'
>novel_mir_13	21	ENSSSCT00000004569	1811	102	-24.9	0.817133	0.462308
miRNA 3' UGAGACGCGGAGACUAGAGAG 5'
|||::| ||||:|||
target 5' ----CGCGUUUGUGAUUUCUG 3'
>novel_mir_13	21	ENSSSCT00000004582	2592	38	-20.9	0.999999	0.417948
miRNA 3' UGAGACGCGGAGACUAGAGAG- 5'
| ||| |||||||:
target 5' -----ACUACUCGGAUCUCUUC 3'
>novel_mir_13	21	ENSSSCT00000004583	2712	225	-15.7	1	1.95609
miRNA 3' UGAGACGCGGAGACUAGAGAG- 5'
|||:||||
target 5' ------------GGAUUUCUCG 3'
>novel_mir_13	21	ENSSSCT00000004595	858	269	-22.9	0.85088	0.773648
miRNA 3' UGAGACGCGGAGACUAGAGAG- 5'
| || |||||||||
target 5' -----CCUACUGUGAUCUCUCU 3'
>novel_mir_13	21	ENSSSCT00000004596	621	272	-22.9	0.729609	0.773648
miRNA 3' UGAGACGCGGAGACUAGAGAG- 5'
| || |||||||||
target 5' -----CCUACUGUGAUCUCUCU 3'
>novel_mir_13	21	ENSSSCT00000004610	1815	1087	-22.1	0.997356	0.946379
miRNA 3' -UGAGACGCGG-AGACUAGAGAG 5'
:||:||| : || |||||:|
target 5' UGCUUUGCUUUAUCCGAUCUUUG 3'
>novel_mir_13	21	ENSSSCT00000004621	1005	472	-16.7	1	2.21464
miRNA 3' UGAGACGCGGAGACUAGAGAG- 5'
||||||:||
target 5' -----------AUGAUCUUUCU 3'
>novel_mir_13	21	ENSSSCT00000004629	1427	377	-16	1	0.990038
miRNA 3' UGAGACGCGGAGA-CUAGAGAG 5'
| |:| |||||||
target 5' ------AGAAUUUGGAUCUCUG 3'
>novel_mir_13	21	ENSSSCT00000004630	2437	2005	-25	0.889754	0.244879
miRNA 3' -UGAGACGCGGAGACUAGAGAG- 5'
|||:| |||| |||||||:
target 5' GACUUUU--CCUCCGAUCUCUUC 3'
>novel_mir_13	21	ENSSSCT00000004646	1200	930	-19.8	0.99999	1.44492
miRNA 3' UGAGACGCGGAGACUAGAGAG- 5'
|||||:||||
target 5' ----------ACUGAUUUCUCG 3'
>novel_mir_13	21	ENSSSCT00000004650	4500	2679	-16.3	1	1.22565
miRNA 3' UGAGACGCGGAGACUAGAGAG 5'
|: ||||:|||
target 5' ------AGUAUAUGAUUUCUG 3'
>novel_mir_13	21	ENSSSCT00000004677	1050	69	-24.5	0.673548	1.21399
miRNA 3' -UGAGACGCGGA--GACUAGAGAG- 5'
|||| : | |||:||||||
target 5' GACUCAUUUACAAGCUGGUCUCUCU 3'
>novel_mir_13	21	ENSSSCT00000004684	1516	947	-20.6	0.999949	0.453564
miRNA 3' UGAGACGCGGAGACUAGAGAG- 5'
||| : ||||||||:
target 5' --ACUGA--UUAUGAUCUCUUA 3'
>novel_mir_13	21	ENSSSCT00000004685	1510	941	-20.6	0.999947	0.453564
miRNA 3' UGAGACGCGGAGACUAGAGAG- 5'
||| : ||||||||:
target 5' --ACUGA--UUAUGAUCUCUUA 3'
>novel_mir_13	21	ENSSSCT00000004686	1501	944	-20.6	0.999944	0.453564
miRNA 3' UGAGACGCGGAGACUAGAGAG- 5'
||| : ||||||||:
target 5' --ACUGA--UUAUGAUCUCUUA 3'
>novel_mir_13	21	ENSSSCT00000004699	1550	460	-21.6	0.998353	1.57464
miRNA 3' UGAGACGCGGAGACUAGAGAG- 5'
||||||||||:
target 5' ---------AUCUGAUCUCUUC 3'
>novel_mir_13	21	ENSSSCT00000004707	2824	162	-15.3	1	0.604915
miRNA 3' UGAG--ACGCG-GA--GA-CUAGAGAG 5'
||: ||| | || :| |||:|||
target 5' CCUUUAUGCACACUAUUUAGAUUUCUG 3'
>novel_mir_13	21	ENSSSCT00000004721	2085	1973	-31	0.125583	0.441365
miRNA 3' UGAGACGCGGAGA-CUAGAGAG 5'
|:||:||||:| |:|||||
target 5' -AUUUGUGCCUUUGGGUCUCUA 3'
>novel_mir_13	21	ENSSSCT00000004723	2124	165	-21.1	0.999976	0.750522
miRNA 3' UGAGACGCGGA---GACUAGAGAG- 5'
| |::| :||||:||||
target 5' ----AGGGUUUGACUUGAUUUCUCA 3'
>novel_mir_13	21	ENSSSCT00000004724	561	81	-21.1	0.942335	0.750522
miRNA 3' UGAGACGCGGA---GACUAGAGAG- 5'
| |::| :||||:||||
target 5' ----AGGGUUUGACUUGAUUUCUCA 3'
>novel_mir_13	21	ENSSSCT00000004732	900	848	-24.7	0.572383	0.0738872
miRNA 3' UGAGACGCGGAGA-CUAGAGAG- 5'
:||||:| |||:||||
target 5' -----AUGCCUUUAGAUUUCUCU 3'
>novel_mir_13	21	ENSSSCT00000004733	480	428	-24.7	0.316115	0.0738872
miRNA 3' UGAGACGCGGAGA-CUAGAGAG- 5'
:||||:| |||:||||
target 5' -----AUGCCUUUAGAUUUCUCU 3'
>novel_mir_13	21	ENSSSCT00000004744	1839	841	-19.3	1	0.448107
miRNA 3' -UGAGACGCGGAGACUAGAGAG- 5'
||| || | | |||||:||
target 5' GACUGUGGGGAU--GAUCUUUCU 3'
>novel_mir_13	21	ENSSSCT00000004761	2474	959	-18.7	1	1.48773
miRNA 3' UGAGACGCGG--AG-ACUAGAGAG- 5'
||| | : || ||||:||||
target 5' -AUCUUCUUAUAUCAUGAUUUCUCA 3'
>novel_mir_13	21	ENSSSCT00000004763	975	694	-22.2	0.952863	1.02536
miRNA 3' UGAGACGCG-GAG-ACUAGAGAG 5'
||||: :|| ||||||:|
target 5' -AUCUGUAUAUUCGUGAUCUUUG 3'
>novel_mir_13	21	ENSSSCT00000004788	1815	784	-21.9	0.99848	1.59915
miRNA 3' UGAGACGCGGAGACUAGAGAG 5'
||: :||:| |:|||||
target 5' CCUUCCUGCUUAAGGUCUCUG 3'
>novel_mir_13	21	ENSSSCT00000004796	1178	294	-15.5	1	0.41477
miRNA 3' UGAGACGC-GGAGACUAGAGAG 5'
|| | || |||||:|
target 5' -AUCAGAUUCCAAGGAUCUUUG 3'
>novel_mir_13	21	ENSSSCT00000004797	1260	720	-24.5	0.747409	2.14105
miRNA 3' -UGAG-ACGCGGAGACUAGAGAG- 5'
:||: ||: :|:||||:||||
target 5' GGCUUAUGUAAUUUUGAUUUCUCU 3'
>novel_mir_13	21	ENSSSCT00000004819	3162	652	-18.2	1	1.09102
miRNA 3' UGAGACGCGGA--GA-CUAGAGAG- 5'
||| || || |||||||:
target 5' -AUCUUUACCACACUGGAUCUCUUC 3'
>novel_mir_13	21	ENSSSCT00000004832	3447	3208	-23.8	0.993966	0.984829
miRNA 3' UGAGACGCGGAGACUAGAGAG 5'
:|||||:|||||
target 5' -------CUCUCUGGUCUCUG 3'
>novel_mir_13	21	ENSSSCT00000004834	1606	880	-22.4	0.990128	0.594397
miRNA 3' UGAGACGCGGAGACUAGAGAG- 5'
|| | | |:||||||
target 5' ---GUGGGAAUGAGGUCUCUCA 3'
>novel_mir_13	21	ENSSSCT00000004848	1152	101	-15.5	1	2.22319
miRNA 3' UGAGACGCGGAGACUAGAGAG 5'
|||||||
target 5' ------------AGAUCUCUA 3'
>novel_mir_13	21	ENSSSCT00000004853	1849	900	-18.7	1	0.478714
miRNA 3' -UGAGACGCGGAGACUAGAGAG- 5'
|| || : |||:||||
target 5' UACG--GCUAUAAGGAUUUCUCU 3'
>novel_mir_13	21	ENSSSCT00000004861	342	226	-12.7	1	2.21404
miRNA 3' UGAGACGCGGAGACUAGAGAG 5'
|||:|||
target 5' ------------GGAUUUCUG 3'
>novel_mir_13	21	ENSSSCT00000004868	1341	898	-17.4	1	1.99024
miRNA 3' UGAGACGCGGAGACUAGAGAG- 5'
||||||||
target 5' ------------GGAUCUCUCC 3'
>novel_mir_13	21	ENSSSCT00000004877	1077	761	-19.8	0.999971	0.832952
miRNA 3' UGAGACGCGGAGA--CUAGAGAG 5'
|| :||| |||||:|
target 5' ----CGCUAUUCUAGGAUCUUUA 3'
>novel_mir_13	21	ENSSSCT00000004878	1909	377	-20.7	0.999991	0.308515
miRNA 3' -UGAGACGCGGAGA-CUAGAGAG 5'
||||| ||| |||||:|
target 5' UACUCUA--CCUACAGAUCUUUG 3'
>novel_mir_13	21	ENSSSCT00000004884	1671	346	-23.4	0.953173	0.0753769
miRNA 3' -UGAGA--CG--CGGAGACUAGAGAG 5'
|||| | ||| | |:|||||
target 5' UACUCAGAGAGAGCCGCAGGUCUCUG 3'
>novel_mir_13	21	ENSSSCT00000004888	1497	1127	-13.5	1	0.291414
miRNA 3' UGAGACGCGGAGACUAGAGAG 5'
:|: | |||:|||
target 5' -----AUGUA-CAGAUUUCUG 3'
>novel_mir_13	21	ENSSSCT00000004896	1403	48	-15	1	1.95609
miRNA 3' UGAGACGCGGAGACUAGAGAG- 5'
|||:||||
target 5' ------------AGAUUUCUCC 3'
>novel_mir_13	21	ENSSSCT00000004898	1038	563	-15.6	1	2.22319
miRNA 3' UGAGACGCGGAGACUAGAGAG 5'
|||||||
target 5' ------------CGAUCUCUG 3'
>novel_mir_13	21	ENSSSCT00000004899	1536	477	-15.1	1	1.95609
miRNA 3' UGAGACGCGGAGACUAGAGAG- 5'
|||:||||
target 5' ------------CGAUUUCUCC 3'
>novel_mir_13	21	ENSSSCT00000004902	1245	956	-31.7	0.047451	0.186452
miRNA 3' UGAGACGCGGAG-ACUAGAGAG- 5'
||||| ||| ||:||||||
target 5' CCUCUG-GCCGGGUGGUCUCUCU 3'
>novel_mir_13	21	ENSSSCT00000004904	1311	1025	-31.7	0.051004	0.186452
miRNA 3' UGAGACGCGGAG-ACUAGAGAG- 5'
||||| ||| ||:||||||
target 5' CCUCUG-GCCGGGUGGUCUCUCU 3'
>novel_mir_13	21	ENSSSCT00000004911	1110	483	-18	1	0.069652
miRNA 3' UGAGACG---CGGAGACUAGAGAG 5'
||| |: |: ||||||:|
target 5' CCUCGGUAUGGUGA-UGAUCUUUA 3'
>novel_mir_13	21	ENSSSCT00000004926	4477	299	-25.6	0.95338	0.277762
miRNA 3' UGAGACGCGGAGACUAGAGAG- 5'
:||:|: :||:||||||
target 5' --AUUGUGU--UUGGUCUCUCU 3'
>novel_mir_13	21	ENSSSCT00000004932	501	164	-20.6	0.960515	0.782716
miRNA 3' UGAGACGCGGAGACUAGAGAG- 5'
|| || |: |||||||:
target 5' -AUC-GCUCUGGGGAUCUCUUU 3'
>novel_mir_13	21	ENSSSCT00000004935	249	68	-17.4	0.999657	0.918774
miRNA 3' UGAGACGCGGAGACUAGAGAG 5'
||:| : |||:|||
target 5' ---AUGUGGUGA-GAUUUCUG 3'
>novel_mir_13	21	ENSSSCT00000004936	429	332	-15.5	1	2.22319
miRNA 3' UGAGACGCGGAGACUAGAGAG 5'
|||||||
target 5' ------------AGAUCUCUG 3'
>novel_mir_13	21	ENSSSCT00000004944	459	111	-20.5	0.953974	0.311368
miRNA 3' UGAGACGCGG--AGACUAGAGAG- 5'
|| || |||||:||
target 5' ------AGCAUAUCGGAUCUUUCU 3'
>novel_mir_13	21	ENSSSCT00000004945	372	24	-20.5	0.909834	0.311368
miRNA 3' UGAGACGCGG--AGACUAGAGAG- 5'
|| || |||||:||
target 5' ------AGCAUAUCGGAUCUUUCU 3'
>novel_mir_13	21	ENSSSCT00000004951	1698	424	-18.5	1	0.544732
miRNA 3' UGAGACGCGGAGACUAGAGAG 5'
|| || :| |||||:|
target 5' -AUCGGCAUCGG-GAUCUUUG 3'
>novel_mir_13	21	ENSSSCT00000004956	4640	2223	-25.9	0.939285	1.50906
miRNA 3' UGAGACGCGGAGACUAGAGAG 5'
|||| :| ||||||||
target 5' --ACUGCUUUUGUGAUCUCUG 3'
>novel_mir_13	21	ENSSSCT00000004980	803	218	-17.5	1	0.0807107
miRNA 3' -UGAGACGCG-GAGACUAGAGAG- 5'
:||:| | | |||||||:
target 5' UGCUUUACAAACGC-GAUCUCUUU 3'
>novel_mir_13	21	ENSSSCT00000004997	3486	933	-20.4	1	1.64978
miRNA 3' UGAGACGCGGAGACUAGAGAG- 5'
:|||||||||
target 5' ----------AUUGAUCUCUCA 3'
>novel_mir_13	21	ENSSSCT00000004998	2156	605	-20.4	1	1.64978
miRNA 3' UGAGACGCGGAGACUAGAGAG- 5'
:|||||||||
target 5' ----------AUUGAUCUCUCA 3'
>novel_mir_13	21	ENSSSCT00000005005	1359	1226	-16.7	1	2.10776
miRNA 3' UGAGACGCGGAGACUAGAGAG- 5'
||||:||||
target 5' -----------AUGAUUUCUCU 3'
>novel_mir_13	21	ENSSSCT00000005012	3069	129	-24	0.985395	1.02321
miRNA 3' UGAGACGCGGAGA--CUAGAGAG- 5'
:|:|||| |||||:||
target 5' -----AUGUCUCUGGGAUCUUUCA 3'
>novel_mir_13	21	ENSSSCT00000005013	1608	129	-24	0.89424	1.02321
miRNA 3' UGAGACGCGGAGA--CUAGAGAG- 5'
:|:|||| |||||:||
target 5' -----AUGUCUCUGGGAUCUUUCA 3'
>novel_mir_13	21	ENSSSCT00000005018	1543	1056	-25.3	0.697107	0.0107942
miRNA 3' UGAGACG--CGGAGACUAGAGAG 5'
||| ||: |||||:|||
target 5' --ACUGACAGCUACUGAUUUCUA 3'
>novel_mir_13	21	ENSSSCT00000005024	636	209	-21	0.968188	0.30008
miRNA 3' -UGAGACG--CGGAG-ACUAGAGAG 5'
:| |||: |::|: ||||||:|
target 5' AGC-CUGUUGGUUUUGUGAUCUUUG 3'
>novel_mir_13	21	ENSSSCT00000005042	756	209	-18.2	1	0.608424
miRNA 3' UGAGACGCGGA-GACUAGAGAG 5'
:|| |||||||:|
target 5' -------AUCUGCUGAUCUUUG 3'
>novel_mir_13	21	ENSSSCT00000005043	537	209	-18.2	0.999992	0.608424
miRNA 3' UGAGACGCGGA-GACUAGAGAG 5'
:|| |||||||:|
target 5' -------AUCUGCUGAUCUUUG 3'
>novel_mir_13	21	ENSSSCT00000005046	498	209	-18.2	0.999981	0.608424
miRNA 3' UGAGACGCGGA-GACUAGAGAG 5'
:|| |||||||:|
target 5' -------AUCUGCUGAUCUUUG 3'
>novel_mir_13	21	ENSSSCT00000005065	1308	536	-16.4	1	0.602346
miRNA 3' UGAGACGCGGAGACUAGAGAG- 5'
| | | |||:||||
target 5' ----AGGGA--CAGAUUUCUCA 3'
>novel_mir_13	21	ENSSSCT00000005076	3686	2324	-20.2	1	0.789525
miRNA 3' UGAG--ACGC--GGAGACUAGAGAG 5'
||: ||: : ||||||:|||
target 5' UCUUUAUGUAAAUGUCUGAUUUCUG 3'
>novel_mir_13	21	ENSSSCT00000005081	2588	2337	-24.8	0.922065	0.34684
miRNA 3' UGAGACGCGGAGACUAGAGAG- 5'
:|:||| ||||||||
target 5' -----CUGUCUC-GAUCUCUCC 3'
>novel_mir_13	21	ENSSSCT00000005082	1556	1189	-15.9	1	2.07732
miRNA 3' UGAGACGCGGAGACUAGAGAG- 5'
|||||:||
target 5' ------------AGAUCUUUCG 3'
>novel_mir_13	21	ENSSSCT00000005092	1877	1650	-25	0.814989	1.10253
miRNA 3' UGAGACGCGGAGACUAGAGAG- 5'
|||:|::| |||||:||
target 5' --ACUGUGUUUA-GAUCUUUCU 3'
>novel_mir_13	21	ENSSSCT00000005094	1216	1171	-18.6	1	0.603889
miRNA 3' -UGAGACGCGGAGACUAGAGAG 5'
|:||| |:| |||:|||
target 5' AAUUCUAA-CUUGAGAUUUCUG 3'
>novel_mir_13	21	ENSSSCT00000005096	3264	1403	-24.3	0.98054	0.777445
miRNA 3' -UGAGACGCGGAG-ACUAGAGAG- 5'
:||:| | || ||:||||||
target 5' UGCUUUAC-CCACAUGGUCUCUCU 3'
>novel_mir_13	21	ENSSSCT00000005140	2160	1363	-19.9	1	0.0604461
miRNA 3' UGAGACGCGGA--GACUAGAGAG- 5'
||: || : |||||||:
target 5' ---AUGUUCCGAGUAGAUCUCUUU 3'
>novel_mir_13	21	ENSSSCT00000005145	3723	1382	-22	0.999991	0.83529
miRNA 3' UGAGACGCGGA--GA--CUAGAGAG- 5'
|| || |:: || |||:||||
target 5' CCUGUGGGUUAGGCUACGAUUUCUCA 3'
[truncated: 63,536 more rows]
