# Supplementary material for: Identification and Analysis of Differential miRNAs in PK-15 Cells after Foot-and-Mouth Disease Virus Infection
Source: PLoS One. 2014 Mar 27;9(3):e90865. doi: 10.1371/journal.pone.0090865 (PMC3968000; doi:10.1371/journal.pone.0090865)
Supplement: File S11 — KEGG Pathway annotations for the predicted target genes for different known miRNAs. (XLSX) [file pone.0090865.s011.xlsx]

## Sheet: Sheet1
Pathway annotation of Sample _diff_miRNA_kown
#	Pathway	Target genes with pathway annotation (14787)	All genes of the species with pathway annotation (14835)	Pvalue	Qvalue	Pathway ID
1	MAPK signaling pathway	373 (2.52%)	373 (2.51%)	0.293971	0.999969	ko04010
2	Axon guidance	287 (1.94%)	287 (1.93%)	0.390933	0.999969	ko04360
3	Neuroactive ligand-receptor interaction	283 (1.91%)	283 (1.91%)	0.396135	0.999969	ko04080
4	Olfactory transduction	1250 (8.45%)	1253 (8.45%)	0.413641	0.999969	ko04740
5	Cytokine-cytokine receptor interaction	247 (1.67%)	247 (1.66%)	0.446101	0.999969	ko04060
6	Protein processing in endoplasmic reticulum	246 (1.66%)	246 (1.66%)	0.447574	0.999969	ko04141
7	Ubiquitin mediated proteolysis	222 (1.5%)	222 (1.5%)	0.484379	0.999969	ko04120
8	Spliceosome	206 (1.39%)	206 (1.39%)	0.510545	0.999969	ko03040
9	Hepatitis C	194 (1.31%)	194 (1.31%)	0.531073	0.999969	ko05160
10	Fc gamma R-mediated phagocytosis	193 (1.31%)	193 (1.3%)	0.53282	0.999969	ko04666
11	Natural killer cell mediated cytotoxicity	189 (1.28%)	189 (1.27%)	0.539864	0.999969	ko04650
12	Toxoplasmosis	184 (1.24%)	184 (1.24%)	0.548796	0.999969	ko05145
13	Complement and coagulation cascades	184 (1.24%)	184 (1.24%)	0.548796	0.999969	ko04610
14	Chagas disease (American trypanosomiasis)	178 (1.2%)	178 (1.2%)	0.559706	0.999969	ko05142
15	Osteoclast differentiation	174 (1.18%)	174 (1.17%)	0.567097	0.999969	ko04380
16	Toll-like receptor signaling pathway	165 (1.12%)	165 (1.11%)	0.584078	0.999969	ko04620
17	Lysosome	160 (1.08%)	160 (1.08%)	0.593726	0.999969	ko04142
18	ErbB signaling pathway	160 (1.08%)	160 (1.08%)	0.593726	0.999969	ko04012
19	PPAR signaling pathway	156 (1.05%)	156 (1.05%)	0.601557	0.999969	ko03320
20	Cell cycle	150 (1.01%)	150 (1.01%)	0.613492	0.999969	ko04110
21	Endocytosis	398 (2.69%)	399 (2.69%)	0.628461	0.999969	ko04144
22	Tight junction	388 (2.62%)	389 (2.62%)	0.640187	0.999969	ko04530
23	Vibrio cholerae infection	136 (0.92%)	136 (0.92%)	0.642252	0.999969	ko05110
24	Shigellosis	134 (0.91%)	134 (0.9%)	0.646467	0.999969	ko05131
25	Pathogenic Escherichia coli infection	133 (0.9%)	133 (0.9%)	0.648584	0.999969	ko05130
26	RNA degradation	133 (0.9%)	133 (0.9%)	0.648584	0.999969	ko03018
27	Pyrimidine metabolism	130 (0.88%)	130 (0.88%)	0.654977	0.999969	ko00240
28	Regulation of actin cytoskeleton	372 (2.52%)	373 (2.51%)	0.659096	0.999969	ko04810
29	VEGF signaling pathway	128 (0.87%)	128 (0.86%)	0.659274	0.999969	ko04370
30	mRNA surveillance pathway	126 (0.85%)	126 (0.85%)	0.663598	0.999969	ko03015
31	Ribosome biogenesis in eukaryotes	126 (0.85%)	126 (0.85%)	0.663598	0.999969	ko03008
32	Long-term depression	125 (0.85%)	125 (0.84%)	0.665771	0.999969	ko04730
33	Apoptosis	122 (0.83%)	122 (0.82%)	0.67233	0.999969	ko04210
34	Chronic myeloid leukemia	122 (0.83%)	122 (0.82%)	0.67233	0.999969	ko05220
35	TGF-beta signaling pathway	118 (0.8%)	118 (0.8%)	0.681174	0.999969	ko04350
36	Adipocytokine signaling pathway	117 (0.79%)	117 (0.79%)	0.683403	0.999969	ko04920
37	Peroxisome	116 (0.78%)	116 (0.78%)	0.685639	0.999969	ko04146
38	NOD-like receptor signaling pathway	112 (0.76%)	112 (0.75%)	0.694654	0.999969	ko04621
39	Staphylococcus aureus infection	111 (0.75%)	111 (0.75%)	0.696926	0.999969	ko05150
40	Malaria	107 (0.72%)	107 (0.72%)	0.706087	0.999969	ko05144
41	B cell receptor signaling pathway	107 (0.72%)	107 (0.72%)	0.706087	0.999969	ko04662
42	Pancreatic cancer	106 (0.72%)	106 (0.71%)	0.708396	0.999969	ko05212
43	Fc epsilon RI signaling pathway	104 (0.7%)	104 (0.7%)	0.713035	0.999969	ko04664
44	Phagosome	325 (2.2%)	326 (2.2%)	0.715378	0.999969	ko04145
45	Cytosolic DNA-sensing pathway	102 (0.69%)	102 (0.69%)	0.717704	0.999969	ko04623
46	Glycerophospholipid metabolism	100 (0.68%)	100 (0.67%)	0.722403	0.999969	ko00564
47	Arachidonic acid metabolism	100 (0.68%)	100 (0.67%)	0.722403	0.999969	ko00590
48	Non-small cell lung cancer	98 (0.66%)	98 (0.66%)	0.727132	0.999969	ko05223
49	Leishmaniasis	98 (0.66%)	98 (0.66%)	0.727132	0.999969	ko05140
50	Amyotrophic lateral sclerosis (ALS)	98 (0.66%)	98 (0.66%)	0.727132	0.999969	ko05014
51	Epithelial cell signaling in Helicobacter pylori infection	97 (0.66%)	97 (0.65%)	0.729508	0.999969	ko05120
52	RIG-I-like receptor signaling pathway	95 (0.64%)	95 (0.64%)	0.734283	0.999969	ko04622
53	Prion diseases	94 (0.64%)	94 (0.63%)	0.736682	0.999969	ko05020
54	Melanoma	92 (0.62%)	92 (0.62%)	0.741502	0.999969	ko05218
55	Renal cell carcinoma	91 (0.62%)	91 (0.61%)	0.743924	0.999969	ko05211
56	mTOR signaling pathway	91 (0.62%)	91 (0.61%)	0.743924	0.999969	ko04150
57	Cell cycle - yeast	91 (0.62%)	91 (0.61%)	0.743924	0.999969	ko04111
58	Notch signaling pathway	84 (0.57%)	84 (0.57%)	0.761096	0.999969	ko04330
59	Type II diabetes mellitus	83 (0.56%)	83 (0.56%)	0.76358	0.999969	ko04930
60	Glycolysis / Gluconeogenesis	82 (0.55%)	82 (0.55%)	0.766073	0.999969	ko00010
61	Lysine degradation	79 (0.53%)	79 (0.53%)	0.773598	0.999969	ko00310
62	Glycerolipid metabolism	78 (0.53%)	78 (0.53%)	0.776123	0.999969	ko00561
63	Hedgehog signaling pathway	76 (0.51%)	76 (0.51%)	0.781196	0.999969	ko04340
64	Vasopressin-regulated water reabsorption	74 (0.5%)	74 (0.5%)	0.786301	0.999969	ko04962
65	N-Glycan biosynthesis	73 (0.49%)	73 (0.49%)	0.788867	0.999969	ko00510
66	Aminoacyl-tRNA biosynthesis	73 (0.49%)	73 (0.49%)	0.788867	0.999969	ko00970
67	Meiosis - yeast	72 (0.49%)	72 (0.49%)	0.79144	0.999969	ko04113
68	ABC transporters	69 (0.47%)	69 (0.47%)	0.799209	0.999969	ko02010
69	Fat digestion and absorption	69 (0.47%)	69 (0.47%)	0.799209	0.999969	ko04975
70	RNA transport	253 (1.71%)	254 (1.71%)	0.801606	0.999969	ko03013
71	Metabolism of xenobiotics by cytochrome P450	68 (0.46%)	68 (0.46%)	0.801815	0.999969	ko00980
72	Amino sugar and nucleotide sugar metabolism	68 (0.46%)	68 (0.46%)	0.801815	0.999969	ko00520
73	Leukocyte transendothelial migration	251 (1.7%)	252 (1.7%)	0.80396	0.999969	ko04670
74	Drug metabolism - cytochrome P450	67 (0.45%)	67 (0.45%)	0.80443	0.999969	ko00982
75	African trypanosomiasis	67 (0.45%)	67 (0.45%)	0.80443	0.999969	ko05143
76	Wnt signaling pathway	250 (1.69%)	251 (1.69%)	0.805136	0.999969	ko04310
77	Arginine and proline metabolism	66 (0.45%)	66 (0.44%)	0.807053	0.999969	ko00330
78	Pyruvate metabolism	66 (0.45%)	66 (0.44%)	0.807053	0.999969	ko00620
79	Fatty acid metabolism	65 (0.44%)	65 (0.44%)	0.809684	0.999969	ko00071
80	Tyrosine metabolism	65 (0.44%)	65 (0.44%)	0.809684	0.999969	ko00350
81	Microbial metabolism in diverse environments	245 (1.66%)	246 (1.66%)	0.811001	0.999969	ko01120
82	Ether lipid metabolism	64 (0.43%)	64 (0.43%)	0.812324	0.999969	ko00565
83	Focal adhesion	457 (3.09%)	459 (3.09%)	0.814855	0.999969	ko04510
84	Nucleotide excision repair	63 (0.43%)	63 (0.42%)	0.814972	0.999969	ko03420
85	Amoebiasis	241 (1.63%)	242 (1.63%)	0.815673	0.999969	ko05146
86	Tryptophan metabolism	62 (0.42%)	62 (0.42%)	0.817629	0.999969	ko00380
87	Systemic lupus erythematosus	239 (1.62%)	240 (1.62%)	0.818002	0.999969	ko05322
88	Fructose and mannose metabolism	61 (0.41%)	61 (0.41%)	0.820294	0.999969	ko00051
89	Cysteine and methionine metabolism	61 (0.41%)	61 (0.41%)	0.820294	0.999969	ko00270
90	Asthma	60 (0.41%)	60 (0.4%)	0.822967	0.999969	ko05310
91	Bladder cancer	60 (0.41%)	60 (0.4%)	0.822967	0.999969	ko05219
92	Other types of O-glycan biosynthesis	58 (0.39%)	58 (0.39%)	0.82834	0.999969	ko00514
93	Glutathione metabolism	56 (0.38%)	56 (0.38%)	0.833747	0.999969	ko00480
94	Regulation of autophagy	55 (0.37%)	55 (0.37%)	0.836464	0.999969	ko04140
95	Vitamin digestion and absorption	53 (0.36%)	53 (0.36%)	0.841923	0.999969	ko04977
96	Proteasome	53 (0.36%)	53 (0.36%)	0.841923	0.999969	ko03050
97	Measles	218 (1.47%)	219 (1.48%)	0.842144	0.999969	ko05162
98	Primary immunodeficiency	52 (0.35%)	52 (0.35%)	0.844666	0.999969	ko05340
99	RNA polymerase	52 (0.35%)	52 (0.35%)	0.844666	0.999969	ko03020
100	Propanoate metabolism	51 (0.34%)	51 (0.34%)	0.847417	0.999969	ko00640
101	Porphyrin and chlorophyll metabolism	50 (0.34%)	50 (0.34%)	0.850177	0.999969	ko00860
102	Linoleic acid metabolism	48 (0.32%)	48 (0.32%)	0.855724	0.999969	ko00591
103	MAPK signaling pathway - yeast	46 (0.31%)	46 (0.31%)	0.861306	0.999969	ko04011
104	Butanoate metabolism	45 (0.3%)	45 (0.3%)	0.86411	0.999969	ko00650
105	Citrate cycle (TCA cycle)	45 (0.3%)	45 (0.3%)	0.86411	0.999969	ko00020
106	Jak-STAT signaling pathway	198 (1.34%)	199 (1.34%)	0.864475	0.999969	ko04630
107	Various types of N-glycan biosynthesis	44 (0.3%)	44 (0.3%)	0.866924	0.999969	ko00513
108	Base excision repair	43 (0.29%)	43 (0.29%)	0.869746	0.999969	ko03410
109	Drug metabolism - other enzymes	43 (0.29%)	43 (0.29%)	0.869746	0.999969	ko00983
110	Alanine, aspartate and glutamate metabolism	43 (0.29%)	43 (0.29%)	0.869746	0.999969	ko00250
111	Glycine, serine and threonine metabolism	42 (0.28%)	42 (0.28%)	0.872577	0.999969	ko00260
112	Taste transduction	42 (0.28%)	42 (0.28%)	0.872577	0.999969	ko04742
113	Homologous recombination	39 (0.26%)	39 (0.26%)	0.881126	0.999969	ko03440
114	Histidine metabolism	39 (0.26%)	39 (0.26%)	0.881126	0.999969	ko00340
115	T cell receptor signaling pathway	182 (1.23%)	183 (1.23%)	0.881751	0.999969	ko04660
116	Nicotinate and nicotinamide metabolism	37 (0.25%)	37 (0.25%)	0.88687	0.999969	ko00760
117	Methane metabolism	36 (0.24%)	36 (0.24%)	0.889756	0.999969	ko00680
118	SNARE interactions in vesicular transport	35 (0.24%)	35 (0.24%)	0.892651	0.999969	ko04130
119	Pentose phosphate pathway	34 (0.23%)	34 (0.23%)	0.895555	0.999969	ko00030
120	Primary bile acid biosynthesis	33 (0.22%)	33 (0.22%)	0.898469	0.999969	ko00120
121	beta-Alanine metabolism	33 (0.22%)	33 (0.22%)	0.898469	0.999969	ko00410
122	Galactose metabolism	32 (0.22%)	32 (0.22%)	0.901392	0.999969	ko00052
123	Phenylalanine metabolism	32 (0.22%)	32 (0.22%)	0.901392	0.999969	ko00360
124	Glycosylphosphatidylinositol(GPI)-anchor biosynthesis	32 (0.22%)	32 (0.22%)	0.901392	0.999969	ko00563
125	Bacterial invasion of epithelial cells	162 (1.1%)	163 (1.1%)	0.90244	0.999969	ko05100
126	Glycosaminoglycan degradation	31 (0.21%)	31 (0.21%)	0.904324	0.999969	ko00531
127	Collecting duct acid secretion	31 (0.21%)	31 (0.21%)	0.904324	0.999969	ko04966
128	Circadian rhythm - mammal	31 (0.21%)	31 (0.21%)	0.904324	0.999969	ko04710
129	Calcium signaling pathway	328 (2.22%)	330 (2.22%)	0.909202	0.999969	ko04020
130	Pentose and glucuronate interconversions	29 (0.2%)	29 (0.2%)	0.910216	0.999969	ko00040
131	DNA replication	29 (0.2%)	29 (0.2%)	0.910216	0.999969	ko03030
132	Pathways in cancer	519 (3.51%)	522 (3.52%)	0.912289	0.999969	ko05200
133	Nitrogen metabolism	28 (0.19%)	28 (0.19%)	0.913176	0.999969	ko00910
134	alpha-Linolenic acid metabolism	27 (0.18%)	27 (0.18%)	0.916146	0.999969	ko00592
135	Carbon fixation in photosynthetic organisms	27 (0.18%)	27 (0.18%)	0.916146	0.999969	ko00710
136	Mucin type O-Glycan biosynthesis	27 (0.18%)	27 (0.18%)	0.916146	0.999969	ko00512
137	Glycosaminoglycan biosynthesis - chondroitin sulfate	27 (0.18%)	27 (0.18%)	0.916146	0.999969	ko00532
138	Antigen processing and presentation	146 (0.99%)	147 (0.99%)	0.918128	0.999969	ko04612
139	Glycosaminoglycan biosynthesis - heparan sulfate	26 (0.18%)	26 (0.18%)	0.919125	0.999969	ko00534
140	MAPK signaling pathway - fly	26 (0.18%)	26 (0.18%)	0.919125	0.999969	ko04013
141	Maturity onset diabetes of the young	26 (0.18%)	26 (0.18%)	0.919125	0.999969	ko04950
142	Protein export	25 (0.17%)	25 (0.17%)	0.922114	0.999969	ko03060
143	Glycosphingolipid biosynthesis - lacto and neolacto series	25 (0.17%)	25 (0.17%)	0.922114	0.999969	ko00601
144	Biosynthesis of unsaturated fatty acids	25 (0.17%)	25 (0.17%)	0.922114	0.999969	ko01040
145	Small cell lung cancer	141 (0.95%)	142 (0.96%)	0.922852	0.999969	ko05222
146	Gap junction	139 (0.94%)	140 (0.94%)	0.924716	0.999969	ko04540
147	Glyoxylate and dicarboxylate metabolism	24 (0.16%)	24 (0.16%)	0.925112	0.999969	ko00630
148	Viral myocarditis	301 (2.04%)	303 (2.04%)	0.925484	0.999969	ko05416
149	Rheumatoid arthritis	136 (0.92%)	137 (0.92%)	0.927483	0.999969	ko05323
150	Chloroalkane and chloroalkene degradation	23 (0.16%)	23 (0.16%)	0.92812	0.999969	ko00625
151	Ascorbate and aldarate metabolism	22 (0.15%)	22 (0.15%)	0.931137	0.999969	ko00053
152	Prostate cancer	130 (0.88%)	131 (0.88%)	0.932914	0.999969	ko05215
153	Biosynthesis of secondary metabolites	286 (1.93%)	288 (1.94%)	0.933898	0.999969	ko01110
154	Renin-angiotensin system	21 (0.14%)	21 (0.14%)	0.934164	0.999969	ko04614
155	Aminobenzoate degradation	21 (0.14%)	21 (0.14%)	0.934164	0.999969	ko00627
156	Steroid biosynthesis	21 (0.14%)	21 (0.14%)	0.934164	0.999969	ko00100
157	Mismatch repair	21 (0.14%)	21 (0.14%)	0.934164	0.999969	ko03430
158	Carbon fixation pathways in prokaryotes	21 (0.14%)	21 (0.14%)	0.934164	0.999969	ko00720
159	One carbon pool by folate	21 (0.14%)	21 (0.14%)	0.934164	0.999969	ko00670
160	Non-homologous end-joining	20 (0.14%)	20 (0.13%)	0.9372	0.999969	ko03450
161	p53 signaling pathway	122 (0.83%)	123 (0.83%)	0.939928	0.999969	ko04115
162	Progesterone-mediated oocyte maturation	122 (0.83%)	123 (0.83%)	0.939928	0.999969	ko04914
163	Other glycan degradation	19 (0.13%)	19 (0.13%)	0.940246	0.999969	ko00511
164	Hematopoietic cell lineage	121 (0.82%)	122 (0.82%)	0.940785	0.999969	ko04640
165	Bisphenol degradation	18 (0.12%)	18 (0.12%)	0.943302	0.999969	ko00363
166	Selenocompound metabolism	16 (0.11%)	16 (0.11%)	0.949443	0.999969	ko00450
167	Benzoate degradation	16 (0.11%)	16 (0.11%)	0.949443	0.999969	ko00362
168	Phenylalanine, tyrosine and tryptophan biosynthesis	16 (0.11%)	16 (0.11%)	0.949443	0.999969	ko00400
169	Glycosphingolipid biosynthesis - ganglio series	16 (0.11%)	16 (0.11%)	0.949443	0.999969	ko00604
170	Circadian rhythm - fly	16 (0.11%)	16 (0.11%)	0.949443	0.999969	ko04711
171	Purine metabolism	255 (1.72%)	257 (1.73%)	0.949764	0.999969	ko00230
172	Cell adhesion molecules (CAMs)	251 (1.7%)	253 (1.71%)	0.951656	0.999969	ko04514
173	Riboflavin metabolism	15 (0.1%)	15 (0.1%)	0.952528	0.999969	ko00740
174	Sulfur relay system	15 (0.1%)	15 (0.1%)	0.952528	0.999969	ko04122
175	Chemokine signaling pathway	248 (1.68%)	250 (1.69%)	0.953051	0.999969	ko04062
176	Neurotrophin signaling pathway	243 (1.64%)	245 (1.65%)	0.955331	0.999969	ko04722
177	Glycosphingolipid biosynthesis - globo series	14 (0.09%)	14 (0.09%)	0.955623	0.999969	ko00603
178	Glycosaminoglycan biosynthesis - keratan sulfate	14 (0.09%)	14 (0.09%)	0.955623	0.999969	ko00533
179	Isoquinoline alkaloid biosynthesis	14 (0.09%)	14 (0.09%)	0.955623	0.999969	ko00950
180	Insulin signaling pathway	238 (1.61%)	240 (1.62%)	0.957553	0.999969	ko04910
181	Polycyclic aromatic hydrocarbon degradation	13 (0.09%)	13 (0.09%)	0.958728	0.999969	ko00624
182	Folate biosynthesis	13 (0.09%)	13 (0.09%)	0.958728	0.999969	ko00790
183	Fatty acid biosynthesis	13 (0.09%)	13 (0.09%)	0.958728	0.999969	ko00061
184	Acute myeloid leukemia	95 (0.64%)	96 (0.65%)	0.961442	0.999969	ko05221
185	Aldosterone-regulated sodium reabsorption	95 (0.64%)	96 (0.65%)	0.961442	0.999969	ko04960
186	Synthesis and degradation of ketone bodies	12 (0.08%)	12 (0.08%)	0.961843	0.999969	ko00072
187	Ribosome	227 (1.54%)	229 (1.54%)	0.962238	0.999969	ko03010
188	ECM-receptor interaction	226 (1.53%)	228 (1.54%)	0.96265	0.999969	ko04512
189	Colorectal cancer	92 (0.62%)	93 (0.63%)	0.963606	0.999969	ko05210
190	Inositol phosphate metabolism	91 (0.62%)	92 (0.62%)	0.964317	0.999969	ko00562
191	Streptomycin biosynthesis	11 (0.07%)	11 (0.07%)	0.964967	0.999969	ko00521
192	Terpenoid backbone biosynthesis	11 (0.07%)	11 (0.07%)	0.964967	0.999969	ko00900
193	Ubiquinone and other terpenoid-quinone biosynthesis	11 (0.07%)	11 (0.07%)	0.964967	0.999969	ko00130
194	Tropane, piperidine and pyridine alkaloid biosynthesis	11 (0.07%)	11 (0.07%)	0.964967	0.999969	ko00960
195	Fatty acid elongation in mitochondria	11 (0.07%)	11 (0.07%)	0.964967	0.999969	ko00062
196	Cardiac muscle contraction	89 (0.6%)	90 (0.61%)	0.96572	0.999969	ko04260
197	Limonene and pinene degradation	10 (0.07%)	10 (0.07%)	0.968102	0.999969	ko00903
198	Taurine and hypotaurine metabolism	10 (0.07%)	10 (0.07%)	0.968102	0.999969	ko00430
199	Caffeine metabolism	10 (0.07%)	10 (0.07%)	0.968102	0.999969	ko00232
200	Cyanoamino acid metabolism	9 (0.06%)	9 (0.06%)	0.971246	0.999969	ko00460
201	Valine, leucine and isoleucine degradation	79 (0.53%)	80 (0.54%)	0.972398	0.999969	ko00280
202	Intestinal immune network for IgA production	79 (0.53%)	80 (0.54%)	0.972398	0.999969	ko04672
203	Two-component system	8 (0.05%)	8 (0.05%)	0.974401	0.999969	ko02020
204	Atrazine degradation	8 (0.05%)	8 (0.05%)	0.974401	0.999969	ko00791
205	Cell cycle - Caulobacter	7 (0.05%)	7 (0.05%)	0.977565	0.999969	ko04112
206	Basal transcription factors	70 (0.47%)	71 (0.48%)	0.977892	0.999969	ko03022
207	Protein digestion and absorption	179 (1.21%)	181 (1.22%)	0.979322	0.999969	ko04974
208	Caprolactam degradation	6 (0.04%)	6 (0.04%)	0.98074	0.999969	ko00930
209	Thiamine metabolism	6 (0.04%)	6 (0.04%)	0.98074	0.999969	ko00730
210	Metabolic pathways	1453 (9.83%)	1462 (9.86%)	0.983087	0.999969	ko01100
211	Adherens junction	165 (1.12%)	167 (1.13%)	0.983266	0.999969	ko04520
212	Dorso-ventral axis formation	60 (0.41%)	61 (0.41%)	0.983383	0.999969	ko04320
213	Basal cell carcinoma	60 (0.41%)	61 (0.41%)	0.983383	0.999969	ko05217
214	Butirosin and neomycin biosynthesis	5 (0.03%)	5 (0.03%)	0.983924	0.999969	ko00524
215	Starch and sucrose metabolism	57 (0.39%)	58 (0.39%)	0.984898	0.999969	ko00500
216	Hypertrophic cardiomyopathy (HCM)	157 (1.06%)	159 (1.07%)	0.98531	0.999969	ko05410
217	Sphingolipid metabolism	55 (0.37%)	56 (0.38%)	0.985873	0.999969	ko00600
218	Pancreatic secretion	154 (1.04%)	156 (1.05%)	0.986037	0.999969	ko04972
219	D-Glutamine and D-glutamate metabolism	4 (0.03%)	4 (0.03%)	0.987119	0.999969	ko00471
220	Styrene degradation	4 (0.03%)	4 (0.03%)	0.987119	0.999969	ko00643
221	Naphthalene degradation	4 (0.03%)	4 (0.03%)	0.987119	0.999969	ko00626
222	Betalain biosynthesis	4 (0.03%)	4 (0.03%)	0.987119	0.999969	ko00965
223	Vitamin B6 metabolism	4 (0.03%)	4 (0.03%)	0.987119	0.999969	ko00750
224	Oxidative phosphorylation	148 (1%)	150 (1.01%)	0.987429	0.999969	ko00190
225	Carbohydrate digestion and absorption	50 (0.34%)	51 (0.34%)	0.988184	0.999969	ko04973
226	Steroid hormone biosynthesis	50 (0.34%)	51 (0.34%)	0.988184	0.999969	ko00140
227	Thyroid cancer	48 (0.32%)	49 (0.33%)	0.989056	0.999969	ko05216
228	Huntington's disease	265 (1.79%)	268 (1.81%)	0.98913	0.999969	ko05016
229	Mineral absorption	46 (0.31%)	47 (0.32%)	0.989899	0.999969	ko04978
230	Bacterial secretion system	3 (0.02%)	3 (0.02%)	0.990324	0.999969	ko03070
231	Ethylbenzene degradation	3 (0.02%)	3 (0.02%)	0.990324	0.999969	ko00642
232	Phenylpropanoid biosynthesis	3 (0.02%)	3 (0.02%)	0.990324	0.999969	ko00940
233	Geraniol degradation	3 (0.02%)	3 (0.02%)	0.990324	0.999969	ko00281
234	Lysine biosynthesis	3 (0.02%)	3 (0.02%)	0.990324	0.999969	ko00300
235	Circadian rhythm - plant	3 (0.02%)	3 (0.02%)	0.990324	0.999969	ko04712
236	Phosphonate and phosphinate metabolism	3 (0.02%)	3 (0.02%)	0.990324	0.999969	ko00440
237	Novobiocin biosynthesis	3 (0.02%)	3 (0.02%)	0.990324	0.999969	ko00401
238	Glioma	129 (0.87%)	131 (0.88%)	0.991287	0.999969	ko05214
239	Autoimmune thyroid disease	128 (0.87%)	130 (0.88%)	0.991467	0.999969	ko05320
240	Flagellar assembly	2 (0.01%)	2 (0.01%)	0.993539	0.999969	ko02040
241	Biotin metabolism	2 (0.01%)	2 (0.01%)	0.993539	0.999969	ko00780
242	Nitrotoluene degradation	2 (0.01%)	2 (0.01%)	0.993539	0.999969	ko00633
243	Flavone and flavonol biosynthesis	2 (0.01%)	2 (0.01%)	0.993539	0.999969	ko00944
244	Indole alkaloid biosynthesis	2 (0.01%)	2 (0.01%)	0.993539	0.999969	ko00901
245	Vascular smooth muscle contraction	214 (1.45%)	217 (1.46%)	0.994762	0.999969	ko04270
246	Proximal tubule bicarbonate reclamation	32 (0.22%)	33 (0.22%)	0.994923	0.999969	ko04964
247	Type I diabetes mellitus	103 (0.7%)	105 (0.71%)	0.99527	0.999969	ko04940
248	Bile secretion	100 (0.68%)	102 (0.69%)	0.995638	0.999969	ko04976
249	Allograft rejection	96 (0.65%)	98 (0.66%)	0.996101	0.999969	ko05330
250	Graft-versus-host disease	93 (0.63%)	95 (0.64%)	0.996428	0.999969	ko05332
251	Lipoic acid metabolism	1 (0.01%)	1 (0.01%)	0.996764	0.999969	ko00785
252	D-Arginine and D-ornithine metabolism	1 (0.01%)	1 (0.01%)	0.996764	0.999969	ko00472
253	Biosynthesis of vancomycin group antibiotics	1 (0.01%)	1 (0.01%)	0.996764	0.999969	ko01055
254	Zeatin biosynthesis	1 (0.01%)	1 (0.01%)	0.996764	0.999969	ko00908
255	Polyketide sugar unit biosynthesis	1 (0.01%)	1 (0.01%)	0.996764	0.999969	ko00523
256	Penicillin and cephalosporin biosynthesis	1 (0.01%)	1 (0.01%)	0.996764	0.999969	ko00311
257	Phototransduction - fly	88 (0.6%)	90 (0.61%)	0.996934	0.999969	ko04745
258	Oocyte meiosis	172 (1.16%)	175 (1.18%)	0.997571	0.999969	ko04114
259	Dilated cardiomyopathy	168 (1.14%)	171 (1.15%)	0.997766	0.999969	ko05414
260	Endometrial cancer	78 (0.53%)	80 (0.54%)	0.997807	0.999969	ko05213
261	Phosphatidylinositol signaling system	162 (1.1%)	165 (1.11%)	0.998038	0.999969	ko04070
262	GnRH signaling pathway	144 (0.97%)	147 (0.99%)	0.998716	0.999969	ko04912
263	Arrhythmogenic right ventricular cardiomyopathy (ARVC)	140 (0.95%)	143 (0.96%)	0.998841	0.999969	ko05412
264	Long-term potentiation	135 (0.91%)	138 (0.93%)	0.998984	0.999969	ko04720
265	Valine, leucine and isoleucine biosynthesis	11 (0.07%)	12 (0.08%)	0.999337	0.999969	ko00290
266	Sulfur metabolism	9 (0.06%)	10 (0.07%)	0.999546	0.999969	ko00920
267	Plant-pathogen interaction	37 (0.25%)	39 (0.26%)	0.999732	0.999969	ko04626
268	Parkinson's disease	170 (1.15%)	174 (1.17%)	0.999761	0.999969	ko05012
269	Melanogenesis	160 (1.08%)	164 (1.11%)	0.999819	0.999969	ko04916
270	Alzheimer's disease	236 (1.6%)	241 (1.62%)	0.99988	0.999969	ko05010
271	Phototransduction	73 (0.49%)	76 (0.51%)	0.999896	0.999969	ko04744
272	Pantothenate and CoA biosynthesis	26 (0.18%)	28 (0.19%)	0.999902	0.999969	ko00770
273	Retinol metabolism	71 (0.48%)	74 (0.5%)	0.999906	0.999969	ko00830
274	Gastric acid secretion	137 (0.93%)	141 (0.95%)	0.999911	0.999969	ko04971
275	Salivary secretion	184 (1.24%)	189 (1.27%)	0.999969	0.999969	ko04970
