# Supplementary material for: Identification and Analysis of Differential miRNAs in PK-15 Cells after Foot-and-Mouth Disease Virus Infection
Source: PLoS One. 2014 Mar 27;9(3):e90865. doi: 10.1371/journal.pone.0090865 (PMC3968000; doi:10.1371/journal.pone.0090865)
Supplement: File S13 — GO annotations for the predicted target genes for different known miRNAs. (XLSX) [file pone.0090865.s013.xlsx]

## Sheet: C
	Terms for FPTA-FPCA_diff_miRNA_kown_C
Result Table
Terms from the Component Ontology with p-value as good or better than 1
Gene Ontology term	Cluster frequency	Genome frequency of use	Corrected P-value
intrinsic to membrane	2635 out of 8682 genes, 30.4%	2639 out of 8705 genes, 30.3%	1
membrane	4007 out of 8682 genes, 46.2%	4016 out of 8705 genes, 46.1%	1
integral to membrane	762 out of 8682 genes, 8.8%	763 out of 8705 genes, 8.8%	1
chromosome	310 out of 8682 genes, 3.6%	310 out of 8705 genes, 3.6%	1
chromosomal part	264 out of 8682 genes, 3.0%	264 out of 8705 genes, 3.0%	1
organelle part	2860 out of 8682 genes, 32.9%	2867 out of 8705 genes, 32.9%	1
macromolecular complex	1694 out of 8682 genes, 19.5%	1698 out of 8705 genes, 19.5%	1
nucleoplasm	236 out of 8682 genes, 2.7%	236 out of 8705 genes, 2.7%	1
nucleoplasm part	231 out of 8682 genes, 2.7%	231 out of 8705 genes, 2.7%	1
endomembrane system	579 out of 8682 genes, 6.7%	580 out of 8705 genes, 6.7%	1
cell junction	222 out of 8682 genes, 2.6%	222 out of 8705 genes, 2.6%	1
membrane part	3097 out of 8682 genes, 35.7%	3105 out of 8705 genes, 35.7%	1
organelle	5302 out of 8682 genes, 61.1%	5316 out of 8705 genes, 61.1%	1
intracellular organelle	5243 out of 8682 genes, 60.4%	5257 out of 8705 genes, 60.4%	1
protein complex	1211 out of 8682 genes, 13.9%	1214 out of 8705 genes, 13.9%	1
endoplasmic reticulum	190 out of 8682 genes, 2.2%	190 out of 8705 genes, 2.2%	1
vacuole	189 out of 8682 genes, 2.2%	189 out of 8705 genes, 2.2%	1
cell body	189 out of 8682 genes, 2.2%	189 out of 8705 genes, 2.2%	1
vesicle	510 out of 8682 genes, 5.9%	511 out of 8705 genes, 5.9%	1
Golgi apparatus	172 out of 8682 genes, 2.0%	172 out of 8705 genes, 2.0%	1
lytic vacuole	168 out of 8682 genes, 1.9%	168 out of 8705 genes, 1.9%	1
Golgi apparatus part	167 out of 8682 genes, 1.9%	167 out of 8705 genes, 1.9%	1
intracellular organelle part	2534 out of 8682 genes, 29.2%	2541 out of 8705 genes, 29.2%	1
endoplasmic reticulum part	152 out of 8682 genes, 1.8%	152 out of 8705 genes, 1.7%	1
cytoplasmic vesicle	440 out of 8682 genes, 5.1%	441 out of 8705 genes, 5.1%	1
actin cytoskeleton	148 out of 8682 genes, 1.7%	148 out of 8705 genes, 1.7%	1
cytoskeletal part	416 out of 8682 genes, 4.8%	417 out of 8705 genes, 4.8%	1
membrane-bounded vesicle	412 out of 8682 genes, 4.7%	413 out of 8705 genes, 4.7%	1
cell leading edge	128 out of 8682 genes, 1.5%	128 out of 8705 genes, 1.5%	1
nucleus	1331 out of 8682 genes, 15.3%	1335 out of 8705 genes, 15.3%	1
nuclear body	117 out of 8682 genes, 1.3%	117 out of 8705 genes, 1.3%	1
non-membrane-bounded organelle	1320 out of 8682 genes, 15.2%	1324 out of 8705 genes, 15.2%	1
intracellular non-membrane-bounded organelle	1320 out of 8682 genes, 15.2%	1324 out of 8705 genes, 15.2%	1
cytoplasmic membrane-bounded vesicle	378 out of 8682 genes, 4.4%	379 out of 8705 genes, 4.4%	1
chromatin	115 out of 8682 genes, 1.3%	115 out of 8705 genes, 1.3%	1
basolateral plasma membrane	112 out of 8682 genes, 1.3%	112 out of 8705 genes, 1.3%	1
cell	6856 out of 8682 genes, 79.0%	6875 out of 8705 genes, 79.0%	1
cell part	6856 out of 8682 genes, 79.0%	6875 out of 8705 genes, 79.0%	1
nuclear part	1298 out of 8682 genes, 15.0%	1302 out of 8705 genes, 15.0%	1
cell surface	108 out of 8682 genes, 1.2%	108 out of 8705 genes, 1.2%	1
contractile fiber	108 out of 8682 genes, 1.2%	108 out of 8705 genes, 1.2%	1
microtubule cytoskeleton	360 out of 8682 genes, 4.1%	361 out of 8705 genes, 4.1%	1
anchoring junction	101 out of 8682 genes, 1.2%	101 out of 8705 genes, 1.2%	1
ribonucleoprotein complex	341 out of 8682 genes, 3.9%	342 out of 8705 genes, 3.9%	1
cell-cell junction	96 out of 8682 genes, 1.1%	96 out of 8705 genes, 1.1%	1
nuclear envelope	92 out of 8682 genes, 1.1%	92 out of 8705 genes, 1.1%	1
nuclear outer membrane-endoplasmic reticulum membrane network	92 out of 8682 genes, 1.1%	92 out of 8705 genes, 1.1%	1
membrane-enclosed lumen	1221 out of 8682 genes, 14.1%	1225 out of 8705 genes, 14.1%	1
membrane-bounded organelle	4753 out of 8682 genes, 54.7%	4767 out of 8705 genes, 54.8%	1
endoplasmic reticulum membrane	90 out of 8682 genes, 1.0%	90 out of 8705 genes, 1.0%	1
organelle lumen	1217 out of 8682 genes, 14.0%	1221 out of 8705 genes, 14.0%	1
intracellular organelle lumen	1217 out of 8682 genes, 14.0%	1221 out of 8705 genes, 14.0%	1
neuron projection	320 out of 8682 genes, 3.7%	321 out of 8705 genes, 3.7%	1
myofibril	86 out of 8682 genes, 1.0%	86 out of 8705 genes, 1.0%	1
adherens junction	85 out of 8682 genes, 1.0%	85 out of 8705 genes, 1.0%	1
organelle membrane	885 out of 8682 genes, 10.2%	888 out of 8705 genes, 10.2%	1
cell projection	587 out of 8682 genes, 6.8%	589 out of 8705 genes, 6.8%	1
dendrite	84 out of 8682 genes, 1.0%	84 out of 8705 genes, 1.0%	1
nuclear lumen	1188 out of 8682 genes, 13.7%	1192 out of 8705 genes, 13.7%	1
intracellular membrane-bounded organelle	4697 out of 8682 genes, 54.1%	4711 out of 8705 genes, 54.1%	1
cell-substrate adherens junction	80 out of 8682 genes, 0.9%	80 out of 8705 genes, 0.9%	1
cell-substrate junction	80 out of 8682 genes, 0.9%	80 out of 8705 genes, 0.9%	1
intracellular	6258 out of 8682 genes, 72.1%	6276 out of 8705 genes, 72.1%	1
nuclear chromosome	74 out of 8682 genes, 0.9%	74 out of 8705 genes, 0.9%	1
intracellular part	6228 out of 8682 genes, 71.7%	6246 out of 8705 genes, 71.8%	1
synapse	73 out of 8682 genes, 0.8%	73 out of 8705 genes, 0.8%	1
Golgi membrane	68 out of 8682 genes, 0.8%	68 out of 8705 genes, 0.8%	1
lysosome	68 out of 8682 genes, 0.8%	68 out of 8705 genes, 0.8%	1
chromatin remodeling complex	67 out of 8682 genes, 0.8%	67 out of 8705 genes, 0.8%	1
spliceosomal complex	66 out of 8682 genes, 0.8%	66 out of 8705 genes, 0.8%	1
sarcomere	66 out of 8682 genes, 0.8%	66 out of 8705 genes, 0.8%	1
intrinsic to organelle membrane	66 out of 8682 genes, 0.8%	66 out of 8705 genes, 0.8%	1
contractile fiber part	66 out of 8682 genes, 0.8%	66 out of 8705 genes, 0.8%	1
extracellular region	521 out of 8682 genes, 6.0%	523 out of 8705 genes, 6.0%	1
microbody	60 out of 8682 genes, 0.7%	60 out of 8705 genes, 0.7%	1
extracellular region part	495 out of 8682 genes, 5.7%	497 out of 8705 genes, 5.7%	1
large ribosomal subunit	56 out of 8682 genes, 0.6%	56 out of 8705 genes, 0.6%	1
chromosome, centromeric region	55 out of 8682 genes, 0.6%	55 out of 8705 genes, 0.6%	1
pigment granule	52 out of 8682 genes, 0.6%	52 out of 8705 genes, 0.6%	1
condensed chromosome	50 out of 8682 genes, 0.6%	50 out of 8705 genes, 0.6%	1
ubiquitin ligase complex	49 out of 8682 genes, 0.6%	49 out of 8705 genes, 0.6%	1
organelle inner membrane	226 out of 8682 genes, 2.6%	227 out of 8705 genes, 2.6%	1
I band	48 out of 8682 genes, 0.6%	48 out of 8705 genes, 0.6%	1
cytoskeleton	717 out of 8682 genes, 8.3%	720 out of 8705 genes, 8.3%	1
ion channel complex	46 out of 8682 genes, 0.5%	46 out of 8705 genes, 0.5%	1
microtubule associated complex	44 out of 8682 genes, 0.5%	44 out of 8705 genes, 0.5%	1
apicolateral plasma membrane	43 out of 8682 genes, 0.5%	43 out of 8705 genes, 0.5%	1
apical junction complex	43 out of 8682 genes, 0.5%	43 out of 8705 genes, 0.5%	1
transport vesicle	42 out of 8682 genes, 0.5%	42 out of 8705 genes, 0.5%	1
platelet alpha granule	42 out of 8682 genes, 0.5%	42 out of 8705 genes, 0.5%	1
nuclear chromosome part	42 out of 8682 genes, 0.5%	42 out of 8705 genes, 0.5%	1
histone acetyltransferase complex	41 out of 8682 genes, 0.5%	41 out of 8705 genes, 0.5%	1
synapse part	41 out of 8682 genes, 0.5%	41 out of 8705 genes, 0.5%	1
endocytic vesicle	39 out of 8682 genes, 0.4%	39 out of 8705 genes, 0.4%	1
methyltransferase complex	39 out of 8682 genes, 0.4%	39 out of 8705 genes, 0.4%	1
plasma membrane part	666 out of 8682 genes, 7.7%	669 out of 8705 genes, 7.7%	1
actin filament bundle	37 out of 8682 genes, 0.4%	37 out of 8705 genes, 0.4%	1
neuronal cell body	37 out of 8682 genes, 0.4%	37 out of 8705 genes, 0.4%	1
synaptic vesicle	36 out of 8682 genes, 0.4%	36 out of 8705 genes, 0.4%	1
kinetochore	35 out of 8682 genes, 0.4%	35 out of 8705 genes, 0.4%	1
nuclear periphery	35 out of 8682 genes, 0.4%	35 out of 8705 genes, 0.4%	1
envelope	400 out of 8682 genes, 4.6%	402 out of 8705 genes, 4.6%	1
cilium	34 out of 8682 genes, 0.4%	34 out of 8705 genes, 0.4%	1
intermediate filament cytoskeleton	34 out of 8682 genes, 0.4%	34 out of 8705 genes, 0.4%	1
cytoplasm	2790 out of 8682 genes, 32.1%	2800 out of 8705 genes, 32.2%	1
extracellular matrix	184 out of 8682 genes, 2.1%	185 out of 8705 genes, 2.1%	1
coated vesicle membrane	33 out of 8682 genes, 0.4%	33 out of 8705 genes, 0.4%	1
organelle envelope	392 out of 8682 genes, 4.5%	394 out of 8705 genes, 4.5%	1
vesicular fraction	180 out of 8682 genes, 2.1%	181 out of 8705 genes, 2.1%	1
peroxisome	32 out of 8682 genes, 0.4%	32 out of 8705 genes, 0.4%	1
intermediate filament	32 out of 8682 genes, 0.4%	32 out of 8705 genes, 0.4%	1
myosin complex	32 out of 8682 genes, 0.4%	32 out of 8705 genes, 0.4%	1
cullin-RING ubiquitin ligase complex	32 out of 8682 genes, 0.4%	32 out of 8705 genes, 0.4%	1
nonmotile primary cilium	32 out of 8682 genes, 0.4%	32 out of 8705 genes, 0.4%	1
primary cilium	32 out of 8682 genes, 0.4%	32 out of 8705 genes, 0.4%	1
cytoplasmic part	2762 out of 8682 genes, 31.8%	2772 out of 8705 genes, 31.8%	1
axoneme	31 out of 8682 genes, 0.4%	31 out of 8705 genes, 0.4%	1
microbody part	31 out of 8682 genes, 0.4%	31 out of 8705 genes, 0.4%	1
peroxisomal part	31 out of 8682 genes, 0.4%	31 out of 8705 genes, 0.4%	1
organellar ribosome	29 out of 8682 genes, 0.3%	29 out of 8705 genes, 0.3%	1
transcription factor complex	29 out of 8682 genes, 0.3%	29 out of 8705 genes, 0.3%	1
brush border	29 out of 8682 genes, 0.3%	29 out of 8705 genes, 0.3%	1
membrane coat	29 out of 8682 genes, 0.3%	29 out of 8705 genes, 0.3%	1
coated membrane	29 out of 8682 genes, 0.3%	29 out of 8705 genes, 0.3%	1
condensed nuclear chromosome	28 out of 8682 genes, 0.3%	28 out of 8705 genes, 0.3%	1
mitochondrial matrix	28 out of 8682 genes, 0.3%	28 out of 8705 genes, 0.3%	1
cell projection membrane	28 out of 8682 genes, 0.3%	28 out of 8705 genes, 0.3%	1
nuclear chromatin	27 out of 8682 genes, 0.3%	27 out of 8705 genes, 0.3%	1
centrosome	27 out of 8682 genes, 0.3%	27 out of 8705 genes, 0.3%	1
cell fraction	848 out of 8682 genes, 9.8%	852 out of 8705 genes, 9.8%	1
microtubule organizing center	161 out of 8682 genes, 1.9%	162 out of 8705 genes, 1.9%	1
ruffle	26 out of 8682 genes, 0.3%	26 out of 8705 genes, 0.3%	1
histone methyltransferase complex	26 out of 8682 genes, 0.3%	26 out of 8705 genes, 0.3%	1
intrinsic to endoplasmic reticulum membrane	25 out of 8682 genes, 0.3%	25 out of 8705 genes, 0.3%	1
cell division site	25 out of 8682 genes, 0.3%	25 out of 8705 genes, 0.3%	1
cell division site part	25 out of 8682 genes, 0.3%	25 out of 8705 genes, 0.3%	1
endosome	156 out of 8682 genes, 1.8%	157 out of 8705 genes, 1.8%	1
early endosome	24 out of 8682 genes, 0.3%	24 out of 8705 genes, 0.3%	1
intrinsic to Golgi membrane	24 out of 8682 genes, 0.3%	24 out of 8705 genes, 0.3%	1
extracellular space	23 out of 8682 genes, 0.3%	23 out of 8705 genes, 0.3%	1
Golgi-associated vesicle	23 out of 8682 genes, 0.3%	23 out of 8705 genes, 0.3%	1
extracellular matrix part	23 out of 8682 genes, 0.3%	23 out of 8705 genes, 0.3%	1
cation channel complex	22 out of 8682 genes, 0.3%	22 out of 8705 genes, 0.3%	1
endosomal part	22 out of 8682 genes, 0.3%	22 out of 8705 genes, 0.3%	1
intrinsic to plasma membrane	143 out of 8682 genes, 1.6%	144 out of 8705 genes, 1.7%	1
microtubule	21 out of 8682 genes, 0.2%	21 out of 8705 genes, 0.2%	1
integral to plasma membrane	140 out of 8682 genes, 1.6%	141 out of 8705 genes, 1.6%	1
myosin II complex	20 out of 8682 genes, 0.2%	20 out of 8705 genes, 0.2%	1
leading edge membrane	20 out of 8682 genes, 0.2%	20 out of 8705 genes, 0.2%	1
neuron projection membrane	20 out of 8682 genes, 0.2%	20 out of 8705 genes, 0.2%	1
vacuolar part	20 out of 8682 genes, 0.2%	20 out of 8705 genes, 0.2%	1
proteasome complex	19 out of 8682 genes, 0.2%	19 out of 8705 genes, 0.2%	1
vacuolar membrane	19 out of 8682 genes, 0.2%	19 out of 8705 genes, 0.2%	1
endosome membrane	19 out of 8682 genes, 0.2%	19 out of 8705 genes, 0.2%	1
protein serine/threonine phosphatase complex	18 out of 8682 genes, 0.2%	18 out of 8705 genes, 0.2%	1
clathrin coated vesicle membrane	18 out of 8682 genes, 0.2%	18 out of 8705 genes, 0.2%	1
protein-lipid complex	18 out of 8682 genes, 0.2%	18 out of 8705 genes, 0.2%	1
plasma lipoprotein particle	18 out of 8682 genes, 0.2%	18 out of 8705 genes, 0.2%	1
dynein complex	17 out of 8682 genes, 0.2%	17 out of 8705 genes, 0.2%	1
ribosome	125 out of 8682 genes, 1.4%	126 out of 8705 genes, 1.4%	1
mitochondrion	294 out of 8682 genes, 3.4%	296 out of 8705 genes, 3.4%	1
transport vesicle membrane	16 out of 8682 genes, 0.2%	16 out of 8705 genes, 0.2%	1
SAGA-type complex	16 out of 8682 genes, 0.2%	16 out of 8705 genes, 0.2%	1
vesicle membrane	120 out of 8682 genes, 1.4%	121 out of 8705 genes, 1.4%	1
secretory granule	120 out of 8682 genes, 1.4%	121 out of 8705 genes, 1.4%	1
mitochondrial part	288 out of 8682 genes, 3.3%	290 out of 8705 genes, 3.3%	1
vesicle coat	15 out of 8682 genes, 0.2%	15 out of 8705 genes, 0.2%	1
H4/H2A histone acetyltransferase complex	15 out of 8682 genes, 0.2%	15 out of 8705 genes, 0.2%	1
coated vesicle	117 out of 8682 genes, 1.3%	118 out of 8705 genes, 1.4%	1
cell projection part	116 out of 8682 genes, 1.3%	117 out of 8705 genes, 1.3%	1
histone deacetylase complex	14 out of 8682 genes, 0.2%	14 out of 8705 genes, 0.2%	1
SWI/SNF-type complex	14 out of 8682 genes, 0.2%	14 out of 8705 genes, 0.2%	1
cell periphery	712 out of 8682 genes, 8.2%	716 out of 8705 genes, 8.2%	1
plasma membrane	702 out of 8682 genes, 8.1%	706 out of 8705 genes, 8.1%	1
chromosome, telomeric region	13 out of 8682 genes, 0.1%	13 out of 8705 genes, 0.1%	1
outer membrane	13 out of 8682 genes, 0.1%	13 out of 8705 genes, 0.1%	1
anchored to membrane	13 out of 8682 genes, 0.1%	13 out of 8705 genes, 0.1%	1
nuclear membrane	13 out of 8682 genes, 0.1%	13 out of 8705 genes, 0.1%	1
ribosomal subunit	109 out of 8682 genes, 1.3%	110 out of 8705 genes, 1.3%	1
synaptonemal complex	12 out of 8682 genes, 0.1%	12 out of 8705 genes, 0.1%	1
mitochondrial proton-transporting ATP synthase complex	12 out of 8682 genes, 0.1%	12 out of 8705 genes, 0.1%	1
cell-cell adherens junction	12 out of 8682 genes, 0.1%	12 out of 8705 genes, 0.1%	1
flagellum	12 out of 8682 genes, 0.1%	12 out of 8705 genes, 0.1%	1
triglyceride-rich lipoprotein particle	12 out of 8682 genes, 0.1%	12 out of 8705 genes, 0.1%	1
nuclear ubiquitin ligase complex	11 out of 8682 genes, 0.1%	11 out of 8705 genes, 0.1%	1
organellar large ribosomal subunit	11 out of 8682 genes, 0.1%	11 out of 8705 genes, 0.1%	1
DNA-directed RNA polymerase complex	11 out of 8682 genes, 0.1%	11 out of 8705 genes, 0.1%	1
heterochromatin	11 out of 8682 genes, 0.1%	11 out of 8705 genes, 0.1%	1
sex chromosome	11 out of 8682 genes, 0.1%	11 out of 8705 genes, 0.1%	1
cohesin complex	11 out of 8682 genes, 0.1%	11 out of 8705 genes, 0.1%	1
sarcoplasm	11 out of 8682 genes, 0.1%	11 out of 8705 genes, 0.1%	1
DNA-directed RNA polymerase II, holoenzyme	11 out of 8682 genes, 0.1%	11 out of 8705 genes, 0.1%	1
AP-type membrane coat adaptor complex	11 out of 8682 genes, 0.1%	11 out of 8705 genes, 0.1%	1
small nuclear ribonucleoprotein complex	11 out of 8682 genes, 0.1%	11 out of 8705 genes, 0.1%	1
endocytic vesicle membrane	11 out of 8682 genes, 0.1%	11 out of 8705 genes, 0.1%	1
RNA polymerase complex	11 out of 8682 genes, 0.1%	11 out of 8705 genes, 0.1%	1
sarcolemma	11 out of 8682 genes, 0.1%	11 out of 8705 genes, 0.1%	1
germ cell nucleus	11 out of 8682 genes, 0.1%	11 out of 8705 genes, 0.1%	1
nuclear DNA-directed RNA polymerase complex	11 out of 8682 genes, 0.1%	11 out of 8705 genes, 0.1%	1
organellar small ribosomal subunit	10 out of 8682 genes, 0.1%	10 out of 8705 genes, 0.1%	1
nucleolus	10 out of 8682 genes, 0.1%	10 out of 8705 genes, 0.1%	1
endoplasmic reticulum-Golgi intermediate compartment	10 out of 8682 genes, 0.1%	10 out of 8705 genes, 0.1%	1
cytosol	10 out of 8682 genes, 0.1%	10 out of 8705 genes, 0.1%	1
actin filament	10 out of 8682 genes, 0.1%	10 out of 8705 genes, 0.1%	1
ER to Golgi transport vesicle	10 out of 8682 genes, 0.1%	10 out of 8705 genes, 0.1%	1
PcG protein complex	10 out of 8682 genes, 0.1%	10 out of 8705 genes, 0.1%	1
protein-DNA complex	10 out of 8682 genes, 0.1%	10 out of 8705 genes, 0.1%	1
cytosolic part	10 out of 8682 genes, 0.1%	10 out of 8705 genes, 0.1%	1
nucleolar part	10 out of 8682 genes, 0.1%	10 out of 8705 genes, 0.1%	1
condensed chromosome kinetochore	9 out of 8682 genes, 0.1%	9 out of 8705 genes, 0.1%	1
condensed chromosome, centromeric region	9 out of 8682 genes, 0.1%	9 out of 8705 genes, 0.1%	1
telomere cap complex	9 out of 8682 genes, 0.1%	9 out of 8705 genes, 0.1%	1
nuclear heterochromatin	9 out of 8682 genes, 0.1%	9 out of 8705 genes, 0.1%	1
Golgi stack	9 out of 8682 genes, 0.1%	9 out of 8705 genes, 0.1%	1
gap junction	9 out of 8682 genes, 0.1%	9 out of 8705 genes, 0.1%	1
cell cortex	9 out of 8682 genes, 0.1%	9 out of 8705 genes, 0.1%	1
ionotropic glutamate receptor complex	9 out of 8682 genes, 0.1%	9 out of 8705 genes, 0.1%	1
inclusion body	9 out of 8682 genes, 0.1%	9 out of 8705 genes, 0.1%	1
cell envelope	9 out of 8682 genes, 0.1%	9 out of 8705 genes, 0.1%	1
integral to organelle membrane	9 out of 8682 genes, 0.1%	9 out of 8705 genes, 0.1%	1
septin cytoskeleton	9 out of 8682 genes, 0.1%	9 out of 8705 genes, 0.1%	1
RNA cap binding complex	9 out of 8682 genes, 0.1%	9 out of 8705 genes, 0.1%	1
cell cortex part	9 out of 8682 genes, 0.1%	9 out of 8705 genes, 0.1%	1
clathrin-coated vesicle	86 out of 8682 genes, 1.0%	87 out of 8705 genes, 1.0%	1
spindle pole	8 out of 8682 genes, 0.1%	8 out of 8705 genes, 0.1%	1
collagen	8 out of 8682 genes, 0.1%	8 out of 8705 genes, 0.1%	1
replication fork	8 out of 8682 genes, 0.1%	8 out of 8705 genes, 0.1%	1
mitochondrial outer membrane	8 out of 8682 genes, 0.1%	8 out of 8705 genes, 0.1%	1
peroxisomal membrane	8 out of 8682 genes, 0.1%	8 out of 8705 genes, 0.1%	1
rough endoplasmic reticulum	8 out of 8682 genes, 0.1%	8 out of 8705 genes, 0.1%	1
mRNA cleavage factor complex	8 out of 8682 genes, 0.1%	8 out of 8705 genes, 0.1%	1
dystrophin-associated glycoprotein complex	8 out of 8682 genes, 0.1%	8 out of 8705 genes, 0.1%	1
dystroglycan complex	8 out of 8682 genes, 0.1%	8 out of 8705 genes, 0.1%	1
proteasome accessory complex	8 out of 8682 genes, 0.1%	8 out of 8705 genes, 0.1%	1
rough endoplasmic reticulum membrane	8 out of 8682 genes, 0.1%	8 out of 8705 genes, 0.1%	1
intrinsic to peroxisomal membrane	8 out of 8682 genes, 0.1%	8 out of 8705 genes, 0.1%	1
trailing edge	8 out of 8682 genes, 0.1%	8 out of 8705 genes, 0.1%	1
microbody membrane	8 out of 8682 genes, 0.1%	8 out of 8705 genes, 0.1%	1
organelle outer membrane	8 out of 8682 genes, 0.1%	8 out of 8705 genes, 0.1%	1
proton-transporting V-type ATPase complex	8 out of 8682 genes, 0.1%	8 out of 8705 genes, 0.1%	1
calcium channel complex	8 out of 8682 genes, 0.1%	8 out of 8705 genes, 0.1%	1
ribonucleoprotein granule	8 out of 8682 genes, 0.1%	8 out of 8705 genes, 0.1%	1
P granule	8 out of 8682 genes, 0.1%	8 out of 8705 genes, 0.1%	1
pole plasm	8 out of 8682 genes, 0.1%	8 out of 8705 genes, 0.1%	1
germ plasm	8 out of 8682 genes, 0.1%	8 out of 8705 genes, 0.1%	1
insoluble fraction	605 out of 8682 genes, 7.0%	609 out of 8705 genes, 7.0%	1
acrosomal vesicle	7 out of 8682 genes, 0.1%	7 out of 8705 genes, 0.1%	1
basal plasma membrane	7 out of 8682 genes, 0.1%	7 out of 8705 genes, 0.1%	1
ER to Golgi transport vesicle membrane	7 out of 8682 genes, 0.1%	7 out of 8705 genes, 0.1%	1
sarcoplasmic reticulum	7 out of 8682 genes, 0.1%	7 out of 8705 genes, 0.1%	1
clathrin coat	7 out of 8682 genes, 0.1%	7 out of 8705 genes, 0.1%	1
clathrin vesicle coat	7 out of 8682 genes, 0.1%	7 out of 8705 genes, 0.1%	1
ribonuclease P complex	7 out of 8682 genes, 0.1%	7 out of 8705 genes, 0.1%	1
multimeric ribonuclease P complex	7 out of 8682 genes, 0.1%	7 out of 8705 genes, 0.1%	1
BLOC complex	7 out of 8682 genes, 0.1%	7 out of 8705 genes, 0.1%	1
basal part of cell	7 out of 8682 genes, 0.1%	7 out of 8705 genes, 0.1%	1
cytoplasmic vesicle membrane	77 out of 8682 genes, 0.9%	78 out of 8705 genes, 0.9%	1
cytoplasmic vesicle part	77 out of 8682 genes, 0.9%	78 out of 8705 genes, 0.9%	1
sex chromatin	6 out of 8682 genes, 0.1%	6 out of 8705 genes, 0.1%	1
endoplasmic reticulum lumen	6 out of 8682 genes, 0.1%	6 out of 8705 genes, 0.1%	1
striated muscle thin filament	6 out of 8682 genes, 0.1%	6 out of 8705 genes, 0.1%	1
preribosome	6 out of 8682 genes, 0.1%	6 out of 8705 genes, 0.1%	1
organelle subcompartment	6 out of 8682 genes, 0.1%	6 out of 8705 genes, 0.1%	1
Golgi cisterna	6 out of 8682 genes, 0.1%	6 out of 8705 genes, 0.1%	1
proton-transporting two-sector ATPase complex, proton-transporting domain	6 out of 8682 genes, 0.1%	6 out of 8705 genes, 0.1%	1
axon	68 out of 8682 genes, 0.8%	69 out of 8705 genes, 0.8%	1
mitochondrial inner membrane	67 out of 8682 genes, 0.8%	68 out of 8705 genes, 0.8%	1
cyclin-dependent protein kinase holoenzyme complex	5 out of 8682 genes, 0.1%	5 out of 8705 genes, 0.1%	1
cis-Golgi network	5 out of 8682 genes, 0.1%	5 out of 8705 genes, 0.1%	1
caveola	5 out of 8682 genes, 0.1%	5 out of 8705 genes, 0.1%	1
trans-Golgi network transport vesicle membrane	5 out of 8682 genes, 0.1%	5 out of 8705 genes, 0.1%	1
clathrin coat of endocytic vesicle	5 out of 8682 genes, 0.1%	5 out of 8705 genes, 0.1%	1
trans-Golgi network transport vesicle	5 out of 8682 genes, 0.1%	5 out of 8705 genes, 0.1%	1
growth cone	5 out of 8682 genes, 0.1%	5 out of 8705 genes, 0.1%	1
Golgi-associated vesicle membrane	5 out of 8682 genes, 0.1%	5 out of 8705 genes, 0.1%	1
clathrin-coated endocytic vesicle membrane	5 out of 8682 genes, 0.1%	5 out of 8705 genes, 0.1%	1
proton-transporting two-sector ATPase complex, catalytic domain	5 out of 8682 genes, 0.1%	5 out of 8705 genes, 0.1%	1
high-density lipoprotein particle	5 out of 8682 genes, 0.1%	5 out of 8705 genes, 0.1%	1
T cell receptor complex	5 out of 8682 genes, 0.1%	5 out of 8705 genes, 0.1%	1
myelin sheath	5 out of 8682 genes, 0.1%	5 out of 8705 genes, 0.1%	1
membrane raft	5 out of 8682 genes, 0.1%	5 out of 8705 genes, 0.1%	1
tricarboxylic acid cycle enzyme complex	5 out of 8682 genes, 0.1%	5 out of 8705 genes, 0.1%	1
clathrin-coated endocytic vesicle	5 out of 8682 genes, 0.1%	5 out of 8705 genes, 0.1%	1
CUL4-RING ubiquitin ligase complex	5 out of 8682 genes, 0.1%	5 out of 8705 genes, 0.1%	1
proteinaceous extracellular matrix	63 out of 8682 genes, 0.7%	64 out of 8705 genes, 0.7%	1
mitochondrial envelope	175 out of 8682 genes, 2.0%	177 out of 8705 genes, 2.0%	1
palmitoyltransferase complex	4 out of 8682 genes, 0.0%	4 out of 8705 genes, 0.0%	1
basement membrane	4 out of 8682 genes, 0.0%	4 out of 8705 genes, 0.0%	1
nuclear pore	4 out of 8682 genes, 0.0%	4 out of 8705 genes, 0.0%	1
small nucleolar ribonucleoprotein complex	4 out of 8682 genes, 0.0%	4 out of 8705 genes, 0.0%	1
mitochondrial intermembrane space	4 out of 8682 genes, 0.0%	4 out of 8705 genes, 0.0%	1
lamellipodium	4 out of 8682 genes, 0.0%	4 out of 8705 genes, 0.0%	1
clathrin coat of trans-Golgi network vesicle	4 out of 8682 genes, 0.0%	4 out of 8705 genes, 0.0%	1
COPI-coated vesicle	4 out of 8682 genes, 0.0%	4 out of 8705 genes, 0.0%	1
filopodium	4 out of 8682 genes, 0.0%	4 out of 8705 genes, 0.0%	1
integral to endoplasmic reticulum membrane	4 out of 8682 genes, 0.0%	4 out of 8705 genes, 0.0%	1
cortical cytoskeleton	4 out of 8682 genes, 0.0%	4 out of 8705 genes, 0.0%	1
cortical actin cytoskeleton	4 out of 8682 genes, 0.0%	4 out of 8705 genes, 0.0%	1
ISWI complex	4 out of 8682 genes, 0.0%	4 out of 8705 genes, 0.0%	1
endoplasmic reticulum palmitoyltransferase complex	4 out of 8682 genes, 0.0%	4 out of 8705 genes, 0.0%	1
organelle envelope lumen	4 out of 8682 genes, 0.0%	4 out of 8705 genes, 0.0%	1
mismatch repair complex	4 out of 8682 genes, 0.0%	4 out of 8705 genes, 0.0%	1
DNA polymerase complex	4 out of 8682 genes, 0.0%	4 out of 8705 genes, 0.0%	1
MHC protein complex	4 out of 8682 genes, 0.0%	4 out of 8705 genes, 0.0%	1
axoneme part	4 out of 8682 genes, 0.0%	4 out of 8705 genes, 0.0%	1
pore complex	4 out of 8682 genes, 0.0%	4 out of 8705 genes, 0.0%	1
signal recognition particle	4 out of 8682 genes, 0.0%	4 out of 8705 genes, 0.0%	1
Sin3-type complex	4 out of 8682 genes, 0.0%	4 out of 8705 genes, 0.0%	1
spindle	58 out of 8682 genes, 0.7%	59 out of 8705 genes, 0.7%	1
small ribosomal subunit	54 out of 8682 genes, 0.6%	55 out of 8705 genes, 0.6%	1
axon part	52 out of 8682 genes, 0.6%	53 out of 8705 genes, 0.6%	1
extrinsic to membrane	51 out of 8682 genes, 0.6%	52 out of 8705 genes, 0.6%	1
nucleotide-excision repair complex	3 out of 8682 genes, 0.0%	3 out of 8705 genes, 0.0%	1
cytoplasmic ubiquitin ligase complex	3 out of 8682 genes, 0.0%	3 out of 8705 genes, 0.0%	1
pre-autophagosomal structure	3 out of 8682 genes, 0.0%	3 out of 8705 genes, 0.0%	1
origin recognition complex	3 out of 8682 genes, 0.0%	3 out of 8705 genes, 0.0%	1
gamma-tubulin complex	3 out of 8682 genes, 0.0%	3 out of 8705 genes, 0.0%	1
gamma-tubulin large complex	3 out of 8682 genes, 0.0%	3 out of 8705 genes, 0.0%	1
multivesicular body	3 out of 8682 genes, 0.0%	3 out of 8705 genes, 0.0%	1
proteasome core complex	3 out of 8682 genes, 0.0%	3 out of 8705 genes, 0.0%	1
transcription elongation factor complex	3 out of 8682 genes, 0.0%	3 out of 8705 genes, 0.0%	1
mitochondrial tricarboxylic acid cycle enzyme complex	3 out of 8682 genes, 0.0%	3 out of 8705 genes, 0.0%	1
synaptic vesicle membrane	3 out of 8682 genes, 0.0%	3 out of 8705 genes, 0.0%	1
intraflagellar transport particle	3 out of 8682 genes, 0.0%	3 out of 8705 genes, 0.0%	1
death-inducing signaling complex	3 out of 8682 genes, 0.0%	3 out of 8705 genes, 0.0%	1
intrinsic to mitochondrial inner membrane	3 out of 8682 genes, 0.0%	3 out of 8705 genes, 0.0%	1
extrinsic to organelle membrane	3 out of 8682 genes, 0.0%	3 out of 8705 genes, 0.0%	1
RNAi effector complex	3 out of 8682 genes, 0.0%	3 out of 8705 genes, 0.0%	1
mannosyltransferase complex	3 out of 8682 genes, 0.0%	3 out of 8705 genes, 0.0%	1
late endosome membrane	3 out of 8682 genes, 0.0%	3 out of 8705 genes, 0.0%	1
sarcoplasmic reticulum membrane	3 out of 8682 genes, 0.0%	3 out of 8705 genes, 0.0%	1
microtubule organizing center part	3 out of 8682 genes, 0.0%	3 out of 8705 genes, 0.0%	1
pronucleus	3 out of 8682 genes, 0.0%	3 out of 8705 genes, 0.0%	1
anchored to plasma membrane	3 out of 8682 genes, 0.0%	3 out of 8705 genes, 0.0%	1
mitochondrial membrane part	50 out of 8682 genes, 0.6%	51 out of 8705 genes, 0.6%	1
membrane fraction	285 out of 8682 genes, 3.3%	288 out of 8705 genes, 3.3%	1
exosome (RNase complex)	2 out of 8682 genes, 0.0%	2 out of 8705 genes, 0.0%	1
nuclear telomere cap complex	2 out of 8682 genes, 0.0%	2 out of 8705 genes, 0.0%	1
nuclear chromosome, telomeric region	2 out of 8682 genes, 0.0%	2 out of 8705 genes, 0.0%	1
acrosomal membrane	2 out of 8682 genes, 0.0%	2 out of 8705 genes, 0.0%	1
stereocilia coupling link	2 out of 8682 genes, 0.0%	2 out of 8705 genes, 0.0%	1
stereocilia ankle link	2 out of 8682 genes, 0.0%	2 out of 8705 genes, 0.0%	1
chromatin assembly complex	2 out of 8682 genes, 0.0%	2 out of 8705 genes, 0.0%	1
primary lysosome	2 out of 8682 genes, 0.0%	2 out of 8705 genes, 0.0%	1
kinesin complex	2 out of 8682 genes, 0.0%	2 out of 8705 genes, 0.0%	1
coated pit	2 out of 8682 genes, 0.0%	2 out of 8705 genes, 0.0%	1
external side of plasma membrane	2 out of 8682 genes, 0.0%	2 out of 8705 genes, 0.0%	1
serine C-palmitoyltransferase complex	2 out of 8682 genes, 0.0%	2 out of 8705 genes, 0.0%	1
host	2 out of 8682 genes, 0.0%	2 out of 8705 genes, 0.0%	1
anchoring collagen	2 out of 8682 genes, 0.0%	2 out of 8705 genes, 0.0%	1
SNARE complex	2 out of 8682 genes, 0.0%	2 out of 8705 genes, 0.0%	1
intrinsic to mitochondrial outer membrane	2 out of 8682 genes, 0.0%	2 out of 8705 genes, 0.0%	1
A band	2 out of 8682 genes, 0.0%	2 out of 8705 genes, 0.0%	1
Fc receptor complex	2 out of 8682 genes, 0.0%	2 out of 8705 genes, 0.0%	1
host cell part	2 out of 8682 genes, 0.0%	2 out of 8705 genes, 0.0%	1
microtubule organizing center attachment site	2 out of 8682 genes, 0.0%	2 out of 8705 genes, 0.0%	1
chylomicron	2 out of 8682 genes, 0.0%	2 out of 8705 genes, 0.0%	1
compact myelin	2 out of 8682 genes, 0.0%	2 out of 8705 genes, 0.0%	1
extraorganismal space	2 out of 8682 genes, 0.0%	2 out of 8705 genes, 0.0%	1
host cell	2 out of 8682 genes, 0.0%	2 out of 8705 genes, 0.0%	1
other organism	2 out of 8682 genes, 0.0%	2 out of 8705 genes, 0.0%	1
other organism cell	2 out of 8682 genes, 0.0%	2 out of 8705 genes, 0.0%	1
other organism part	2 out of 8682 genes, 0.0%	2 out of 8705 genes, 0.0%	1
cell-cell contact zone	2 out of 8682 genes, 0.0%	2 out of 8705 genes, 0.0%	1
dihydrolipoyl dehydrogenase complex	2 out of 8682 genes, 0.0%	2 out of 8705 genes, 0.0%	1
phagocytic vesicle	2 out of 8682 genes, 0.0%	2 out of 8705 genes, 0.0%	1
H3 histone acetyltransferase complex	2 out of 8682 genes, 0.0%	2 out of 8705 genes, 0.0%	1
catenin-TCF7L2 complex	2 out of 8682 genes, 0.0%	2 out of 8705 genes, 0.0%	1
mitochondrial membrane	130 out of 8682 genes, 1.5%	132 out of 8705 genes, 1.5%	1
internal side of plasma membrane	38 out of 8682 genes, 0.4%	39 out of 8705 genes, 0.4%	1
mitochondrial respiratory chain	32 out of 8682 genes, 0.4%	33 out of 8705 genes, 0.4%	1
late endosome	32 out of 8682 genes, 0.4%	33 out of 8705 genes, 0.4%	1
extrinsic to plasma membrane	32 out of 8682 genes, 0.4%	33 out of 8705 genes, 0.4%	1
respiratory chain	32 out of 8682 genes, 0.4%	33 out of 8705 genes, 0.4%	1
secretory granule membrane	31 out of 8682 genes, 0.4%	32 out of 8705 genes, 0.4%	1
proton-transporting two-sector ATPase complex	29 out of 8682 genes, 0.3%	30 out of 8705 genes, 0.3%	1
extrinsic to internal side of plasma membrane	28 out of 8682 genes, 0.3%	29 out of 8705 genes, 0.3%	1
receptor complex	28 out of 8682 genes, 0.3%	29 out of 8705 genes, 0.3%	1
site of polarized growth	75 out of 8682 genes, 0.9%	77 out of 8705 genes, 0.9%	1
microvillus	17 out of 8682 genes, 0.2%	18 out of 8705 genes, 0.2%	1
proton-transporting ATP synthase complex	12 out of 8682 genes, 0.1%	13 out of 8705 genes, 0.1%	1
integrin complex	2 out of 8682 genes, 0.0%	3 out of 8705 genes, 0.0%	1
virion	2 out of 8682 genes, 0.0%	4 out of 8705 genes, 0.0%	1
virion part	2 out of 8682 genes, 0.0%	4 out of 8705 genes, 0.0%	1

## Sheet: F
Terms for FPTA-FPCA_diff_miRNA_kown_F
Result Table
Terms from the Function Ontology with p-value as good or better than 1
Gene Ontology term	Cluster frequency	Genome frequency of use	Corrected P-value
signaling receptor activity	909 out of 8557 genes, 10.6%	909 out of 8583 genes, 10.6%	1
transmembrane signaling receptor activity	869 out of 8557 genes, 10.2%	869 out of 8583 genes, 10.1%	1
signal transducer activity	1295 out of 8557 genes, 15.1%	1296 out of 8583 genes, 15.1%	1
transporter activity	652 out of 8557 genes, 7.6%	652 out of 8583 genes, 7.6%	1
substrate-specific transporter activity	584 out of 8557 genes, 6.8%	584 out of 8583 genes, 6.8%	1
molecular transducer activity	1431 out of 8557 genes, 16.7%	1433 out of 8583 genes, 16.7%	1
receptor activity	1005 out of 8557 genes, 11.7%	1006 out of 8583 genes, 11.7%	1
receptor binding	555 out of 8557 genes, 6.5%	555 out of 8583 genes, 6.5%	1
G-protein coupled receptor activity	548 out of 8557 genes, 6.4%	548 out of 8583 genes, 6.4%	1
transmembrane transporter activity	545 out of 8557 genes, 6.4%	545 out of 8583 genes, 6.3%	1
substrate-specific transmembrane transporter activity	490 out of 8557 genes, 5.7%	490 out of 8583 genes, 5.7%	1
small molecule binding	1216 out of 8557 genes, 14.2%	1218 out of 8583 genes, 14.2%	1
nucleotide binding	1188 out of 8557 genes, 13.9%	1190 out of 8583 genes, 13.9%	1
ion transmembrane transporter activity	405 out of 8557 genes, 4.7%	405 out of 8583 genes, 4.7%	1
oxidoreductase activity	374 out of 8557 genes, 4.4%	374 out of 8583 genes, 4.4%	1
phosphotransferase activity, alcohol group as acceptor	338 out of 8557 genes, 3.9%	338 out of 8583 genes, 3.9%	1
purine nucleotide binding	1067 out of 8557 genes, 12.5%	1069 out of 8583 genes, 12.5%	1
ribonucleotide binding	1055 out of 8557 genes, 12.3%	1057 out of 8583 genes, 12.3%	1
purine ribonucleotide binding	1055 out of 8557 genes, 12.3%	1057 out of 8583 genes, 12.3%	1
protein kinase activity	320 out of 8557 genes, 3.7%	320 out of 8583 genes, 3.7%	1
identical protein binding	319 out of 8557 genes, 3.7%	319 out of 8583 genes, 3.7%	1
catalytic activity	3064 out of 8557 genes, 35.8%	3072 out of 8583 genes, 35.8%	1
cation transmembrane transporter activity	279 out of 8557 genes, 3.3%	279 out of 8583 genes, 3.3%	1
protein binding	2570 out of 8557 genes, 30.0%	2577 out of 8583 genes, 30.0%	1
protein binding transcription factor activity	241 out of 8557 genes, 2.8%	241 out of 8583 genes, 2.8%	1
transcription factor binding transcription factor activity	241 out of 8557 genes, 2.8%	241 out of 8583 genes, 2.8%	1
passive transmembrane transporter activity	240 out of 8557 genes, 2.8%	240 out of 8583 genes, 2.8%	1
channel activity	238 out of 8557 genes, 2.8%	238 out of 8583 genes, 2.8%	1
transcription cofactor activity	232 out of 8557 genes, 2.7%	232 out of 8583 genes, 2.7%	1
guanyl nucleotide binding	230 out of 8557 genes, 2.7%	230 out of 8583 genes, 2.7%	1
guanyl ribonucleotide binding	228 out of 8557 genes, 2.7%	228 out of 8583 genes, 2.7%	1
ion channel activity	227 out of 8557 genes, 2.7%	227 out of 8583 genes, 2.6%	1
substrate-specific channel activity	227 out of 8557 genes, 2.7%	227 out of 8583 genes, 2.6%	1
adenyl nucleotide binding	858 out of 8557 genes, 10.0%	860 out of 8583 genes, 10.0%	1
ligase activity	219 out of 8557 genes, 2.6%	219 out of 8583 genes, 2.6%	1
active transmembrane transporter activity	218 out of 8557 genes, 2.5%	218 out of 8583 genes, 2.5%	1
adenyl ribonucleotide binding	850 out of 8557 genes, 9.9%	852 out of 8583 genes, 9.9%	1
inorganic cation transmembrane transporter activity	200 out of 8557 genes, 2.3%	200 out of 8583 genes, 2.3%	1
carbohydrate binding	200 out of 8557 genes, 2.3%	200 out of 8583 genes, 2.3%	1
hydrolase activity, acting on acid anhydrides	495 out of 8557 genes, 5.8%	496 out of 8583 genes, 5.8%	1
hydrolase activity, acting on acid anhydrides, in phosphorus-containing anhydrides	494 out of 8557 genes, 5.8%	495 out of 8583 genes, 5.8%	1
pyrophosphatase activity	492 out of 8557 genes, 5.7%	493 out of 8583 genes, 5.7%	1
phosphoric ester hydrolase activity	183 out of 8557 genes, 2.1%	183 out of 8583 genes, 2.1%	1
ATPase activity	178 out of 8557 genes, 2.1%	178 out of 8583 genes, 2.1%	1
binding	6569 out of 8557 genes, 76.8%	6589 out of 8583 genes, 76.8%	1
nucleoside-triphosphatase activity	458 out of 8557 genes, 5.4%	459 out of 8583 genes, 5.3%	1
ligase activity, forming carbon-nitrogen bonds	167 out of 8557 genes, 2.0%	167 out of 8583 genes, 1.9%	1
ATPase activity, coupled	166 out of 8557 genes, 1.9%	166 out of 8583 genes, 1.9%	1
metal ion transmembrane transporter activity	166 out of 8557 genes, 1.9%	166 out of 8583 genes, 1.9%	1
monovalent inorganic cation transmembrane transporter activity	161 out of 8557 genes, 1.9%	161 out of 8583 genes, 1.9%	1
kinase binding	157 out of 8557 genes, 1.8%	157 out of 8583 genes, 1.8%	1
cation channel activity	153 out of 8557 genes, 1.8%	153 out of 8583 genes, 1.8%	1
sequence-specific DNA binding	148 out of 8557 genes, 1.7%	148 out of 8583 genes, 1.7%	1
hydrolase activity	1305 out of 8557 genes, 15.3%	1309 out of 8583 genes, 15.3%	1
kinase activity	415 out of 8557 genes, 4.8%	416 out of 8583 genes, 4.8%	1
acid-amino acid ligase activity	143 out of 8557 genes, 1.7%	143 out of 8583 genes, 1.7%	1
transferase activity, transferring glycosyl groups	139 out of 8557 genes, 1.6%	139 out of 8583 genes, 1.6%	1
transferase activity, transferring acyl groups	135 out of 8557 genes, 1.6%	135 out of 8583 genes, 1.6%	1
phosphatase activity	135 out of 8557 genes, 1.6%	135 out of 8583 genes, 1.6%	1
small conjugating protein ligase activity	132 out of 8557 genes, 1.5%	132 out of 8583 genes, 1.5%	1
transferase activity, transferring acyl groups other than amino-acyl groups	128 out of 8557 genes, 1.5%	128 out of 8583 genes, 1.5%	1
protein serine/threonine kinase activity	116 out of 8557 genes, 1.4%	116 out of 8583 genes, 1.4%	1
secondary active transmembrane transporter activity	114 out of 8557 genes, 1.3%	114 out of 8583 genes, 1.3%	1
pattern binding	111 out of 8557 genes, 1.3%	111 out of 8583 genes, 1.3%	1
cofactor binding	110 out of 8557 genes, 1.3%	110 out of 8583 genes, 1.3%	1
polysaccharide binding	108 out of 8557 genes, 1.3%	108 out of 8583 genes, 1.3%	1
gated channel activity	106 out of 8557 genes, 1.2%	106 out of 8583 genes, 1.2%	1
phospholipid binding	105 out of 8557 genes, 1.2%	105 out of 8583 genes, 1.2%	1
structure-specific DNA binding	105 out of 8557 genes, 1.2%	105 out of 8583 genes, 1.2%	1
transcription factor binding	97 out of 8557 genes, 1.1%	97 out of 8583 genes, 1.1%	1
glycosaminoglycan binding	92 out of 8557 genes, 1.1%	92 out of 8583 genes, 1.1%	1
transferase activity, transferring one-carbon groups	92 out of 8557 genes, 1.1%	92 out of 8583 genes, 1.1%	1
sequence-specific DNA binding transcription factor activity	89 out of 8557 genes, 1.0%	89 out of 8583 genes, 1.0%	1
primary active transmembrane transporter activity	86 out of 8557 genes, 1.0%	86 out of 8583 genes, 1.0%	1
P-P-bond-hydrolysis-driven transmembrane transporter activity	86 out of 8557 genes, 1.0%	86 out of 8583 genes, 1.0%	1
sequence-specific DNA binding RNA polymerase II transcription factor activity	85 out of 8557 genes, 1.0%	85 out of 8583 genes, 1.0%	1
G-protein coupled receptor binding	84 out of 8557 genes, 1.0%	84 out of 8583 genes, 1.0%	1
transferase activity, transferring hexosyl groups	84 out of 8557 genes, 1.0%	84 out of 8583 genes, 1.0%	1
isomerase activity	83 out of 8557 genes, 1.0%	83 out of 8583 genes, 1.0%	1
phosphoprotein phosphatase activity	81 out of 8557 genes, 0.9%	81 out of 8583 genes, 0.9%	1
cytokine receptor binding	80 out of 8557 genes, 0.9%	80 out of 8583 genes, 0.9%	1
potassium ion transmembrane transporter activity	79 out of 8557 genes, 0.9%	79 out of 8583 genes, 0.9%	1
structural molecule activity	278 out of 8557 genes, 3.2%	279 out of 8583 genes, 3.3%	1
oxidoreductase activity, acting on paired donors, with incorporation or reduction of molecular oxygen	74 out of 8557 genes, 0.9%	74 out of 8583 genes, 0.9%	1
hydrolase activity, acting on glycosyl bonds	73 out of 8557 genes, 0.9%	73 out of 8583 genes, 0.9%	1
anion transmembrane transporter activity	71 out of 8557 genes, 0.8%	71 out of 8583 genes, 0.8%	1
hydrolase activity, acting on acid anhydrides, catalyzing transmembrane movement of substances	71 out of 8557 genes, 0.8%	71 out of 8583 genes, 0.8%	1
ATPase activity, coupled to transmembrane movement of substances	71 out of 8557 genes, 0.8%	71 out of 8583 genes, 0.8%	1
ATPase activity, coupled to movement of substances	71 out of 8557 genes, 0.8%	71 out of 8583 genes, 0.8%	1
protein tyrosine kinase activity	69 out of 8557 genes, 0.8%	69 out of 8583 genes, 0.8%	1
potassium channel activity	66 out of 8557 genes, 0.8%	66 out of 8583 genes, 0.8%	1
methyltransferase activity	66 out of 8557 genes, 0.8%	66 out of 8583 genes, 0.8%	1
peptide receptor activity	65 out of 8557 genes, 0.8%	65 out of 8583 genes, 0.8%	1
motor activity	65 out of 8557 genes, 0.8%	65 out of 8583 genes, 0.8%	1
ligand-gated ion channel activity	64 out of 8557 genes, 0.7%	64 out of 8583 genes, 0.7%	1
ligand-gated channel activity	64 out of 8557 genes, 0.7%	64 out of 8583 genes, 0.7%	1
oxidoreductase activity, acting on CH-OH group of donors	63 out of 8557 genes, 0.7%	63 out of 8583 genes, 0.7%	1
G-protein coupled peptide receptor activity	61 out of 8557 genes, 0.7%	61 out of 8583 genes, 0.7%	1
guanyl-nucleotide exchange factor activity	60 out of 8557 genes, 0.7%	60 out of 8583 genes, 0.7%	1
acetyltransferase activity	60 out of 8557 genes, 0.7%	60 out of 8583 genes, 0.7%	1
kinase regulator activity	60 out of 8557 genes, 0.7%	60 out of 8583 genes, 0.7%	1
hormone receptor binding	60 out of 8557 genes, 0.7%	60 out of 8583 genes, 0.7%	1
lipid binding	241 out of 8557 genes, 2.8%	242 out of 8583 genes, 2.8%	1
Ras guanyl-nucleotide exchange factor activity	59 out of 8557 genes, 0.7%	59 out of 8583 genes, 0.7%	1
ATPase activity, coupled to transmembrane movement of ions	59 out of 8557 genes, 0.7%	59 out of 8583 genes, 0.7%	1
UDP-glycosyltransferase activity	58 out of 8557 genes, 0.7%	58 out of 8583 genes, 0.7%	1
coenzyme binding	58 out of 8557 genes, 0.7%	58 out of 8583 genes, 0.7%	1
hydrolase activity, hydrolyzing O-glycosyl compounds	57 out of 8557 genes, 0.7%	57 out of 8583 genes, 0.7%	1
GTPase binding	57 out of 8557 genes, 0.7%	57 out of 8583 genes, 0.7%	1
RNA binding	231 out of 8557 genes, 2.7%	232 out of 8583 genes, 2.7%	1
DNA binding	449 out of 8557 genes, 5.2%	451 out of 8583 genes, 5.3%	1
channel regulator activity	54 out of 8557 genes, 0.6%	54 out of 8583 genes, 0.6%	1
growth factor binding	54 out of 8557 genes, 0.6%	54 out of 8583 genes, 0.6%	1
organic acid transmembrane transporter activity	53 out of 8557 genes, 0.6%	53 out of 8583 genes, 0.6%	1
exopeptidase activity	53 out of 8557 genes, 0.6%	53 out of 8583 genes, 0.6%	1
nuclear hormone receptor binding	53 out of 8557 genes, 0.6%	53 out of 8583 genes, 0.6%	1
thiolester hydrolase activity	52 out of 8557 genes, 0.6%	52 out of 8583 genes, 0.6%	1
oxidoreductase activity, acting on single donors with incorporation of molecular oxygen	51 out of 8557 genes, 0.6%	51 out of 8583 genes, 0.6%	1
transmembrane receptor protein kinase activity	51 out of 8557 genes, 0.6%	51 out of 8583 genes, 0.6%	1
protein kinase binding	51 out of 8557 genes, 0.6%	51 out of 8583 genes, 0.6%	1
binding, bridging	51 out of 8557 genes, 0.6%	51 out of 8583 genes, 0.6%	1
protein dimerization activity	218 out of 8557 genes, 2.5%	219 out of 8583 genes, 2.6%	1
actin binding	50 out of 8557 genes, 0.6%	50 out of 8583 genes, 0.6%	1
oxidoreductase activity, acting on the CH-OH group of donors, NAD or NADP as acceptor	50 out of 8557 genes, 0.6%	50 out of 8583 genes, 0.6%	1
protein kinase regulator activity	50 out of 8557 genes, 0.6%	50 out of 8583 genes, 0.6%	1
small GTPase binding	50 out of 8557 genes, 0.6%	50 out of 8583 genes, 0.6%	1
protein binding, bridging	49 out of 8557 genes, 0.6%	49 out of 8583 genes, 0.6%	1
transition metal ion binding	911 out of 8557 genes, 10.6%	915 out of 8583 genes, 10.7%	1
N-acyltransferase activity	48 out of 8557 genes, 0.6%	48 out of 8583 genes, 0.6%	1
oxidoreductase activity, acting on NADH or NADPH	48 out of 8557 genes, 0.6%	48 out of 8583 genes, 0.6%	1
phosphatidylinositol binding	48 out of 8557 genes, 0.6%	48 out of 8583 genes, 0.6%	1
growth factor receptor binding	48 out of 8557 genes, 0.6%	48 out of 8583 genes, 0.6%	1
steroid hormone receptor binding	47 out of 8557 genes, 0.5%	47 out of 8583 genes, 0.5%	1
nucleoside-triphosphatase regulator activity	210 out of 8557 genes, 2.5%	211 out of 8583 genes, 2.5%	1
protein domain specific binding	209 out of 8557 genes, 2.4%	210 out of 8583 genes, 2.4%	1
GTPase regulator activity	209 out of 8557 genes, 2.4%	210 out of 8583 genes, 2.4%	1
enzyme binding	418 out of 8557 genes, 4.9%	420 out of 8583 genes, 4.9%	1
helicase activity	46 out of 8557 genes, 0.5%	46 out of 8583 genes, 0.5%	1
carboxylic acid transmembrane transporter activity	45 out of 8557 genes, 0.5%	45 out of 8583 genes, 0.5%	1
protein complex binding	44 out of 8557 genes, 0.5%	44 out of 8583 genes, 0.5%	1
carboxylic ester hydrolase activity	43 out of 8557 genes, 0.5%	43 out of 8583 genes, 0.5%	1
enzyme activator activity	198 out of 8557 genes, 2.3%	199 out of 8583 genes, 2.3%	1
monooxygenase activity	42 out of 8557 genes, 0.5%	42 out of 8583 genes, 0.5%	1
N-acetyltransferase activity	42 out of 8557 genes, 0.5%	42 out of 8583 genes, 0.5%	1
lipid transporter activity	40 out of 8557 genes, 0.5%	40 out of 8583 genes, 0.5%	1
sodium ion transmembrane transporter activity	40 out of 8557 genes, 0.5%	40 out of 8583 genes, 0.5%	1
lipase activity	40 out of 8557 genes, 0.5%	40 out of 8583 genes, 0.5%	1
phosphoric diester hydrolase activity	39 out of 8557 genes, 0.5%	39 out of 8583 genes, 0.5%	1
transferase activity, transferring alkyl or aryl (other than methyl) groups	39 out of 8557 genes, 0.5%	39 out of 8583 genes, 0.5%	1
Ras GTPase binding	39 out of 8557 genes, 0.5%	39 out of 8583 genes, 0.5%	1
transmembrane receptor protein tyrosine kinase activity	38 out of 8557 genes, 0.4%	38 out of 8583 genes, 0.4%	1
anion channel activity	38 out of 8557 genes, 0.4%	38 out of 8583 genes, 0.4%	1
dioxygenase activity	38 out of 8557 genes, 0.4%	38 out of 8583 genes, 0.4%	1
voltage-gated ion channel activity	37 out of 8557 genes, 0.4%	37 out of 8583 genes, 0.4%	1
amine transmembrane transporter activity	37 out of 8557 genes, 0.4%	37 out of 8583 genes, 0.4%	1
phosphatase regulator activity	37 out of 8557 genes, 0.4%	37 out of 8583 genes, 0.4%	1
voltage-gated channel activity	37 out of 8557 genes, 0.4%	37 out of 8583 genes, 0.4%	1
hydrolase activity, acting on ester bonds	379 out of 8557 genes, 4.4%	381 out of 8583 genes, 4.4%	1
phospholipase activity	35 out of 8557 genes, 0.4%	35 out of 8583 genes, 0.4%	1
peptide binding	35 out of 8557 genes, 0.4%	35 out of 8583 genes, 0.4%	1
carboxylesterase activity	34 out of 8557 genes, 0.4%	34 out of 8583 genes, 0.4%	1
extracellular ligand-gated ion channel activity	34 out of 8557 genes, 0.4%	34 out of 8583 genes, 0.4%	1
calcium ion transmembrane transporter activity	34 out of 8557 genes, 0.4%	34 out of 8583 genes, 0.4%	1
divalent inorganic cation transmembrane transporter activity	34 out of 8557 genes, 0.4%	34 out of 8583 genes, 0.4%	1
symporter activity	33 out of 8557 genes, 0.4%	33 out of 8583 genes, 0.4%	1
solute:cation symporter activity	33 out of 8557 genes, 0.4%	33 out of 8583 genes, 0.4%	1
oxidoreductase activity, acting on NADH or NADPH, quinone or similar compound as acceptor	33 out of 8557 genes, 0.4%	33 out of 8583 genes, 0.4%	1
neurotransmitter receptor activity	33 out of 8557 genes, 0.4%	33 out of 8583 genes, 0.4%	1
enzyme regulator activity	577 out of 8557 genes, 6.7%	580 out of 8583 genes, 6.8%	1
calcium channel activity	32 out of 8557 genes, 0.4%	32 out of 8583 genes, 0.4%	1
metal cluster binding	32 out of 8557 genes, 0.4%	32 out of 8583 genes, 0.4%	1
lysine N-acetyltransferase activity	31 out of 8557 genes, 0.4%	31 out of 8583 genes, 0.4%	1
ligand-activated sequence-specific DNA binding RNA polymerase II transcription factor activity	31 out of 8557 genes, 0.4%	31 out of 8583 genes, 0.4%	1
receptor signaling protein activity	31 out of 8557 genes, 0.4%	31 out of 8583 genes, 0.4%	1
cytokine activity	31 out of 8557 genes, 0.4%	31 out of 8583 genes, 0.4%	1
S-adenosylmethionine-dependent methyltransferase activity	31 out of 8557 genes, 0.4%	31 out of 8583 genes, 0.4%	1
carbon-oxygen lyase activity	31 out of 8557 genes, 0.4%	31 out of 8583 genes, 0.4%	1
intramolecular oxidoreductase activity	31 out of 8557 genes, 0.4%	31 out of 8583 genes, 0.4%	1
phosphatase binding	31 out of 8557 genes, 0.4%	31 out of 8583 genes, 0.4%	1
voltage-gated cation channel activity	31 out of 8557 genes, 0.4%	31 out of 8583 genes, 0.4%	1
small GTPase regulator activity	165 out of 8557 genes, 1.9%	166 out of 8583 genes, 1.9%	1
mRNA binding	30 out of 8557 genes, 0.4%	30 out of 8583 genes, 0.3%	1
hydrogen ion transmembrane transporter activity	30 out of 8557 genes, 0.4%	30 out of 8583 genes, 0.3%	1
oxidoreductase activity, acting on a sulfur group of donors	30 out of 8557 genes, 0.4%	30 out of 8583 genes, 0.3%	1
transferase activity, transferring pentosyl groups	30 out of 8557 genes, 0.4%	30 out of 8583 genes, 0.3%	1
carbon-carbon lyase activity	30 out of 8557 genes, 0.4%	30 out of 8583 genes, 0.3%	1
cytokine receptor activity	29 out of 8557 genes, 0.3%	29 out of 8583 genes, 0.3%	1
cysteine-type peptidase activity	28 out of 8557 genes, 0.3%	28 out of 8583 genes, 0.3%	1
ligase activity, forming carbon-oxygen bonds	28 out of 8557 genes, 0.3%	28 out of 8583 genes, 0.3%	1
ligase activity, forming aminoacyl-tRNA and related compounds	28 out of 8557 genes, 0.3%	28 out of 8583 genes, 0.3%	1
vitamin binding	28 out of 8557 genes, 0.3%	28 out of 8583 genes, 0.3%	1
small conjugating protein binding	28 out of 8557 genes, 0.3%	28 out of 8583 genes, 0.3%	1
transferase activity	1016 out of 8557 genes, 11.9%	1021 out of 8583 genes, 11.9%	1
NADH dehydrogenase activity	27 out of 8557 genes, 0.3%	27 out of 8583 genes, 0.3%	1
voltage-gated potassium channel activity	27 out of 8557 genes, 0.3%	27 out of 8583 genes, 0.3%	1
antioxidant activity	27 out of 8557 genes, 0.3%	27 out of 8583 genes, 0.3%	1
NADH dehydrogenase (quinone) activity	27 out of 8557 genes, 0.3%	27 out of 8583 genes, 0.3%	1
transferase activity, transferring phosphorus-containing groups	537 out of 8557 genes, 6.3%	540 out of 8583 genes, 6.3%	1
aminoacyl-tRNA ligase activity	26 out of 8557 genes, 0.3%	26 out of 8583 genes, 0.3%	1
oxidoreductase activity, acting on the CH-CH group of donors	26 out of 8557 genes, 0.3%	26 out of 8583 genes, 0.3%	1
monosaccharide binding	26 out of 8557 genes, 0.3%	26 out of 8583 genes, 0.3%	1
iron-sulfur cluster binding	26 out of 8557 genes, 0.3%	26 out of 8583 genes, 0.3%	1
transcription coactivator activity	25 out of 8557 genes, 0.3%	25 out of 8583 genes, 0.3%	1
receptor signaling protein serine/threonine kinase activity	25 out of 8557 genes, 0.3%	25 out of 8583 genes, 0.3%	1
excitatory extracellular ligand-gated ion channel activity	25 out of 8557 genes, 0.3%	25 out of 8583 genes, 0.3%	1
N-methyltransferase activity	25 out of 8557 genes, 0.3%	25 out of 8583 genes, 0.3%	1
protein methyltransferase activity	25 out of 8557 genes, 0.3%	25 out of 8583 genes, 0.3%	1
amino acid binding	25 out of 8557 genes, 0.3%	25 out of 8583 genes, 0.3%	1
oxidoreductase activity, acting on paired donors, with incorporation or reduction of molecular oxygen, 2-oxoglutarate as one donor, and incorporation of one atom each of oxygen into both donors	25 out of 8557 genes, 0.3%	25 out of 8583 genes, 0.3%	1
cis-trans isomerase activity	25 out of 8557 genes, 0.3%	25 out of 8583 genes, 0.3%	1
isoprenoid binding	25 out of 8557 genes, 0.3%	25 out of 8583 genes, 0.3%	1
ribonucleoprotein complex binding	25 out of 8557 genes, 0.3%	25 out of 8583 genes, 0.3%	1
cell surface binding	25 out of 8557 genes, 0.3%	25 out of 8583 genes, 0.3%	1
chromatin binding	24 out of 8557 genes, 0.3%	24 out of 8583 genes, 0.3%	1
retinoid binding	24 out of 8557 genes, 0.3%	24 out of 8583 genes, 0.3%	1
amino acid transmembrane transporter activity	24 out of 8557 genes, 0.3%	24 out of 8583 genes, 0.3%	1
ATPase activity, coupled to transmembrane movement of ions, phosphorylative mechanism	24 out of 8557 genes, 0.3%	24 out of 8583 genes, 0.3%	1
histone binding	24 out of 8557 genes, 0.3%	24 out of 8583 genes, 0.3%	1
SNARE binding	23 out of 8557 genes, 0.3%	23 out of 8583 genes, 0.3%	1
exonuclease activity	23 out of 8557 genes, 0.3%	23 out of 8583 genes, 0.3%	1
neuropeptide receptor activity	23 out of 8557 genes, 0.3%	23 out of 8583 genes, 0.3%	1
heme-copper terminal oxidase activity	23 out of 8557 genes, 0.3%	23 out of 8583 genes, 0.3%	1
phosphatase inhibitor activity	23 out of 8557 genes, 0.3%	23 out of 8583 genes, 0.3%	1
glutamate receptor binding	23 out of 8557 genes, 0.3%	23 out of 8583 genes, 0.3%	1
cytoskeletal protein binding	311 out of 8557 genes, 3.6%	313 out of 8583 genes, 3.6%	1
peptidase activity	309 out of 8557 genes, 3.6%	311 out of 8583 genes, 3.6%	1
steroid binding	22 out of 8557 genes, 0.3%	22 out of 8583 genes, 0.3%	1
G-protein coupled amine receptor activity	22 out of 8557 genes, 0.3%	22 out of 8583 genes, 0.3%	1
inorganic anion transmembrane transporter activity	22 out of 8557 genes, 0.3%	22 out of 8583 genes, 0.3%	1
small conjugating protein-specific protease activity	22 out of 8557 genes, 0.3%	22 out of 8583 genes, 0.3%	1
peptidase activity, acting on L-amino acid peptides	303 out of 8557 genes, 3.5%	305 out of 8583 genes, 3.6%	1
metallopeptidase activity	21 out of 8557 genes, 0.2%	21 out of 8583 genes, 0.2%	1
O-acyltransferase activity	21 out of 8557 genes, 0.2%	21 out of 8583 genes, 0.2%	1
protein phosphatase binding	21 out of 8557 genes, 0.2%	21 out of 8583 genes, 0.2%	1
nucleic acid binding transcription factor activity	495 out of 8557 genes, 5.8%	498 out of 8583 genes, 5.8%	1
DNA helicase activity	20 out of 8557 genes, 0.2%	20 out of 8583 genes, 0.2%	1
intracellular ligand-gated ion channel activity	20 out of 8557 genes, 0.2%	20 out of 8583 genes, 0.2%	1
acetylglucosaminyltransferase activity	20 out of 8557 genes, 0.2%	20 out of 8583 genes, 0.2%	1
phosphotransferase activity, phosphate group as acceptor	20 out of 8557 genes, 0.2%	20 out of 8583 genes, 0.2%	1
hydrolase activity, acting on carbon-nitrogen (but not peptide) bonds, in linear amides	20 out of 8557 genes, 0.2%	20 out of 8583 genes, 0.2%	1
oxidoreductase activity, acting on the aldehyde or oxo group of donors	20 out of 8557 genes, 0.2%	20 out of 8583 genes, 0.2%	1
protein phosphatase regulator activity	20 out of 8557 genes, 0.2%	20 out of 8583 genes, 0.2%	1
glycoprotein binding	19 out of 8557 genes, 0.2%	19 out of 8583 genes, 0.2%	1
cyclic-nucleotide phosphodiesterase activity	19 out of 8557 genes, 0.2%	19 out of 8583 genes, 0.2%	1
hydro-lyase activity	19 out of 8557 genes, 0.2%	19 out of 8583 genes, 0.2%	1
nucleic acid binding	1422 out of 8557 genes, 16.6%	1429 out of 8583 genes, 16.6%	1
RNA helicase activity	18 out of 8557 genes, 0.2%	18 out of 8583 genes, 0.2%	1
3',5'-cyclic-nucleotide phosphodiesterase activity	18 out of 8557 genes, 0.2%	18 out of 8583 genes, 0.2%	1
phospholipid transporter activity	18 out of 8557 genes, 0.2%	18 out of 8583 genes, 0.2%	1
carboxy-lyase activity	18 out of 8557 genes, 0.2%	18 out of 8583 genes, 0.2%	1
cation-transporting ATPase activity	18 out of 8557 genes, 0.2%	18 out of 8583 genes, 0.2%	1
unannotated	18 out of 8557 genes, 0.2%	18 out of 8583 genes, 0.2%	1
drug binding	17 out of 8557 genes, 0.2%	17 out of 8583 genes, 0.2%	1
carbohydrate transmembrane transporter activity	17 out of 8557 genes, 0.2%	17 out of 8583 genes, 0.2%	1
solute:sodium symporter activity	17 out of 8557 genes, 0.2%	17 out of 8583 genes, 0.2%	1
oxidoreductase activity, acting on the aldehyde or oxo group of donors, NAD or NADP as acceptor	17 out of 8557 genes, 0.2%	17 out of 8583 genes, 0.2%	1
transferase activity, transferring nitrogenous groups	17 out of 8557 genes, 0.2%	17 out of 8583 genes, 0.2%	1
RNA polymerase activity	17 out of 8557 genes, 0.2%	17 out of 8583 genes, 0.2%	1
anion binding	17 out of 8557 genes, 0.2%	17 out of 8583 genes, 0.2%	1
cell adhesion molecule binding	17 out of 8557 genes, 0.2%	17 out of 8583 genes, 0.2%	1
metalloexopeptidase activity	16 out of 8557 genes, 0.2%	16 out of 8583 genes, 0.2%	1
disulfide oxidoreductase activity	16 out of 8557 genes, 0.2%	16 out of 8583 genes, 0.2%	1
antiporter activity	16 out of 8557 genes, 0.2%	16 out of 8583 genes, 0.2%	1
lysine N-methyltransferase activity	16 out of 8557 genes, 0.2%	16 out of 8583 genes, 0.2%	1
protein-lysine N-methyltransferase activity	16 out of 8557 genes, 0.2%	16 out of 8583 genes, 0.2%	1
oxidoreductase activity, acting on paired donors, with incorporation or reduction of molecular oxygen, NADH or NADPH as one donor, and incorporation of one atom of oxygen	16 out of 8557 genes, 0.2%	16 out of 8583 genes, 0.2%	1
ligase activity, forming carbon-sulfur bonds	16 out of 8557 genes, 0.2%	16 out of 8583 genes, 0.2%	1
sterol binding	16 out of 8557 genes, 0.2%	16 out of 8583 genes, 0.2%	1
peroxidase activity	15 out of 8557 genes, 0.2%	15 out of 8583 genes, 0.2%	1
protein tyrosine phosphatase activity	15 out of 8557 genes, 0.2%	15 out of 8583 genes, 0.2%	1
glutamate receptor activity	15 out of 8557 genes, 0.2%	15 out of 8583 genes, 0.2%	1
oxidoreductase activity, acting on peroxide as acceptor	15 out of 8557 genes, 0.2%	15 out of 8583 genes, 0.2%	1
intramolecular transferase activity	15 out of 8557 genes, 0.2%	15 out of 8583 genes, 0.2%	1
wide pore channel activity	15 out of 8557 genes, 0.2%	15 out of 8583 genes, 0.2%	1
tumor necrosis factor receptor superfamily binding	15 out of 8557 genes, 0.2%	15 out of 8583 genes, 0.2%	1
amine binding	15 out of 8557 genes, 0.2%	15 out of 8583 genes, 0.2%	1
phospholipase C activity	14 out of 8557 genes, 0.2%	14 out of 8583 genes, 0.2%	1
hormone activity	14 out of 8557 genes, 0.2%	14 out of 8583 genes, 0.2%	1
sterol transporter activity	14 out of 8557 genes, 0.2%	14 out of 8583 genes, 0.2%	1
AMP binding	14 out of 8557 genes, 0.2%	14 out of 8583 genes, 0.2%	1
oxidoreductase activity, acting on the CH-NH group of donors	14 out of 8557 genes, 0.2%	14 out of 8583 genes, 0.2%	1
oxidoreductase activity, acting on paired donors, with incorporation or reduction of molecular oxygen, reduced flavin or flavoprotein as one donor, and incorporation of one atom of oxygen	14 out of 8557 genes, 0.2%	14 out of 8583 genes, 0.2%	1
sugar transmembrane transporter activity	14 out of 8557 genes, 0.2%	14 out of 8583 genes, 0.2%	1
lipoprotein particle receptor binding	14 out of 8557 genes, 0.2%	14 out of 8583 genes, 0.2%	1
neuropeptide receptor binding	14 out of 8557 genes, 0.2%	14 out of 8583 genes, 0.2%	1
mannosyltransferase activity	13 out of 8557 genes, 0.2%	13 out of 8583 genes, 0.2%	1
regulatory region DNA binding	13 out of 8557 genes, 0.2%	13 out of 8583 genes, 0.2%	1
RNA polymerase II core promoter proximal region sequence-specific DNA binding transcription factor activity	13 out of 8557 genes, 0.2%	13 out of 8583 genes, 0.2%	1
regulatory region nucleic acid binding	13 out of 8557 genes, 0.2%	13 out of 8583 genes, 0.2%	1
G-protein coupled nucleotide receptor activity	13 out of 8557 genes, 0.2%	13 out of 8583 genes, 0.2%	1
transmembrane receptor protein serine/threonine kinase activity	13 out of 8557 genes, 0.2%	13 out of 8583 genes, 0.2%	1
sodium channel activity	13 out of 8557 genes, 0.2%	13 out of 8583 genes, 0.2%	1
neurotransmitter transporter activity	13 out of 8557 genes, 0.2%	13 out of 8583 genes, 0.2%	1
organic acid:sodium symporter activity	13 out of 8557 genes, 0.2%	13 out of 8583 genes, 0.2%	1
transaminase activity	13 out of 8557 genes, 0.2%	13 out of 8583 genes, 0.2%	1
potassium-transporting ATPase activity	13 out of 8557 genes, 0.2%	13 out of 8583 genes, 0.2%	1
oxidoreductase activity, acting on the CH-NH2 group of donors	13 out of 8557 genes, 0.2%	13 out of 8583 genes, 0.2%	1
hydrolase activity, hydrolyzing N-glycosyl compounds	13 out of 8557 genes, 0.2%	13 out of 8583 genes, 0.2%	1
kinase activator activity	13 out of 8557 genes, 0.2%	13 out of 8583 genes, 0.2%	1
protein kinase activator activity	13 out of 8557 genes, 0.2%	13 out of 8583 genes, 0.2%	1
SMAD binding	13 out of 8557 genes, 0.2%	13 out of 8583 genes, 0.2%	1
extracellular matrix structural constituent	12 out of 8557 genes, 0.1%	12 out of 8583 genes, 0.1%	1
macrolide binding	12 out of 8557 genes, 0.1%	12 out of 8583 genes, 0.1%	1
protein transporter activity	12 out of 8557 genes, 0.1%	12 out of 8583 genes, 0.1%	1
solute:cation antiporter activity	12 out of 8557 genes, 0.1%	12 out of 8583 genes, 0.1%	1
solute:hydrogen antiporter activity	12 out of 8557 genes, 0.1%	12 out of 8583 genes, 0.1%	1
glucosidase activity	12 out of 8557 genes, 0.1%	12 out of 8583 genes, 0.1%	1
nucleobase-containing compound transmembrane transporter activity	12 out of 8557 genes, 0.1%	12 out of 8583 genes, 0.1%	1
oxidoreductase activity, acting on single donors with incorporation of molecular oxygen, incorporation of two atoms of oxygen	12 out of 8557 genes, 0.1%	12 out of 8583 genes, 0.1%	1
transcription regulatory region DNA binding	12 out of 8557 genes, 0.1%	12 out of 8583 genes, 0.1%	1
lyase activity	95 out of 8557 genes, 1.1%	96 out of 8583 genes, 1.1%	1
double-stranded DNA binding	11 out of 8557 genes, 0.1%	11 out of 8583 genes, 0.1%	1
deoxyribonuclease activity	11 out of 8557 genes, 0.1%	11 out of 8583 genes, 0.1%	1
protein serine/threonine/tyrosine kinase activity	11 out of 8557 genes, 0.1%	11 out of 8583 genes, 0.1%	1
transforming growth factor beta receptor binding	11 out of 8557 genes, 0.1%	11 out of 8583 genes, 0.1%	1
monovalent cation:hydrogen antiporter activity	11 out of 8557 genes, 0.1%	11 out of 8583 genes, 0.1%	1
acetylgalactosaminyltransferase activity	11 out of 8557 genes, 0.1%	11 out of 8583 genes, 0.1%	1
sulfuric ester hydrolase activity	11 out of 8557 genes, 0.1%	11 out of 8583 genes, 0.1%	1
cation:cation antiporter activity	11 out of 8557 genes, 0.1%	11 out of 8583 genes, 0.1%	1
hexosaminidase activity	11 out of 8557 genes, 0.1%	11 out of 8583 genes, 0.1%	1
steroid dehydrogenase activity	11 out of 8557 genes, 0.1%	11 out of 8583 genes, 0.1%	1
oxidoreductase activity, acting on the CH-NH2 group of donors, oxygen as acceptor	11 out of 8557 genes, 0.1%	11 out of 8583 genes, 0.1%	1
oxidoreductase activity, oxidizing metal ions	11 out of 8557 genes, 0.1%	11 out of 8583 genes, 0.1%	1
histone methyltransferase activity	11 out of 8557 genes, 0.1%	11 out of 8583 genes, 0.1%	1
MHC protein binding	11 out of 8557 genes, 0.1%	11 out of 8583 genes, 0.1%	1
phosphatidylinositol phosphate phosphatase activity	11 out of 8557 genes, 0.1%	11 out of 8583 genes, 0.1%	1
prenyltransferase activity	10 out of 8557 genes, 0.1%	10 out of 8583 genes, 0.1%	1
protein serine/threonine phosphatase activity	10 out of 8557 genes, 0.1%	10 out of 8583 genes, 0.1%	1
signal sequence binding	10 out of 8557 genes, 0.1%	10 out of 8583 genes, 0.1%	1
intracellular ligand-gated calcium channel activity	10 out of 8557 genes, 0.1%	10 out of 8583 genes, 0.1%	1
calcium activated cation channel activity	10 out of 8557 genes, 0.1%	10 out of 8583 genes, 0.1%	1
monosaccharide transmembrane transporter activity	10 out of 8557 genes, 0.1%	10 out of 8583 genes, 0.1%	1
hexose transmembrane transporter activity	10 out of 8557 genes, 0.1%	10 out of 8583 genes, 0.1%	1
calcium-release channel activity	10 out of 8557 genes, 0.1%	10 out of 8583 genes, 0.1%	1
channel inhibitor activity	10 out of 8557 genes, 0.1%	10 out of 8583 genes, 0.1%	1
CoA hydrolase activity	10 out of 8557 genes, 0.1%	10 out of 8583 genes, 0.1%	1
transferase activity, transferring acyl groups	10 out of 8557 genes, 0.1%	10 out of 8583 genes, 0.1%	1
transferase activity, transferring amino-acyl groups	10 out of 8557 genes, 0.1%	10 out of 8583 genes, 0.1%	1
intramolecular oxidoreductase activity, interconverting aldoses and ketoses	10 out of 8557 genes, 0.1%	10 out of 8583 genes, 0.1%	1
GABA receptor activity	10 out of 8557 genes, 0.1%	10 out of 8583 genes, 0.1%	1
Rho GTPase binding	10 out of 8557 genes, 0.1%	10 out of 8583 genes, 0.1%	1
syntaxin binding	10 out of 8557 genes, 0.1%	10 out of 8583 genes, 0.1%	1
cytokine binding	10 out of 8557 genes, 0.1%	10 out of 8583 genes, 0.1%	1
demethylase activity	10 out of 8557 genes, 0.1%	10 out of 8583 genes, 0.1%	1
protein complex scaffold	10 out of 8557 genes, 0.1%	10 out of 8583 genes, 0.1%	1
protein-lipid complex binding	10 out of 8557 genes, 0.1%	10 out of 8583 genes, 0.1%	1
iron ion binding	88 out of 8557 genes, 1.0%	89 out of 8583 genes, 1.0%	1
transcription regulatory region sequence-specific DNA binding	9 out of 8557 genes, 0.1%	9 out of 8583 genes, 0.1%	1
RNA polymerase II regulatory region sequence-specific DNA binding	9 out of 8557 genes, 0.1%	9 out of 8583 genes, 0.1%	1
RNA polymerase II regulatory region DNA binding	9 out of 8557 genes, 0.1%	9 out of 8583 genes, 0.1%	1
endodeoxyribonuclease activity	9 out of 8557 genes, 0.1%	9 out of 8583 genes, 0.1%	1
monocarboxylic acid transmembrane transporter activity	9 out of 8557 genes, 0.1%	9 out of 8583 genes, 0.1%	1
protein tyrosine/serine/threonine phosphatase activity	9 out of 8557 genes, 0.1%	9 out of 8583 genes, 0.1%	1
ion channel inhibitor activity	9 out of 8557 genes, 0.1%	9 out of 8583 genes, 0.1%	1
galactosyltransferase activity	9 out of 8557 genes, 0.1%	9 out of 8583 genes, 0.1%	1
chloride transmembrane transporter activity	9 out of 8557 genes, 0.1%	9 out of 8583 genes, 0.1%	1
oxidoreductase activity, acting on the CH-NH group of donors, NAD or NADP as acceptor	9 out of 8557 genes, 0.1%	9 out of 8583 genes, 0.1%	1
intramolecular oxidoreductase activity, transposing C=C bonds	9 out of 8557 genes, 0.1%	9 out of 8583 genes, 0.1%	1
ligase activity, forming carbon-carbon bonds	9 out of 8557 genes, 0.1%	9 out of 8583 genes, 0.1%	1
GMP binding	9 out of 8557 genes, 0.1%	9 out of 8583 genes, 0.1%	1
deacetylase activity	9 out of 8557 genes, 0.1%	9 out of 8583 genes, 0.1%	1
opioid receptor binding	9 out of 8557 genes, 0.1%	9 out of 8583 genes, 0.1%	1
histone demethylase activity	9 out of 8557 genes, 0.1%	9 out of 8583 genes, 0.1%	1
protein deacetylase activity	9 out of 8557 genes, 0.1%	9 out of 8583 genes, 0.1%	1
proteoglycan binding	9 out of 8557 genes, 0.1%	9 out of 8583 genes, 0.1%	1
transition metal ion transmembrane transporter activity	9 out of 8557 genes, 0.1%	9 out of 8583 genes, 0.1%	1
lipoprotein particle binding	9 out of 8557 genes, 0.1%	9 out of 8583 genes, 0.1%	1
histone deacetylase activity	8 out of 8557 genes, 0.1%	8 out of 8583 genes, 0.1%	1
oligosaccharyl transferase activity	8 out of 8557 genes, 0.1%	8 out of 8583 genes, 0.1%	1
cyclic nucleotide-dependent protein kinase activity	8 out of 8557 genes, 0.1%	8 out of 8583 genes, 0.1%	1
cation:amino acid symporter activity	8 out of 8557 genes, 0.1%	8 out of 8583 genes, 0.1%	1
RNA methyltransferase activity	8 out of 8557 genes, 0.1%	8 out of 8583 genes, 0.1%	1
peptide transporter activity	8 out of 8557 genes, 0.1%	8 out of 8583 genes, 0.1%	1
solute:hydrogen symporter activity	8 out of 8557 genes, 0.1%	8 out of 8583 genes, 0.1%	1
CoA-ligase activity	8 out of 8557 genes, 0.1%	8 out of 8583 genes, 0.1%	1
C-acyltransferase activity	8 out of 8557 genes, 0.1%	8 out of 8583 genes, 0.1%	1
nucleotide receptor activity	8 out of 8557 genes, 0.1%	8 out of 8583 genes, 0.1%	1
oxidoreductase activity, acting on paired donors, with oxidation of a pair of donors resulting in the reduction of molecular oxygen to two molecules of water	8 out of 8557 genes, 0.1%	8 out of 8583 genes, 0.1%	1
hydrolase activity, acting on ether bonds	8 out of 8557 genes, 0.1%	8 out of 8583 genes, 0.1%	1
NAD-dependent histone deacetylase activity	8 out of 8557 genes, 0.1%	8 out of 8583 genes, 0.1%	1
histone-lysine N-methyltransferase activity	8 out of 8557 genes, 0.1%	8 out of 8583 genes, 0.1%	1
nucleobase-containing compound kinase activity	8 out of 8557 genes, 0.1%	8 out of 8583 genes, 0.1%	1
kinase inhibitor activity	8 out of 8557 genes, 0.1%	8 out of 8583 genes, 0.1%	1
carbohydrate binding	8 out of 8557 genes, 0.1%	8 out of 8583 genes, 0.1%	1
adrenergic receptor binding	8 out of 8557 genes, 0.1%	8 out of 8583 genes, 0.1%	1
NAD-dependent protein deacetylase activity	8 out of 8557 genes, 0.1%	8 out of 8583 genes, 0.1%	1
UDP-galactosyltransferase activity	8 out of 8557 genes, 0.1%	8 out of 8583 genes, 0.1%	1
chemokine receptor binding	8 out of 8557 genes, 0.1%	8 out of 8583 genes, 0.1%	1
hormone binding	8 out of 8557 genes, 0.1%	8 out of 8583 genes, 0.1%	1
protein phosphorylated amino acid binding	8 out of 8557 genes, 0.1%	8 out of 8583 genes, 0.1%	1
inositol trisphosphate phosphatase activity	8 out of 8557 genes, 0.1%	8 out of 8583 genes, 0.1%	1
protein kinase A binding	8 out of 8557 genes, 0.1%	8 out of 8583 genes, 0.1%	1
cofactor transporter activity	8 out of 8557 genes, 0.1%	8 out of 8583 genes, 0.1%	1
phosphoprotein binding	8 out of 8557 genes, 0.1%	8 out of 8583 genes, 0.1%	1
inositol phosphate phosphatase activity	8 out of 8557 genes, 0.1%	8 out of 8583 genes, 0.1%	1
DNA secondary structure binding	7 out of 8557 genes, 0.1%	7 out of 8583 genes, 0.1%	1
aldehyde dehydrogenase [NAD(P)+] activity	7 out of 8557 genes, 0.1%	7 out of 8583 genes, 0.1%	1
tRNA-specific ribonuclease activity	7 out of 8557 genes, 0.1%	7 out of 8583 genes, 0.1%	1
phospholipase A2 activity	7 out of 8557 genes, 0.1%	7 out of 8583 genes, 0.1%	1
protein kinase inhibitor activity	7 out of 8557 genes, 0.1%	7 out of 8583 genes, 0.1%	1
adrenergic receptor activity	7 out of 8557 genes, 0.1%	7 out of 8583 genes, 0.1%	1
ionotropic glutamate receptor activity	7 out of 8557 genes, 0.1%	7 out of 8583 genes, 0.1%	1
transforming growth factor beta-activated receptor activity	7 out of 8557 genes, 0.1%	7 out of 8583 genes, 0.1%	1
chloride channel activity	7 out of 8557 genes, 0.1%	7 out of 8583 genes, 0.1%	1
dicarboxylic acid transmembrane transporter activity	7 out of 8557 genes, 0.1%	7 out of 8583 genes, 0.1%	1
water transmembrane transporter activity	7 out of 8557 genes, 0.1%	7 out of 8583 genes, 0.1%	1
microtubule binding	7 out of 8557 genes, 0.1%	7 out of 8583 genes, 0.1%	1
nucleotidase activity	7 out of 8557 genes, 0.1%	7 out of 8583 genes, 0.1%	1
sialyltransferase activity	7 out of 8557 genes, 0.1%	7 out of 8583 genes, 0.1%	1
fucosyltransferase activity	7 out of 8557 genes, 0.1%	7 out of 8583 genes, 0.1%	1
polyol transmembrane transporter activity	7 out of 8557 genes, 0.1%	7 out of 8583 genes, 0.1%	1
neutral amino acid transmembrane transporter activity	7 out of 8557 genes, 0.1%	7 out of 8583 genes, 0.1%	1
fatty acid ligase activity	7 out of 8557 genes, 0.1%	7 out of 8583 genes, 0.1%	1
alcohol transmembrane transporter activity	7 out of 8557 genes, 0.1%	7 out of 8583 genes, 0.1%	1
mannosidase activity	7 out of 8557 genes, 0.1%	7 out of 8583 genes, 0.1%	1
peptidase activator activity	7 out of 8557 genes, 0.1%	7 out of 8583 genes, 0.1%	1
aldehyde-lyase activity	7 out of 8557 genes, 0.1%	7 out of 8583 genes, 0.1%	1
intramolecular oxidoreductase activity, interconverting keto- and enol-groups	7 out of 8557 genes, 0.1%	7 out of 8583 genes, 0.1%	1
intramolecular transferase activity, phosphotransferases	7 out of 8557 genes, 0.1%	7 out of 8583 genes, 0.1%	1
DNA N-glycosylase activity	7 out of 8557 genes, 0.1%	7 out of 8583 genes, 0.1%	1
extracellular matrix structural constituent conferring compression resistance	7 out of 8557 genes, 0.1%	7 out of 8583 genes, 0.1%	1
translation initiation factor binding	7 out of 8557 genes, 0.1%	7 out of 8583 genes, 0.1%	1
alkali metal ion binding	7 out of 8557 genes, 0.1%	7 out of 8583 genes, 0.1%	1
steroid dehydrogenase activity, acting on the CH-OH group of donors, NAD or NADP as acceptor	7 out of 8557 genes, 0.1%	7 out of 8583 genes, 0.1%	1
phosphatidylinositol bisphosphate phosphatase activity	7 out of 8557 genes, 0.1%	7 out of 8583 genes, 0.1%	1
phosphatidylinositol 3-kinase activity	7 out of 8557 genes, 0.1%	7 out of 8583 genes, 0.1%	1
ubiquitin binding	7 out of 8557 genes, 0.1%	7 out of 8583 genes, 0.1%	1
translation regulator activity	7 out of 8557 genes, 0.1%	7 out of 8583 genes, 0.1%	1
glucosyltransferase activity	7 out of 8557 genes, 0.1%	7 out of 8583 genes, 0.1%	1
NAD binding	7 out of 8557 genes, 0.1%	7 out of 8583 genes, 0.1%	1
bacterial cell surface binding	7 out of 8557 genes, 0.1%	7 out of 8583 genes, 0.1%	1
adenylyltransferase activity	7 out of 8557 genes, 0.1%	7 out of 8583 genes, 0.1%	1
tubulin binding	72 out of 8557 genes, 0.8%	73 out of 8583 genes, 0.9%	1
endopeptidase activity	192 out of 8557 genes, 2.2%	194 out of 8583 genes, 2.3%	1
steroid hormone receptor activity	6 out of 8557 genes, 0.1%	6 out of 8583 genes, 0.1%	1
single-stranded RNA binding	6 out of 8557 genes, 0.1%	6 out of 8583 genes, 0.1%	1
DNA topoisomerase activity	6 out of 8557 genes, 0.1%	6 out of 8583 genes, 0.1%	1
ATP-dependent DNA helicase activity	6 out of 8557 genes, 0.1%	6 out of 8583 genes, 0.1%	1
cysteine-type endopeptidase activity	6 out of 8557 genes, 0.1%	6 out of 8583 genes, 0.1%	1
isocitrate dehydrogenase activity	6 out of 8557 genes, 0.1%	6 out of 8583 genes, 0.1%	1
protein histidine kinase activity	6 out of 8557 genes, 0.1%	6 out of 8583 genes, 0.1%	1
ubiquitin-protein ligase activity	6 out of 8557 genes, 0.1%	6 out of 8583 genes, 0.1%	1
protein phosphatase inhibitor activity	6 out of 8557 genes, 0.1%	6 out of 8583 genes, 0.1%	1
ephrin receptor activity	6 out of 8557 genes, 0.1%	6 out of 8583 genes, 0.1%	1
transforming growth factor beta receptor, cytoplasmic mediator activity	6 out of 8557 genes, 0.1%	6 out of 8583 genes, 0.1%	1
Rho guanyl-nucleotide exchange factor activity	6 out of 8557 genes, 0.1%	6 out of 8583 genes, 0.1%	1
inhibitory extracellular ligand-gated ion channel activity	6 out of 8557 genes, 0.1%	6 out of 8583 genes, 0.1%	1
glucose transmembrane transporter activity	6 out of 8557 genes, 0.1%	6 out of 8583 genes, 0.1%	1
ATP-dependent helicase activity	6 out of 8557 genes, 0.1%	6 out of 8583 genes, 0.1%	1
DNA-dependent ATPase activity	6 out of 8557 genes, 0.1%	6 out of 8583 genes, 0.1%	1
protein transmembrane transporter activity	6 out of 8557 genes, 0.1%	6 out of 8583 genes, 0.1%	1
3'-5' exonuclease activity	6 out of 8557 genes, 0.1%	6 out of 8583 genes, 0.1%	1
peptide disulfide oxidoreductase activity	6 out of 8557 genes, 0.1%	6 out of 8583 genes, 0.1%	1
L-amino acid transmembrane transporter activity	6 out of 8557 genes, 0.1%	6 out of 8583 genes, 0.1%	1
fatty acid transporter activity	6 out of 8557 genes, 0.1%	6 out of 8583 genes, 0.1%	1
CoA carboxylase activity	6 out of 8557 genes, 0.1%	6 out of 8583 genes, 0.1%	1
apoptotic protease activator activity	6 out of 8557 genes, 0.1%	6 out of 8583 genes, 0.1%	1
oxidoreductase activity, acting on the CH-CH group of donors, oxygen as acceptor	6 out of 8557 genes, 0.1%	6 out of 8583 genes, 0.1%	1
oxidoreductase activity, acting on paired donors, with incorporation or reduction of molecular oxygen, reduced pteridine as one donor, and incorporation of one atom of oxygen	6 out of 8557 genes, 0.1%	6 out of 8583 genes, 0.1%	1
phosphotransferase activity, nitrogenous group as acceptor	6 out of 8557 genes, 0.1%	6 out of 8583 genes, 0.1%	1
diphosphotransferase activity	6 out of 8557 genes, 0.1%	6 out of 8583 genes, 0.1%	1
phosphotransferase activity, for other substituted phosphate groups	6 out of 8557 genes, 0.1%	6 out of 8583 genes, 0.1%	1
exonuclease activity, active with either ribo- or deoxyribonucleic acids and producing 5'-phosphomonoesters	6 out of 8557 genes, 0.1%	6 out of 8583 genes, 0.1%	1
carbohydrate kinase activity	6 out of 8557 genes, 0.1%	6 out of 8583 genes, 0.1%	1
macromolecule transmembrane transporter activity	6 out of 8557 genes, 0.1%	6 out of 8583 genes, 0.1%	1
retinoic acid receptor binding	6 out of 8557 genes, 0.1%	6 out of 8583 genes, 0.1%	1
alcohol binding	6 out of 8557 genes, 0.1%	6 out of 8583 genes, 0.1%	1
bHLH transcription factor binding	6 out of 8557 genes, 0.1%	6 out of 8583 genes, 0.1%	1
MRF binding	6 out of 8557 genes, 0.1%	6 out of 8583 genes, 0.1%	1
vitamin transporter activity	6 out of 8557 genes, 0.1%	6 out of 8583 genes, 0.1%	1
purine NTP-dependent helicase activity	6 out of 8557 genes, 0.1%	6 out of 8583 genes, 0.1%	1
lipopeptide binding	6 out of 8557 genes, 0.1%	6 out of 8583 genes, 0.1%	1
G-protein coupled chemoattractant receptor activity	5 out of 8557 genes, 0.1%	5 out of 8583 genes, 0.1%	1
nucleoside binding	5 out of 8557 genes, 0.1%	5 out of 8583 genes, 0.1%	1
RNA-directed DNA polymerase activity	5 out of 8557 genes, 0.1%	5 out of 8583 genes, 0.1%	1
aldo-keto reductase (NADP) activity	5 out of 8557 genes, 0.1%	5 out of 8583 genes, 0.1%	1
carboxypeptidase activity	5 out of 8557 genes, 0.1%	5 out of 8583 genes, 0.1%	1
fatty acid synthase activity	5 out of 8557 genes, 0.1%	5 out of 8583 genes, 0.1%	1
methylenetetrahydrofolate dehydrogenase [NAD(P)+] activity	5 out of 8557 genes, 0.1%	5 out of 8583 genes, 0.1%	1
exodeoxyribonuclease activity	5 out of 8557 genes, 0.1%	5 out of 8583 genes, 0.1%	1
alpha-mannosidase activity	5 out of 8557 genes, 0.1%	5 out of 8583 genes, 0.1%	1
calmodulin-dependent protein kinase activity	5 out of 8557 genes, 0.1%	5 out of 8583 genes, 0.1%	1
succinate-CoA ligase activity	5 out of 8557 genes, 0.1%	5 out of 8583 genes, 0.1%	1
interleukin-1 receptor activity	5 out of 8557 genes, 0.1%	5 out of 8583 genes, 0.1%	1
alpha-adrenergic receptor activity	5 out of 8557 genes, 0.1%	5 out of 8583 genes, 0.1%	1
endothelin receptor activity	5 out of 8557 genes, 0.1%	5 out of 8583 genes, 0.1%	1
fibroblast growth factor receptor binding	5 out of 8557 genes, 0.1%	5 out of 8583 genes, 0.1%	1
sodium:amino acid symporter activity	5 out of 8557 genes, 0.1%	5 out of 8583 genes, 0.1%	1
cation:sugar symporter activity	5 out of 8557 genes, 0.1%	5 out of 8583 genes, 0.1%	1
phosphate ion transmembrane transporter activity	5 out of 8557 genes, 0.1%	5 out of 8583 genes, 0.1%	1
oligopeptide transporter activity	5 out of 8557 genes, 0.1%	5 out of 8583 genes, 0.1%	1
drug transmembrane transporter activity	5 out of 8557 genes, 0.1%	5 out of 8583 genes, 0.1%	1
calcium-activated potassium channel activity	5 out of 8557 genes, 0.1%	5 out of 8583 genes, 0.1%	1
outward rectifier potassium channel activity	5 out of 8557 genes, 0.1%	5 out of 8583 genes, 0.1%	1
anion:cation symporter activity	5 out of 8557 genes, 0.1%	5 out of 8583 genes, 0.1%	1
mannosyl-oligosaccharide mannosidase activity	5 out of 8557 genes, 0.1%	5 out of 8583 genes, 0.1%	1
galactosidase activity	5 out of 8557 genes, 0.1%	5 out of 8583 genes, 0.1%	1
acyl-CoA desaturase activity	5 out of 8557 genes, 0.1%	5 out of 8583 genes, 0.1%	1
arginine N-methyltransferase activity	5 out of 8557 genes, 0.1%	5 out of 8583 genes, 0.1%	1
protein-arginine N-methyltransferase activity	5 out of 8557 genes, 0.1%	5 out of 8583 genes, 0.1%	1
carnitine O-acyltransferase activity	5 out of 8557 genes, 0.1%	5 out of 8583 genes, 0.1%	1
protein-hormone receptor activity	5 out of 8557 genes, 0.1%	5 out of 8583 genes, 0.1%	1
malate dehydrogenase activity	5 out of 8557 genes, 0.1%	5 out of 8583 genes, 0.1%	1
oxidoreductase activity, acting on the CH-CH group of donors, NAD or NADP as acceptor	5 out of 8557 genes, 0.1%	5 out of 8583 genes, 0.1%	1
oxidoreductase activity, acting on a sulfur group of donors, disulfide as acceptor	5 out of 8557 genes, 0.1%	5 out of 8583 genes, 0.1%	1
oxidoreductase activity, oxidizing metal ions, NAD or NADP as acceptor	5 out of 8557 genes, 0.1%	5 out of 8583 genes, 0.1%	1
oxidoreductase activity, oxidizing metal ions, oxygen as acceptor	5 out of 8557 genes, 0.1%	5 out of 8583 genes, 0.1%	1
trialkylsulfonium hydrolase activity	5 out of 8557 genes, 0.1%	5 out of 8583 genes, 0.1%	1
carbon-nitrogen lyase activity	5 out of 8557 genes, 0.1%	5 out of 8583 genes, 0.1%	1
carbon-sulfur lyase activity	5 out of 8557 genes, 0.1%	5 out of 8583 genes, 0.1%	1
racemase and epimerase activity	5 out of 8557 genes, 0.1%	5 out of 8583 genes, 0.1%	1
acid-thiol ligase activity	5 out of 8557 genes, 0.1%	5 out of 8583 genes, 0.1%	1
endonuclease activity, active with either ribo- or deoxyribonucleic acids and producing 3'-phosphomonoesters	5 out of 8557 genes, 0.1%	5 out of 8583 genes, 0.1%	1
exodeoxyribonuclease activity, producing 5'-phosphomonoesters	5 out of 8557 genes, 0.1%	5 out of 8583 genes, 0.1%	1
myosin binding	5 out of 8557 genes, 0.1%	5 out of 8583 genes, 0.1%	1
peptide hormone binding	5 out of 8557 genes, 0.1%	5 out of 8583 genes, 0.1%	1
fibroblast growth factor binding	5 out of 8557 genes, 0.1%	5 out of 8583 genes, 0.1%	1
cyclohydrolase activity	5 out of 8557 genes, 0.1%	5 out of 8583 genes, 0.1%	1
procollagen-proline dioxygenase activity	5 out of 8557 genes, 0.1%	5 out of 8583 genes, 0.1%	1
ion gated channel activity	5 out of 8557 genes, 0.1%	5 out of 8583 genes, 0.1%	1
LRR domain binding	5 out of 8557 genes, 0.1%	5 out of 8583 genes, 0.1%	1
receptor regulator activity	5 out of 8557 genes, 0.1%	5 out of 8583 genes, 0.1%	1
peptidyl-proline dioxygenase activity	5 out of 8557 genes, 0.1%	5 out of 8583 genes, 0.1%	1
receptor serine/threonine kinase binding	5 out of 8557 genes, 0.1%	5 out of 8583 genes, 0.1%	1
bisphosphoglycerate phosphatase activity	5 out of 8557 genes, 0.1%	5 out of 8583 genes, 0.1%	1
heparan sulfate sulfotransferase activity	5 out of 8557 genes, 0.1%	5 out of 8583 genes, 0.1%	1
phosphatidylinositol trisphosphate phosphatase activity	5 out of 8557 genes, 0.1%	5 out of 8583 genes, 0.1%	1
UDP-glucosyltransferase activity	5 out of 8557 genes, 0.1%	5 out of 8583 genes, 0.1%	1
transferase activity, transferring acyl groups, acyl groups converted into alkyl on transfer	5 out of 8557 genes, 0.1%	5 out of 8583 genes, 0.1%	1
acyl-CoA hydrolase activity	5 out of 8557 genes, 0.1%	5 out of 8583 genes, 0.1%	1
CCR chemokine receptor binding	5 out of 8557 genes, 0.1%	5 out of 8583 genes, 0.1%	1
cytidylyltransferase activity	5 out of 8557 genes, 0.1%	5 out of 8583 genes, 0.1%	1
transmembrane receptor protein serine/threonine kinase binding	5 out of 8557 genes, 0.1%	5 out of 8583 genes, 0.1%	1
GTPase activator activity	58 out of 8557 genes, 0.7%	59 out of 8583 genes, 0.7%	1
carboxylic acid binding	58 out of 8557 genes, 0.7%	59 out of 8583 genes, 0.7%	1
ion binding	1831 out of 8557 genes, 21.4%	1841 out of 8583 genes, 21.4%	1
translation factor activity, nucleic acid binding	55 out of 8557 genes, 0.6%	56 out of 8583 genes, 0.7%	1
enzyme inhibitor activity	158 out of 8557 genes, 1.8%	160 out of 8583 genes, 1.9%	1
sulfur amino acid transmembrane transporter activity	4 out of 8557 genes, 0.0%	4 out of 8583 genes, 0.0%	1
RNA cap binding	4 out of 8557 genes, 0.0%	4 out of 8583 genes, 0.0%	1
angiotensin receptor activity	4 out of 8557 genes, 0.0%	4 out of 8583 genes, 0.0%	1
(1->3)-beta-D-glucan binding	4 out of 8557 genes, 0.0%	4 out of 8583 genes, 0.0%	1
single-stranded DNA binding	4 out of 8557 genes, 0.0%	4 out of 8583 genes, 0.0%	1
lactate dehydrogenase activity	4 out of 8557 genes, 0.0%	4 out of 8583 genes, 0.0%	1
phosphoenolpyruvate carboxykinase activity	4 out of 8557 genes, 0.0%	4 out of 8583 genes, 0.0%	1
MAP kinase activity	4 out of 8557 genes, 0.0%	4 out of 8583 genes, 0.0%	1
ciliary neurotrophic factor receptor activity	4 out of 8557 genes, 0.0%	4 out of 8583 genes, 0.0%	1
chemokine receptor activity	4 out of 8557 genes, 0.0%	4 out of 8583 genes, 0.0%	1
dopamine receptor activity	4 out of 8557 genes, 0.0%	4 out of 8583 genes, 0.0%	1
neuropeptide Y receptor activity	4 out of 8557 genes, 0.0%	4 out of 8583 genes, 0.0%	1
vascular endothelial growth factor receptor binding	4 out of 8557 genes, 0.0%	4 out of 8583 genes, 0.0%	1
voltage-gated calcium channel activity	4 out of 8557 genes, 0.0%	4 out of 8583 genes, 0.0%	1
myo-inositol transmembrane transporter activity	4 out of 8557 genes, 0.0%	4 out of 8583 genes, 0.0%	1
copper ion binding	4 out of 8557 genes, 0.0%	4 out of 8583 genes, 0.0%	1
S-methyltransferase activity	4 out of 8557 genes, 0.0%	4 out of 8583 genes, 0.0%	1
protein prenyltransferase activity	4 out of 8557 genes, 0.0%	4 out of 8583 genes, 0.0%	1
nucleobase transmembrane transporter activity	4 out of 8557 genes, 0.0%	4 out of 8583 genes, 0.0%	1
nucleotide transmembrane transporter activity	4 out of 8557 genes, 0.0%	4 out of 8583 genes, 0.0%	1
secondary active oligopeptide transmembrane transporter activity	4 out of 8557 genes, 0.0%	4 out of 8583 genes, 0.0%	1
phosphatidylinositol phosphate kinase activity	4 out of 8557 genes, 0.0%	4 out of 8583 genes, 0.0%	1
palmitoyltransferase activity	4 out of 8557 genes, 0.0%	4 out of 8583 genes, 0.0%	1
acylglycerol O-acyltransferase activity	4 out of 8557 genes, 0.0%	4 out of 8583 genes, 0.0%	1
O-acetyltransferase activity	4 out of 8557 genes, 0.0%	4 out of 8583 genes, 0.0%	1
oxidoreductase activity, acting on the CH-NH group of donors, quinone or similar compound as acceptor	4 out of 8557 genes, 0.0%	4 out of 8583 genes, 0.0%	1
oxidoreductase activity, acting on NADH or NADPH, heme protein as acceptor	4 out of 8557 genes, 0.0%	4 out of 8583 genes, 0.0%	1
oxidoreductase activity, acting on a sulfur group of donors, NAD or NADP as acceptor	4 out of 8557 genes, 0.0%	4 out of 8583 genes, 0.0%	1
sulfurtransferase activity	4 out of 8557 genes, 0.0%	4 out of 8583 genes, 0.0%	1
SAP kinase activity	4 out of 8557 genes, 0.0%	4 out of 8583 genes, 0.0%	1
snRNA binding	4 out of 8557 genes, 0.0%	4 out of 8583 genes, 0.0%	1
carbohydrate phosphatase activity	4 out of 8557 genes, 0.0%	4 out of 8583 genes, 0.0%	1
nucleoside kinase activity	4 out of 8557 genes, 0.0%	4 out of 8583 genes, 0.0%	1
immunoglobulin receptor activity	4 out of 8557 genes, 0.0%	4 out of 8583 genes, 0.0%	1
rRNA binding	4 out of 8557 genes, 0.0%	4 out of 8583 genes, 0.0%	1
protein serine/threonine kinase inhibitor activity	4 out of 8557 genes, 0.0%	4 out of 8583 genes, 0.0%	1
protein tyrosine kinase activator activity	4 out of 8557 genes, 0.0%	4 out of 8583 genes, 0.0%	1
translation repressor activity	4 out of 8557 genes, 0.0%	4 out of 8583 genes, 0.0%	1
adenosine receptor binding	4 out of 8557 genes, 0.0%	4 out of 8583 genes, 0.0%	1
angiotensin receptor binding	4 out of 8557 genes, 0.0%	4 out of 8583 genes, 0.0%	1
mismatch repair complex binding	4 out of 8557 genes, 0.0%	4 out of 8583 genes, 0.0%	1
steroid dehydrogenase activity, acting on the CH-CH group of donors	4 out of 8557 genes, 0.0%	4 out of 8583 genes, 0.0%	1
chondroitin sulfotransferase activity	4 out of 8557 genes, 0.0%	4 out of 8583 genes, 0.0%	1
phosphatidylinositol 3-kinase regulator activity	4 out of 8557 genes, 0.0%	4 out of 8583 genes, 0.0%	1
oligopeptide transmembrane transporter activity	4 out of 8557 genes, 0.0%	4 out of 8583 genes, 0.0%	1
actinin binding	4 out of 8557 genes, 0.0%	4 out of 8583 genes, 0.0%	1
laminin binding	4 out of 8557 genes, 0.0%	4 out of 8583 genes, 0.0%	1
dynein binding	4 out of 8557 genes, 0.0%	4 out of 8583 genes, 0.0%	1
sphingolipid binding	4 out of 8557 genes, 0.0%	4 out of 8583 genes, 0.0%	1
disaccharide binding	4 out of 8557 genes, 0.0%	4 out of 8583 genes, 0.0%	1
NADP binding	4 out of 8557 genes, 0.0%	4 out of 8583 genes, 0.0%	1
oxidoreductase activity, acting on NADH or NADPH, oxygen as acceptor	4 out of 8557 genes, 0.0%	4 out of 8583 genes, 0.0%	1
galactose 3-O-sulfotransferase activity	4 out of 8557 genes, 0.0%	4 out of 8583 genes, 0.0%	1
dopamine receptor binding	4 out of 8557 genes, 0.0%	4 out of 8583 genes, 0.0%	1
extracellular matrix binding	4 out of 8557 genes, 0.0%	4 out of 8583 genes, 0.0%	1
alpha-actinin binding	4 out of 8557 genes, 0.0%	4 out of 8583 genes, 0.0%	1
lipase activator activity	4 out of 8557 genes, 0.0%	4 out of 8583 genes, 0.0%	1
Ras GTPase activator activity	54 out of 8557 genes, 0.6%	55 out of 8583 genes, 0.6%	1
cation binding	1797 out of 8557 genes, 21.0%	1807 out of 8583 genes, 21.1%	1
hydrolase activity, acting on carbon-nitrogen (but not peptide) bonds	52 out of 8557 genes, 0.6%	53 out of 8583 genes, 0.6%	1
dopamine receptor activity, coupled via Gi/Go	3 out of 8557 genes, 0.0%	3 out of 8583 genes, 0.0%	1
dystroglycan binding	3 out of 8557 genes, 0.0%	3 out of 8583 genes, 0.0%	1
antigen binding	3 out of 8557 genes, 0.0%	3 out of 8583 genes, 0.0%	1
acyl-CoA dehydrogenase activity	3 out of 8557 genes, 0.0%	3 out of 8583 genes, 0.0%	1
adenosine deaminase activity	3 out of 8557 genes, 0.0%	3 out of 8583 genes, 0.0%	1
hexokinase activity	3 out of 8557 genes, 0.0%	3 out of 8583 genes, 0.0%	1
histone acetyltransferase activity	3 out of 8557 genes, 0.0%	3 out of 8583 genes, 0.0%	1
malic enzyme activity	3 out of 8557 genes, 0.0%	3 out of 8583 genes, 0.0%	1
alpha-glucosidase activity	3 out of 8557 genes, 0.0%	3 out of 8583 genes, 0.0%	1
protein geranylgeranyltransferase activity	3 out of 8557 genes, 0.0%	3 out of 8583 genes, 0.0%	1
protein kinase C activity	3 out of 8557 genes, 0.0%	3 out of 8583 genes, 0.0%	1
MAP kinase kinase activity	3 out of 8557 genes, 0.0%	3 out of 8583 genes, 0.0%	1
MAP kinase kinase kinase activity	3 out of 8557 genes, 0.0%	3 out of 8583 genes, 0.0%	1
platelet-derived growth factor-activated receptor activity	3 out of 8557 genes, 0.0%	3 out of 8583 genes, 0.0%	1
death receptor activity	3 out of 8557 genes, 0.0%	3 out of 8583 genes, 0.0%	1
inward rectifier potassium channel activity	3 out of 8557 genes, 0.0%	3 out of 8583 genes, 0.0%	1
neurotransmitter:sodium symporter activity	3 out of 8557 genes, 0.0%	3 out of 8583 genes, 0.0%	1
nucleotide-sugar transmembrane transporter activity	3 out of 8557 genes, 0.0%	3 out of 8583 genes, 0.0%	1
purine nucleobase transmembrane transporter activity	3 out of 8557 genes, 0.0%	3 out of 8583 genes, 0.0%	1
copper ion transmembrane transporter activity	3 out of 8557 genes, 0.0%	3 out of 8583 genes, 0.0%	1
insulin-like growth factor binding	3 out of 8557 genes, 0.0%	3 out of 8583 genes, 0.0%	1
translation termination factor activity	3 out of 8557 genes, 0.0%	3 out of 8583 genes, 0.0%	1
O-methyltransferase activity	3 out of 8557 genes, 0.0%	3 out of 8583 genes, 0.0%	1
mRNA methyltransferase activity	3 out of 8557 genes, 0.0%	3 out of 8583 genes, 0.0%	1
tRNA methyltransferase activity	3 out of 8557 genes, 0.0%	3 out of 8583 genes, 0.0%	1
poly-pyrimidine tract binding	3 out of 8557 genes, 0.0%	3 out of 8583 genes, 0.0%	1
CoA-transferase activity	3 out of 8557 genes, 0.0%	3 out of 8583 genes, 0.0%	1
histone-arginine N-methyltransferase activity	3 out of 8557 genes, 0.0%	3 out of 8583 genes, 0.0%	1
monoamine transmembrane transporter activity	3 out of 8557 genes, 0.0%	3 out of 8583 genes, 0.0%	1
small protein activating enzyme activity	3 out of 8557 genes, 0.0%	3 out of 8583 genes, 0.0%	1
electron carrier activity	3 out of 8557 genes, 0.0%	3 out of 8583 genes, 0.0%	1
glutathione disulfide oxidoreductase activity	3 out of 8557 genes, 0.0%	3 out of 8583 genes, 0.0%	1
uridine nucleotide receptor activity	3 out of 8557 genes, 0.0%	3 out of 8583 genes, 0.0%	1
tricarboxylic acid transmembrane transporter activity	3 out of 8557 genes, 0.0%	3 out of 8583 genes, 0.0%	1
pyrimidine nucleotide sugar transmembrane transporter activity	3 out of 8557 genes, 0.0%	3 out of 8583 genes, 0.0%	1
acidic amino acid transmembrane transporter activity	3 out of 8557 genes, 0.0%	3 out of 8583 genes, 0.0%	1
purine nucleotide transmembrane transporter activity	3 out of 8557 genes, 0.0%	3 out of 8583 genes, 0.0%	1
anion:anion antiporter activity	3 out of 8557 genes, 0.0%	3 out of 8583 genes, 0.0%	1
S-acyltransferase activity	3 out of 8557 genes, 0.0%	3 out of 8583 genes, 0.0%	1
C-acetyltransferase activity	3 out of 8557 genes, 0.0%	3 out of 8583 genes, 0.0%	1
metallochaperone activity	3 out of 8557 genes, 0.0%	3 out of 8583 genes, 0.0%	1
copper chaperone activity	3 out of 8557 genes, 0.0%	3 out of 8583 genes, 0.0%	1
oxidoreductase activity, acting on the aldehyde or oxo group of donors, disulfide as acceptor	3 out of 8557 genes, 0.0%	3 out of 8583 genes, 0.0%	1
oxidoreductase activity, acting on a sulfur group of donors, oxygen as acceptor	3 out of 8557 genes, 0.0%	3 out of 8583 genes, 0.0%	1
oxidoreductase activity, acting on CH or CH2 groups	3 out of 8557 genes, 0.0%	3 out of 8583 genes, 0.0%	1
ether hydrolase activity	3 out of 8557 genes, 0.0%	3 out of 8583 genes, 0.0%	1
hydrolase activity, acting on carbon-nitrogen (but not peptide) bonds, in cyclic amides	3 out of 8557 genes, 0.0%	3 out of 8583 genes, 0.0%	1
hydrolase activity, acting on carbon-nitrogen (but not peptide) bonds, in linear amidines	3 out of 8557 genes, 0.0%	3 out of 8583 genes, 0.0%	1
hydrolase activity, acting on acid sulfur-nitrogen bonds	3 out of 8557 genes, 0.0%	3 out of 8583 genes, 0.0%	1
carbon-oxygen lyase activity, acting on phosphates	3 out of 8557 genes, 0.0%	3 out of 8583 genes, 0.0%	1
ammonia-lyase activity	3 out of 8557 genes, 0.0%	3 out of 8583 genes, 0.0%	1
racemase and epimerase activity, acting on carbohydrates and derivatives	3 out of 8557 genes, 0.0%	3 out of 8583 genes, 0.0%	1
carbon-nitrogen ligase activity, with glutamine as amido-N-donor	3 out of 8557 genes, 0.0%	3 out of 8583 genes, 0.0%	1
endodeoxyribonuclease activity, producing 3'-phosphomonoesters	3 out of 8557 genes, 0.0%	3 out of 8583 genes, 0.0%	1
retinal binding	3 out of 8557 genes, 0.0%	3 out of 8583 genes, 0.0%	1
nucleoside-diphosphatase activity	3 out of 8557 genes, 0.0%	3 out of 8583 genes, 0.0%	1
limonene monooxygenase activity	3 out of 8557 genes, 0.0%	3 out of 8583 genes, 0.0%	1
deaminase activity	3 out of 8557 genes, 0.0%	3 out of 8583 genes, 0.0%	1
interleukin-12 binding	3 out of 8557 genes, 0.0%	3 out of 8583 genes, 0.0%	1
low-density lipoprotein particle binding	3 out of 8557 genes, 0.0%	3 out of 8583 genes, 0.0%	1
clathrin binding	3 out of 8557 genes, 0.0%	3 out of 8583 genes, 0.0%	1
mismatched DNA binding	3 out of 8557 genes, 0.0%	3 out of 8583 genes, 0.0%	1
DNA insertion or deletion binding	3 out of 8557 genes, 0.0%	3 out of 8583 genes, 0.0%	1
neurotransmitter binding	3 out of 8557 genes, 0.0%	3 out of 8583 genes, 0.0%	1
neurotrophin binding	3 out of 8557 genes, 0.0%	3 out of 8583 genes, 0.0%	1
copper-transporting ATPase activity	3 out of 8557 genes, 0.0%	3 out of 8583 genes, 0.0%	1
bioactive lipid receptor activity	3 out of 8557 genes, 0.0%	3 out of 8583 genes, 0.0%	1
3',5'-cyclic-GMP phosphodiesterase activity	3 out of 8557 genes, 0.0%	3 out of 8583 genes, 0.0%	1
quinone binding	3 out of 8557 genes, 0.0%	3 out of 8583 genes, 0.0%	1
uridylyltransferase activity	3 out of 8557 genes, 0.0%	3 out of 8583 genes, 0.0%	1
G-protein coupled pyrimidinergic nucleotide receptor activity	3 out of 8557 genes, 0.0%	3 out of 8583 genes, 0.0%	1
translation regulator activity, nucleic acid binding	3 out of 8557 genes, 0.0%	3 out of 8583 genes, 0.0%	1
metal ion binding	1422 out of 8557 genes, 16.6%	1431 out of 8583 genes, 16.7%	1
RNA polymerase II transcription factor binding	2 out of 8557 genes, 0.0%	2 out of 8583 genes, 0.0%	1
nucleobase binding	2 out of 8557 genes, 0.0%	2 out of 8583 genes, 0.0%	1
damaged DNA binding	2 out of 8557 genes, 0.0%	2 out of 8583 genes, 0.0%	1
translation release factor activity	2 out of 8557 genes, 0.0%	2 out of 8583 genes, 0.0%	1
DNA-directed RNA polymerase activity	2 out of 8557 genes, 0.0%	2 out of 8583 genes, 0.0%	1
alcohol dehydrogenase (NAD) activity	2 out of 8557 genes, 0.0%	2 out of 8583 genes, 0.0%	1
dihydroorotate dehydrogenase activity	2 out of 8557 genes, 0.0%	2 out of 8583 genes, 0.0%	1
farnesyltranstransferase activity	2 out of 8557 genes, 0.0%	2 out of 8583 genes, 0.0%	1
exoribonuclease activity	2 out of 8557 genes, 0.0%	2 out of 8583 genes, 0.0%	1
beta-N-acetylhexosaminidase activity	2 out of 8557 genes, 0.0%	2 out of 8583 genes, 0.0%	1
phosphoglycerate mutase activity	2 out of 8557 genes, 0.0%	2 out of 8583 genes, 0.0%	1
phosphorylase activity	2 out of 8557 genes, 0.0%	2 out of 8583 genes, 0.0%	1
saccharopine dehydrogenase activity	2 out of 8557 genes, 0.0%	2 out of 8583 genes, 0.0%	1
uracil DNA N-glycosylase activity	2 out of 8557 genes, 0.0%	2 out of 8583 genes, 0.0%	1
beta-adrenergic receptor activity	2 out of 8557 genes, 0.0%	2 out of 8583 genes, 0.0%	1
anaphylatoxin receptor activity	2 out of 8557 genes, 0.0%	2 out of 8583 genes, 0.0%	1
melanocortin receptor activity	2 out of 8557 genes, 0.0%	2 out of 8583 genes, 0.0%	1
nuclear export signal receptor activity	2 out of 8557 genes, 0.0%	2 out of 8583 genes, 0.0%	1
protein kinase C binding	2 out of 8557 genes, 0.0%	2 out of 8583 genes, 0.0%	1
GDP-dissociation inhibitor activity	2 out of 8557 genes, 0.0%	2 out of 8583 genes, 0.0%	1
intracellular cyclic nucleotide activated cation channel activity	2 out of 8557 genes, 0.0%	2 out of 8583 genes, 0.0%	1
creatine transporter activity	2 out of 8557 genes, 0.0%	2 out of 8583 genes, 0.0%	1
nucleoside transmembrane transporter activity	2 out of 8557 genes, 0.0%	2 out of 8583 genes, 0.0%	1
sugar:hydrogen symporter activity	2 out of 8557 genes, 0.0%	2 out of 8583 genes, 0.0%	1
odorant binding	2 out of 8557 genes, 0.0%	2 out of 8583 genes, 0.0%	1
RNA guanylyltransferase activity	2 out of 8557 genes, 0.0%	2 out of 8583 genes, 0.0%	1
secondary active sulfate transmembrane transporter activity	2 out of 8557 genes, 0.0%	2 out of 8583 genes, 0.0%	1
pattern recognition receptor activity	2 out of 8557 genes, 0.0%	2 out of 8583 genes, 0.0%	1
arachidonic acid monooxygenase activity	2 out of 8557 genes, 0.0%	2 out of 8583 genes, 0.0%	1
steroid hydroxylase activity	2 out of 8557 genes, 0.0%	2 out of 8583 genes, 0.0%	1
phosphofructokinase activity	2 out of 8557 genes, 0.0%	2 out of 8583 genes, 0.0%	1
RNA ligase activity	2 out of 8557 genes, 0.0%	2 out of 8583 genes, 0.0%	1
cyclase regulator activity	2 out of 8557 genes, 0.0%	2 out of 8583 genes, 0.0%	1
cyclase activator activity	2 out of 8557 genes, 0.0%	2 out of 8583 genes, 0.0%	1
glucuronosyltransferase activity	2 out of 8557 genes, 0.0%	2 out of 8583 genes, 0.0%	1
organic cation transmembrane transporter activity	2 out of 8557 genes, 0.0%	2 out of 8583 genes, 0.0%	1
sulfate transmembrane transporter activity	2 out of 8557 genes, 0.0%	2 out of 8583 genes, 0.0%	1
aromatic amino acid transmembrane transporter activity	2 out of 8557 genes, 0.0%	2 out of 8583 genes, 0.0%	1
cation:chloride symporter activity	2 out of 8557 genes, 0.0%	2 out of 8583 genes, 0.0%	1
C4-dicarboxylate transmembrane transporter activity	2 out of 8557 genes, 0.0%	2 out of 8583 genes, 0.0%	1
amylase activity	2 out of 8557 genes, 0.0%	2 out of 8583 genes, 0.0%	1
S-acetyltransferase activity	2 out of 8557 genes, 0.0%	2 out of 8583 genes, 0.0%	1
C-palmitoyltransferase activity	2 out of 8557 genes, 0.0%	2 out of 8583 genes, 0.0%	1
cyclin-dependent protein kinase regulator activity	2 out of 8557 genes, 0.0%	2 out of 8583 genes, 0.0%	1
oxidoreductase activity, acting on the CH-CH group of donors, quinone or related compound as acceptor	2 out of 8557 genes, 0.0%	2 out of 8583 genes, 0.0%	1
oxidoreductase activity, acting on NADH or NADPH, nitrogenous group as acceptor	2 out of 8557 genes, 0.0%	2 out of 8583 genes, 0.0%	1
oxidoreductase activity, acting on paired donors, with incorporation or reduction of molecular oxygen, another compound as one donor, and incorporation of one atom of oxygen	2 out of 8557 genes, 0.0%	2 out of 8583 genes, 0.0%	1
hydroxymethyl-, formyl- and related transferase activity	2 out of 8557 genes, 0.0%	2 out of 8583 genes, 0.0%	1
succinyltransferase activity	2 out of 8557 genes, 0.0%	2 out of 8583 genes, 0.0%	1
hydrolase activity, acting on carbon-nitrogen (but not peptide) bonds, in nitriles	2 out of 8557 genes, 0.0%	2 out of 8583 genes, 0.0%	1
oxo-acid-lyase activity	2 out of 8557 genes, 0.0%	2 out of 8583 genes, 0.0%	1
amidine-lyase activity	2 out of 8557 genes, 0.0%	2 out of 8583 genes, 0.0%	1
cyclo-ligase activity	2 out of 8557 genes, 0.0%	2 out of 8583 genes, 0.0%	1
ligase activity, forming phosphoric ester bonds	2 out of 8557 genes, 0.0%	2 out of 8583 genes, 0.0%	1
endodeoxyribonuclease activity, producing 5'-phosphomonoesters	2 out of 8557 genes, 0.0%	2 out of 8583 genes, 0.0%	1
endoribonuclease activity, producing 3'-phosphomonoesters	2 out of 8557 genes, 0.0%	2 out of 8583 genes, 0.0%	1
alpha-sialidase activity	2 out of 8557 genes, 0.0%	2 out of 8583 genes, 0.0%	1
activin-activated receptor activity	2 out of 8557 genes, 0.0%	2 out of 8583 genes, 0.0%	1
sodium:dicarboxylate symporter activity	2 out of 8557 genes, 0.0%	2 out of 8583 genes, 0.0%	1
CDP-alcohol phosphatidyltransferase activity	2 out of 8557 genes, 0.0%	2 out of 8583 genes, 0.0%	1
deoxynucleoside kinase activity	2 out of 8557 genes, 0.0%	2 out of 8583 genes, 0.0%	1
ADP-sugar diphosphatase activity	2 out of 8557 genes, 0.0%	2 out of 8583 genes, 0.0%	1
polyamine binding	2 out of 8557 genes, 0.0%	2 out of 8583 genes, 0.0%	1
interferon binding	2 out of 8557 genes, 0.0%	2 out of 8583 genes, 0.0%	1
transmitter-gated ion channel activity	2 out of 8557 genes, 0.0%	2 out of 8583 genes, 0.0%	1
transmitter-gated channel activity	2 out of 8557 genes, 0.0%	2 out of 8583 genes, 0.0%	1
receptor signaling complex scaffold activity	2 out of 8557 genes, 0.0%	2 out of 8583 genes, 0.0%	1
guanylate cyclase regulator activity	2 out of 8557 genes, 0.0%	2 out of 8583 genes, 0.0%	1
guanylate cyclase activator activity	2 out of 8557 genes, 0.0%	2 out of 8583 genes, 0.0%	1
receptor activator activity	2 out of 8557 genes, 0.0%	2 out of 8583 genes, 0.0%	1
bombesin receptor binding	2 out of 8557 genes, 0.0%	2 out of 8583 genes, 0.0%	1
endothelial differentiation G-protein coupled receptor binding	2 out of 8557 genes, 0.0%	2 out of 8583 genes, 0.0%	1
melanocortin receptor binding	2 out of 8557 genes, 0.0%	2 out of 8583 genes, 0.0%	1
neurokinin receptor binding	2 out of 8557 genes, 0.0%	2 out of 8583 genes, 0.0%	1
vasopressin receptor binding	2 out of 8557 genes, 0.0%	2 out of 8583 genes, 0.0%	1
myosin heavy chain binding	2 out of 8557 genes, 0.0%	2 out of 8583 genes, 0.0%	1
single base insertion or deletion binding	2 out of 8557 genes, 0.0%	2 out of 8583 genes, 0.0%	1
dinucleotide insertion or deletion binding	2 out of 8557 genes, 0.0%	2 out of 8583 genes, 0.0%	1
SUMO binding	2 out of 8557 genes, 0.0%	2 out of 8583 genes, 0.0%	1
oxidized DNA binding	2 out of 8557 genes, 0.0%	2 out of 8583 genes, 0.0%	1
histone demethylase activity (H3-K4 specific)	2 out of 8557 genes, 0.0%	2 out of 8583 genes, 0.0%	1
apolipoprotein binding	2 out of 8557 genes, 0.0%	2 out of 8583 genes, 0.0%	1
peptide N-acetyltransferase activity	2 out of 8557 genes, 0.0%	2 out of 8583 genes, 0.0%	1
histone kinase activity	2 out of 8557 genes, 0.0%	2 out of 8583 genes, 0.0%	1
histone threonine kinase activity	2 out of 8557 genes, 0.0%	2 out of 8583 genes, 0.0%	1
Toll-like receptor binding	2 out of 8557 genes, 0.0%	2 out of 8583 genes, 0.0%	1
amide transmembrane transporter activity	2 out of 8557 genes, 0.0%	2 out of 8583 genes, 0.0%	1
antibiotic transporter activity	2 out of 8557 genes, 0.0%	2 out of 8583 genes, 0.0%	1
cyclic nucleotide-gated ion channel activity	2 out of 8557 genes, 0.0%	2 out of 8583 genes, 0.0%	1
CXCR chemokine receptor binding	2 out of 8557 genes, 0.0%	2 out of 8583 genes, 0.0%	1
alpha-(1->6)-fucosyltransferase activity	2 out of 8557 genes, 0.0%	2 out of 8583 genes, 0.0%	1
polynucleotide 5'-hydroxyl-kinase activity	2 out of 8557 genes, 0.0%	2 out of 8583 genes, 0.0%	1
polydeoxyribonucleotide kinase activity	2 out of 8557 genes, 0.0%	2 out of 8583 genes, 0.0%	1
inositol tetrakisphosphate kinase activity	2 out of 8557 genes, 0.0%	2 out of 8583 genes, 0.0%	1
inositol trisphosphate kinase activity	2 out of 8557 genes, 0.0%	2 out of 8583 genes, 0.0%	1
ligase regulator activity	2 out of 8557 genes, 0.0%	2 out of 8583 genes, 0.0%	1
fructose binding	2 out of 8557 genes, 0.0%	2 out of 8583 genes, 0.0%	1
tyrosyl-DNA phosphodiesterase activity	2 out of 8557 genes, 0.0%	2 out of 8583 genes, 0.0%	1
guanylyltransferase activity	2 out of 8557 genes, 0.0%	2 out of 8583 genes, 0.0%	1
modified amino acid transmembrane transporter activity	2 out of 8557 genes, 0.0%	2 out of 8583 genes, 0.0%	1
peptidase regulator activity	117 out of 8557 genes, 1.4%	119 out of 8583 genes, 1.4%	1
transferase activity, transferring sulfur-containing groups	35 out of 8557 genes, 0.4%	36 out of 8583 genes, 0.4%	1
endopeptidase regulator activity	108 out of 8557 genes, 1.3%	110 out of 8583 genes, 1.3%	1
cyclase activity	28 out of 8557 genes, 0.3%	29 out of 8583 genes, 0.3%	1
peptidase inhibitor activity	92 out of 8557 genes, 1.1%	94 out of 8583 genes, 1.1%	1
endopeptidase inhibitor activity	90 out of 8557 genes, 1.1%	92 out of 8583 genes, 1.1%	1
sulfotransferase activity	22 out of 8557 genes, 0.3%	23 out of 8583 genes, 0.3%	1
heat shock protein binding	18 out of 8557 genes, 0.2%	19 out of 8583 genes, 0.2%	1
fatty acid binding	17 out of 8557 genes, 0.2%	18 out of 8583 genes, 0.2%	1
hydrolase activity, acting on carbon-nitrogen (but not peptide) bonds, in cyclic amidines	17 out of 8557 genes, 0.2%	18 out of 8583 genes, 0.2%	1
monocarboxylic acid binding	17 out of 8557 genes, 0.2%	18 out of 8583 genes, 0.2%	1
nuclease activity	70 out of 8557 genes, 0.8%	72 out of 8583 genes, 0.8%	1
cysteine-type endopeptidase inhibitor activity	12 out of 8557 genes, 0.1%	13 out of 8583 genes, 0.2%	1
nucleotidyltransferase activity	54 out of 8557 genes, 0.6%	56 out of 8583 genes, 0.7%	1
lipase inhibitor activity	7 out of 8557 genes, 0.1%	8 out of 8583 genes, 0.1%	1
lipid kinase activity	6 out of 8557 genes, 0.1%	7 out of 8583 genes, 0.1%	1
Rho GTPase activator activity	6 out of 8557 genes, 0.1%	7 out of 8583 genes, 0.1%	1
phosphorus-oxygen lyase activity	6 out of 8557 genes, 0.1%	7 out of 8583 genes, 0.1%	1
icosanoid binding	6 out of 8557 genes, 0.1%	7 out of 8583 genes, 0.1%	1
adenylate cyclase activity	5 out of 8557 genes, 0.1%	6 out of 8583 genes, 0.1%	1
protein N-terminus binding	3 out of 8557 genes, 0.0%	4 out of 8583 genes, 0.0%	1
icosatetraenoic acid binding	3 out of 8557 genes, 0.0%	4 out of 8583 genes, 0.0%	1
ribonuclease activity	22 out of 8557 genes, 0.3%	24 out of 8583 genes, 0.3%	1
endonuclease activity	21 out of 8557 genes, 0.2%	23 out of 8583 genes, 0.3%	1
DNA polymerase activity	20 out of 8557 genes, 0.2%	22 out of 8583 genes, 0.3%	1
phospholipase inhibitor activity	2 out of 8557 genes, 0.0%	3 out of 8583 genes, 0.0%	1
endoribonuclease activity	13 out of 8557 genes, 0.2%	15 out of 8583 genes, 0.2%	1
endoribonuclease activity, producing 5'-phosphomonoesters	10 out of 8557 genes, 0.1%	12 out of 8583 genes, 0.1%	1
endonuclease activity, active with either ribo- or deoxyribonucleic acids and producing 5'-phosphomonoesters	10 out of 8557 genes, 0.1%	12 out of 8583 genes, 0.1%	1

## Sheet: P
Terms for infection-uninfection_diff_miRNA_kown_P
Result Table
Terms from the Process Ontology with p-value as good or better than 1
Gene Ontology term	Cluster frequency	Genome frequency of use	Corrected P-value
cellular component organization	1638 out of 8380 genes, 19.5%	1639 out of 8404 genes, 19.5%	1
regulation of biosynthetic process	968 out of 8380 genes, 11.6%	968 out of 8404 genes, 11.5%	1
regulation of gene expression	941 out of 8380 genes, 11.2%	941 out of 8404 genes, 11.2%	1
regulation of cellular biosynthetic process	932 out of 8380 genes, 11.1%	932 out of 8404 genes, 11.1%	1
regulation of macromolecule biosynthetic process	916 out of 8380 genes, 10.9%	916 out of 8404 genes, 10.9%	1
regulation of cellular macromolecule biosynthetic process	870 out of 8380 genes, 10.4%	870 out of 8404 genes, 10.4%	1
regulation of RNA metabolic process	829 out of 8380 genes, 9.9%	829 out of 8404 genes, 9.9%	1
regulation of RNA biosynthetic process	827 out of 8380 genes, 9.9%	827 out of 8404 genes, 9.8%	1
regulation of transcription, DNA-dependent	811 out of 8380 genes, 9.7%	811 out of 8404 genes, 9.7%	1
cellular component organization or biogenesis	1709 out of 8380 genes, 20.4%	1711 out of 8404 genes, 20.4%	1
cellular component organization at cellular level	1254 out of 8380 genes, 15.0%	1255 out of 8404 genes, 14.9%	1
intracellular signal transduction	657 out of 8380 genes, 7.8%	657 out of 8404 genes, 7.8%	1
regulation of nucleobase-containing compound metabolic process	1034 out of 8380 genes, 12.3%	1035 out of 8404 genes, 12.3%	1
cell proliferation	529 out of 8380 genes, 6.3%	529 out of 8404 genes, 6.3%	1
cell cycle	508 out of 8380 genes, 6.1%	508 out of 8404 genes, 6.0%	1
cellular component organization or biogenesis at cellular level	1325 out of 8380 genes, 15.8%	1327 out of 8404 genes, 15.8%	1
cellular component assembly	473 out of 8380 genes, 5.6%	473 out of 8404 genes, 5.6%	1
macromolecular complex subunit organization	466 out of 8380 genes, 5.6%	466 out of 8404 genes, 5.5%	1
cell cycle process	461 out of 8380 genes, 5.5%	461 out of 8404 genes, 5.5%	1
anatomical structure morphogenesis	879 out of 8380 genes, 10.5%	880 out of 8404 genes, 10.5%	1
organelle organization	873 out of 8380 genes, 10.4%	874 out of 8404 genes, 10.4%	1
regulation of transcription from RNA polymerase II promoter	431 out of 8380 genes, 5.1%	431 out of 8404 genes, 5.1%	1
regulation of macromolecule metabolic process	1241 out of 8380 genes, 14.8%	1243 out of 8404 genes, 14.8%	1
protein localization	417 out of 8380 genes, 5.0%	417 out of 8404 genes, 5.0%	1
organic acid metabolic process	412 out of 8380 genes, 4.9%	412 out of 8404 genes, 4.9%	1
cellular ketone metabolic process	404 out of 8380 genes, 4.8%	404 out of 8404 genes, 4.8%	1
oxoacid metabolic process	400 out of 8380 genes, 4.8%	400 out of 8404 genes, 4.8%	1
embryo development	399 out of 8380 genes, 4.8%	399 out of 8404 genes, 4.7%	1
carboxylic acid metabolic process	397 out of 8380 genes, 4.7%	397 out of 8404 genes, 4.7%	1
cell development	392 out of 8380 genes, 4.7%	392 out of 8404 genes, 4.7%	1
sensory perception of chemical stimulus	356 out of 8380 genes, 4.2%	356 out of 8404 genes, 4.2%	1
macromolecular complex assembly	342 out of 8380 genes, 4.1%	342 out of 8404 genes, 4.1%	1
central nervous system development	339 out of 8380 genes, 4.0%	339 out of 8404 genes, 4.0%	1
positive regulation of response to stimulus	335 out of 8380 genes, 4.0%	335 out of 8404 genes, 4.0%	1
cell cycle phase	331 out of 8380 genes, 3.9%	331 out of 8404 genes, 3.9%	1
catabolic process	707 out of 8380 genes, 8.4%	708 out of 8404 genes, 8.4%	1
anatomical structure formation involved in morphogenesis	315 out of 8380 genes, 3.8%	315 out of 8404 genes, 3.7%	1
establishment of protein localization	310 out of 8380 genes, 3.7%	310 out of 8404 genes, 3.7%	1
protein transport	309 out of 8380 genes, 3.7%	309 out of 8404 genes, 3.7%	1
cellular protein metabolic process	1404 out of 8380 genes, 16.8%	1407 out of 8404 genes, 16.7%	1
regulation of nitrogen compound metabolic process	1043 out of 8380 genes, 12.4%	1045 out of 8404 genes, 12.4%	1
signaling	2819 out of 8380 genes, 33.6%	2826 out of 8404 genes, 33.6%	1
macromolecule modification	1039 out of 8380 genes, 12.4%	1041 out of 8404 genes, 12.4%	1
regulation of cellular metabolic process	1387 out of 8380 genes, 16.6%	1390 out of 8404 genes, 16.5%	1
multicellular organism reproduction	290 out of 8380 genes, 3.5%	290 out of 8404 genes, 3.5%	1
multicellular organismal reproductive process	290 out of 8380 genes, 3.5%	290 out of 8404 genes, 3.5%	1
cellular component morphogenesis	280 out of 8380 genes, 3.3%	280 out of 8404 genes, 3.3%	1
macromolecule catabolic process	275 out of 8380 genes, 3.3%	275 out of 8404 genes, 3.3%	1
regulation of primary metabolic process	1335 out of 8380 genes, 15.9%	1338 out of 8404 genes, 15.9%	1
growth	271 out of 8380 genes, 3.2%	271 out of 8404 genes, 3.2%	1
cytoskeleton organization	268 out of 8380 genes, 3.2%	268 out of 8404 genes, 3.2%	1
cellular response to stress	268 out of 8380 genes, 3.2%	268 out of 8404 genes, 3.2%	1
regulation of cell cycle	262 out of 8380 genes, 3.1%	262 out of 8404 genes, 3.1%	1
cellular component assembly at cellular level	261 out of 8380 genes, 3.1%	261 out of 8404 genes, 3.1%	1
cellular catabolic process	612 out of 8380 genes, 7.3%	613 out of 8404 genes, 7.3%	1
protein complex subunit organization	259 out of 8380 genes, 3.1%	259 out of 8404 genes, 3.1%	1
cellular protein modification process	958 out of 8380 genes, 11.4%	960 out of 8404 genes, 11.4%	1
protein modification process	958 out of 8380 genes, 11.4%	960 out of 8404 genes, 11.4%	1
chemotaxis	253 out of 8380 genes, 3.0%	253 out of 8404 genes, 3.0%	1
taxis	253 out of 8380 genes, 3.0%	253 out of 8404 genes, 3.0%	1
macromolecule localization	600 out of 8380 genes, 7.2%	601 out of 8404 genes, 7.2%	1
intracellular protein kinase cascade	252 out of 8380 genes, 3.0%	252 out of 8404 genes, 3.0%	1
embryonic morphogenesis	251 out of 8380 genes, 3.0%	251 out of 8404 genes, 3.0%	1
cell adhesion	245 out of 8380 genes, 2.9%	245 out of 8404 genes, 2.9%	1
biological adhesion	245 out of 8380 genes, 2.9%	245 out of 8404 genes, 2.9%	1
protein complex assembly	243 out of 8380 genes, 2.9%	243 out of 8404 genes, 2.9%	1
protein complex biogenesis	243 out of 8380 genes, 2.9%	243 out of 8404 genes, 2.9%	1
negative regulation of metabolic process	242 out of 8380 genes, 2.9%	242 out of 8404 genes, 2.9%	1
cellular macromolecule catabolic process	240 out of 8380 genes, 2.9%	240 out of 8404 genes, 2.9%	1
positive regulation of cell death	238 out of 8380 genes, 2.8%	238 out of 8404 genes, 2.8%	1
positive regulation of programmed cell death	238 out of 8380 genes, 2.8%	238 out of 8404 genes, 2.8%	1
cellular macromolecular complex subunit organization	237 out of 8380 genes, 2.8%	237 out of 8404 genes, 2.8%	1
proteolysis	235 out of 8380 genes, 2.8%	235 out of 8404 genes, 2.8%	1
cellular process	6411 out of 8380 genes, 76.5%	6429 out of 8404 genes, 76.5%	1
organic substance transport	231 out of 8380 genes, 2.8%	231 out of 8404 genes, 2.7%	1
response to abiotic stimulus	230 out of 8380 genes, 2.7%	230 out of 8404 genes, 2.7%	1
positive regulation of immune system process	228 out of 8380 genes, 2.7%	228 out of 8404 genes, 2.7%	1
cell morphogenesis	225 out of 8380 genes, 2.7%	225 out of 8404 genes, 2.7%	1
immune system development	225 out of 8380 genes, 2.7%	225 out of 8404 genes, 2.7%	1
cellular component biogenesis	548 out of 8380 genes, 6.5%	549 out of 8404 genes, 6.5%	1
mitotic cell cycle	219 out of 8380 genes, 2.6%	219 out of 8404 genes, 2.6%	1
embryo development ending in birth or egg hatching	219 out of 8380 genes, 2.6%	219 out of 8404 genes, 2.6%	1
sensory perception	546 out of 8380 genes, 6.5%	547 out of 8404 genes, 6.5%	1
gamete generation	217 out of 8380 genes, 2.6%	217 out of 8404 genes, 2.6%	1
induction of programmed cell death	217 out of 8380 genes, 2.6%	217 out of 8404 genes, 2.6%	1
cell projection organization	217 out of 8380 genes, 2.6%	217 out of 8404 genes, 2.6%	1
hemopoietic or lymphoid organ development	217 out of 8380 genes, 2.6%	217 out of 8404 genes, 2.6%	1
regulation of response to stress	216 out of 8380 genes, 2.6%	216 out of 8404 genes, 2.6%	1
M phase	214 out of 8380 genes, 2.6%	214 out of 8404 genes, 2.5%	1
chordate embryonic development	214 out of 8380 genes, 2.6%	214 out of 8404 genes, 2.5%	1
cellular protein localization	212 out of 8380 genes, 2.5%	212 out of 8404 genes, 2.5%	1
cellular macromolecule localization	212 out of 8380 genes, 2.5%	212 out of 8404 genes, 2.5%	1
regulation of cell proliferation	211 out of 8380 genes, 2.5%	211 out of 8404 genes, 2.5%	1
response to external stimulus	531 out of 8380 genes, 6.3%	532 out of 8404 genes, 6.3%	1
response to steroid hormone stimulus	209 out of 8380 genes, 2.5%	209 out of 8404 genes, 2.5%	1
brain development	207 out of 8380 genes, 2.5%	207 out of 8404 genes, 2.5%	1
tissue development	525 out of 8380 genes, 6.3%	526 out of 8404 genes, 6.3%	1
negative regulation of macromolecule metabolic process	205 out of 8380 genes, 2.4%	205 out of 8404 genes, 2.4%	1
developmental process involved in reproduction	204 out of 8380 genes, 2.4%	204 out of 8404 genes, 2.4%	1
protein modification by small protein conjugation or removal	202 out of 8380 genes, 2.4%	202 out of 8404 genes, 2.4%	1
positive regulation of cellular process	840 out of 8380 genes, 10.0%	842 out of 8404 genes, 10.0%	1
cellular amino acid metabolic process	198 out of 8380 genes, 2.4%	198 out of 8404 genes, 2.4%	1
cellular response to stimulus	2164 out of 8380 genes, 25.8%	2170 out of 8404 genes, 25.8%	1
lipid metabolic process	505 out of 8380 genes, 6.0%	506 out of 8404 genes, 6.0%	1
pattern specification process	192 out of 8380 genes, 2.3%	192 out of 8404 genes, 2.3%	1
epithelium development	189 out of 8380 genes, 2.3%	189 out of 8404 genes, 2.2%	1
cardiovascular system development	189 out of 8380 genes, 2.3%	189 out of 8404 genes, 2.2%	1
circulatory system development	189 out of 8380 genes, 2.3%	189 out of 8404 genes, 2.2%	1
protein catabolic process	186 out of 8380 genes, 2.2%	186 out of 8404 genes, 2.2%	1
tissue morphogenesis	185 out of 8380 genes, 2.2%	185 out of 8404 genes, 2.2%	1
organic substance metabolic process	490 out of 8380 genes, 5.8%	491 out of 8404 genes, 5.8%	1
cellular response to chemical stimulus	182 out of 8380 genes, 2.2%	182 out of 8404 genes, 2.2%	1
cell morphogenesis involved in differentiation	181 out of 8380 genes, 2.2%	181 out of 8404 genes, 2.2%	1
tube development	181 out of 8380 genes, 2.2%	181 out of 8404 genes, 2.2%	1
negative regulation of cellular metabolic process	179 out of 8380 genes, 2.1%	179 out of 8404 genes, 2.1%	1
protein modification by small protein conjugation	179 out of 8380 genes, 2.1%	179 out of 8404 genes, 2.1%	1
monocarboxylic acid metabolic process	179 out of 8380 genes, 2.1%	179 out of 8404 genes, 2.1%	1
cellular protein catabolic process	175 out of 8380 genes, 2.1%	175 out of 8404 genes, 2.1%	1
proteolysis involved in cellular protein catabolic process	174 out of 8380 genes, 2.1%	174 out of 8404 genes, 2.1%	1
carbohydrate derivative metabolic process	472 out of 8380 genes, 5.6%	473 out of 8404 genes, 5.6%	1
positive regulation of cell communication	170 out of 8380 genes, 2.0%	170 out of 8404 genes, 2.0%	1
positive regulation of developmental process	170 out of 8380 genes, 2.0%	170 out of 8404 genes, 2.0%	1
male gamete generation	169 out of 8380 genes, 2.0%	169 out of 8404 genes, 2.0%	1
response to endogenous stimulus	463 out of 8380 genes, 5.5%	464 out of 8404 genes, 5.5%	1
regulation of defense response	168 out of 8380 genes, 2.0%	168 out of 8404 genes, 2.0%	1
hemopoiesis	167 out of 8380 genes, 2.0%	167 out of 8404 genes, 2.0%	1
neuron development	167 out of 8380 genes, 2.0%	167 out of 8404 genes, 2.0%	1
regulation of immune response	167 out of 8380 genes, 2.0%	167 out of 8404 genes, 2.0%	1
modification-dependent protein catabolic process	165 out of 8380 genes, 2.0%	165 out of 8404 genes, 2.0%	1
modification-dependent macromolecule catabolic process	165 out of 8380 genes, 2.0%	165 out of 8404 genes, 2.0%	1
regionalization	164 out of 8380 genes, 2.0%	164 out of 8404 genes, 2.0%	1
response to DNA damage stimulus	163 out of 8380 genes, 1.9%	163 out of 8404 genes, 1.9%	1
positive regulation of signaling	163 out of 8380 genes, 1.9%	163 out of 8404 genes, 1.9%	1
intracellular protein transport	161 out of 8380 genes, 1.9%	161 out of 8404 genes, 1.9%	1
lymphocyte activation	161 out of 8380 genes, 1.9%	161 out of 8404 genes, 1.9%	1
protein metabolic process	1720 out of 8380 genes, 20.5%	1725 out of 8404 genes, 20.5%	1
response to wounding	159 out of 8380 genes, 1.9%	159 out of 8404 genes, 1.9%	1
regulation of metabolic process	1719 out of 8380 genes, 20.5%	1724 out of 8404 genes, 20.5%	1
positive regulation of signal transduction	158 out of 8380 genes, 1.9%	158 out of 8404 genes, 1.9%	1
protein phosphorylation	157 out of 8380 genes, 1.9%	157 out of 8404 genes, 1.9%	1
negative regulation of biosynthetic process	153 out of 8380 genes, 1.8%	153 out of 8404 genes, 1.8%	1
negative regulation of gene expression	153 out of 8380 genes, 1.8%	153 out of 8404 genes, 1.8%	1
positive regulation of cell differentiation	153 out of 8380 genes, 1.8%	153 out of 8404 genes, 1.8%	1
negative regulation of developmental process	152 out of 8380 genes, 1.8%	152 out of 8404 genes, 1.8%	1
phosphorus metabolic process	430 out of 8380 genes, 5.1%	431 out of 8404 genes, 5.1%	1
regulation of cytokine production	149 out of 8380 genes, 1.8%	149 out of 8404 genes, 1.8%	1
transmembrane transport	149 out of 8380 genes, 1.8%	149 out of 8404 genes, 1.8%	1
positive regulation of apoptotic process	148 out of 8380 genes, 1.8%	148 out of 8404 genes, 1.8%	1
phosphate-containing compound metabolic process	424 out of 8380 genes, 5.1%	425 out of 8404 genes, 5.1%	1
embryonic organ development	146 out of 8380 genes, 1.7%	146 out of 8404 genes, 1.7%	1
regulation of transcription from RNA polymerase II promoter	145 out of 8380 genes, 1.7%	145 out of 8404 genes, 1.7%	1
negative regulation of macromolecule biosynthetic process	144 out of 8380 genes, 1.7%	144 out of 8404 genes, 1.7%	1
response to organic substance	715 out of 8380 genes, 8.5%	717 out of 8404 genes, 8.5%	1
positive regulation of biological process	1019 out of 8380 genes, 12.2%	1022 out of 8404 genes, 12.2%	1
negative regulation of cellular biosynthetic process	140 out of 8380 genes, 1.7%	140 out of 8404 genes, 1.7%	1
negative regulation of cell differentiation	140 out of 8380 genes, 1.7%	140 out of 8404 genes, 1.7%	1
cellular response to organic substance	139 out of 8380 genes, 1.7%	139 out of 8404 genes, 1.7%	1
protein targeting	138 out of 8380 genes, 1.6%	138 out of 8404 genes, 1.6%	1
M phase of mitotic cell cycle	137 out of 8380 genes, 1.6%	137 out of 8404 genes, 1.6%	1
small GTPase mediated signal transduction	137 out of 8380 genes, 1.6%	137 out of 8404 genes, 1.6%	1
positive regulation of immune response	137 out of 8380 genes, 1.6%	137 out of 8404 genes, 1.6%	1
protein oligomerization	137 out of 8380 genes, 1.6%	137 out of 8404 genes, 1.6%	1
signal transduction	1967 out of 8380 genes, 23.5%	1973 out of 8404 genes, 23.5%	1
RNA splicing	136 out of 8380 genes, 1.6%	136 out of 8404 genes, 1.6%	1
regulation of intracellular protein kinase cascade	135 out of 8380 genes, 1.6%	135 out of 8404 genes, 1.6%	1
mRNA metabolic process	135 out of 8380 genes, 1.6%	135 out of 8404 genes, 1.6%	1
activation of immune response	132 out of 8380 genes, 1.6%	132 out of 8404 genes, 1.6%	1
embryonic organ morphogenesis	131 out of 8380 genes, 1.6%	131 out of 8404 genes, 1.6%	1
regulation of cell communication	393 out of 8380 genes, 4.7%	394 out of 8404 genes, 4.7%	1
cofactor metabolic process	129 out of 8380 genes, 1.5%	129 out of 8404 genes, 1.5%	1
regulation of hormone levels	127 out of 8380 genes, 1.5%	127 out of 8404 genes, 1.5%	1
small molecule metabolic process	979 out of 8380 genes, 11.7%	982 out of 8404 genes, 11.7%	1
morphogenesis of an epithelium	126 out of 8380 genes, 1.5%	126 out of 8404 genes, 1.5%	1
circulatory system process	126 out of 8380 genes, 1.5%	126 out of 8404 genes, 1.5%	1
induction of apoptosis	126 out of 8380 genes, 1.5%	126 out of 8404 genes, 1.5%	1
RNA splicing, via transesterification reactions	125 out of 8380 genes, 1.5%	125 out of 8404 genes, 1.5%	1
RNA splicing, via transesterification reactions with bulged adenosine as nucleophile	125 out of 8380 genes, 1.5%	125 out of 8404 genes, 1.5%	1
alcohol metabolic process	125 out of 8380 genes, 1.5%	125 out of 8404 genes, 1.5%	1
microtubule-based process	125 out of 8380 genes, 1.5%	125 out of 8404 genes, 1.5%	1
negative regulation of cellular macromolecule biosynthetic process	125 out of 8380 genes, 1.5%	125 out of 8404 genes, 1.5%	1
leukocyte differentiation	124 out of 8380 genes, 1.5%	124 out of 8404 genes, 1.5%	1
forebrain development	124 out of 8380 genes, 1.5%	124 out of 8404 genes, 1.5%	1
chromosome organization	381 out of 8380 genes, 4.5%	382 out of 8404 genes, 4.5%	1
intracellular transport	379 out of 8380 genes, 4.5%	380 out of 8404 genes, 4.5%	1
steroid metabolic process	121 out of 8380 genes, 1.4%	121 out of 8404 genes, 1.4%	1
glycoprotein metabolic process	121 out of 8380 genes, 1.4%	121 out of 8404 genes, 1.4%	1
ion transmembrane transport	121 out of 8380 genes, 1.4%	121 out of 8404 genes, 1.4%	1
cell growth	120 out of 8380 genes, 1.4%	120 out of 8404 genes, 1.4%	1
cell-cell adhesion	120 out of 8380 genes, 1.4%	120 out of 8404 genes, 1.4%	1
negative regulation of nucleobase-containing compound metabolic process	120 out of 8380 genes, 1.4%	120 out of 8404 genes, 1.4%	1
negative regulation of nitrogen compound metabolic process	120 out of 8380 genes, 1.4%	120 out of 8404 genes, 1.4%	1
response to hormone stimulus	375 out of 8380 genes, 4.5%	376 out of 8404 genes, 4.5%	1
organ morphogenesis	375 out of 8380 genes, 4.5%	376 out of 8404 genes, 4.5%	1
immune system process	658 out of 8380 genes, 7.9%	660 out of 8404 genes, 7.9%	1
positive regulation of cell proliferation	119 out of 8380 genes, 1.4%	119 out of 8404 genes, 1.4%	1
cellular macromolecular complex assembly	119 out of 8380 genes, 1.4%	119 out of 8404 genes, 1.4%	1
glycerolipid metabolic process	119 out of 8380 genes, 1.4%	119 out of 8404 genes, 1.4%	1
cell communication	2220 out of 8380 genes, 26.5%	2227 out of 8404 genes, 26.5%	1
nervous system development	655 out of 8380 genes, 7.8%	657 out of 8404 genes, 7.8%	1
immune response-regulating signaling pathway	118 out of 8380 genes, 1.4%	118 out of 8404 genes, 1.4%	1
response to radiation	118 out of 8380 genes, 1.4%	118 out of 8404 genes, 1.4%	1
negative regulation of RNA metabolic process	118 out of 8380 genes, 1.4%	118 out of 8404 genes, 1.4%	1
cellular localization	654 out of 8380 genes, 7.8%	656 out of 8404 genes, 7.8%	1
actin filament-based process	117 out of 8380 genes, 1.4%	117 out of 8404 genes, 1.4%	1
negative regulation of transcription, DNA-dependent	117 out of 8380 genes, 1.4%	117 out of 8404 genes, 1.4%	1
nuclear transport	117 out of 8380 genes, 1.4%	117 out of 8404 genes, 1.4%	1
immune response-activating signal transduction	116 out of 8380 genes, 1.4%	116 out of 8404 genes, 1.4%	1
regulation of anatomical structure morphogenesis	116 out of 8380 genes, 1.4%	116 out of 8404 genes, 1.4%	1
immune response	115 out of 8380 genes, 1.4%	115 out of 8404 genes, 1.4%	1
cell morphogenesis involved in neuron differentiation	115 out of 8380 genes, 1.4%	115 out of 8404 genes, 1.4%	1
sensory perception of light stimulus	115 out of 8380 genes, 1.4%	115 out of 8404 genes, 1.4%	1
fatty acid metabolic process	113 out of 8380 genes, 1.3%	113 out of 8404 genes, 1.3%	1
transmembrane receptor protein serine/threonine kinase signaling pathway	113 out of 8380 genes, 1.3%	113 out of 8404 genes, 1.3%	1
rhythmic process	112 out of 8380 genes, 1.3%	112 out of 8404 genes, 1.3%	1
negative regulation of transcription from RNA polymerase II promoter	111 out of 8380 genes, 1.3%	111 out of 8404 genes, 1.3%	1
lipid localization	111 out of 8380 genes, 1.3%	111 out of 8404 genes, 1.3%	1
positive regulation of biosynthetic process	109 out of 8380 genes, 1.3%	109 out of 8404 genes, 1.3%	1
positive regulation of defense response	109 out of 8380 genes, 1.3%	109 out of 8404 genes, 1.3%	1
muscle structure development	109 out of 8380 genes, 1.3%	109 out of 8404 genes, 1.3%	1
interphase	108 out of 8380 genes, 1.3%	108 out of 8404 genes, 1.3%	1
muscle tissue development	108 out of 8380 genes, 1.3%	108 out of 8404 genes, 1.3%	1
cellular process involved in reproduction	107 out of 8380 genes, 1.3%	107 out of 8404 genes, 1.3%	1
actin cytoskeleton organization	106 out of 8380 genes, 1.3%	106 out of 8404 genes, 1.3%	1
vasculature development	105 out of 8380 genes, 1.3%	105 out of 8404 genes, 1.2%	1
immune effector process	105 out of 8380 genes, 1.3%	105 out of 8404 genes, 1.2%	1
translation	346 out of 8380 genes, 4.1%	347 out of 8404 genes, 4.1%	1
striated muscle tissue development	104 out of 8380 genes, 1.2%	104 out of 8404 genes, 1.2%	1
tube morphogenesis	104 out of 8380 genes, 1.2%	104 out of 8404 genes, 1.2%	1
Ras protein signal transduction	103 out of 8380 genes, 1.2%	103 out of 8404 genes, 1.2%	1
coenzyme metabolic process	102 out of 8380 genes, 1.2%	102 out of 8404 genes, 1.2%	1
cell part morphogenesis	101 out of 8380 genes, 1.2%	101 out of 8404 genes, 1.2%	1
cell projection morphogenesis	101 out of 8380 genes, 1.2%	101 out of 8404 genes, 1.2%	1
phospholipid metabolic process	100 out of 8380 genes, 1.2%	100 out of 8404 genes, 1.2%	1
appendage development	100 out of 8380 genes, 1.2%	100 out of 8404 genes, 1.2%	1
nucleocytoplasmic transport	99 out of 8380 genes, 1.2%	99 out of 8404 genes, 1.2%	1
heart development	99 out of 8380 genes, 1.2%	99 out of 8404 genes, 1.2%	1
sex differentiation	99 out of 8380 genes, 1.2%	99 out of 8404 genes, 1.2%	1
regulation of cell cycle process	99 out of 8380 genes, 1.2%	99 out of 8404 genes, 1.2%	1
protein ubiquitination	99 out of 8380 genes, 1.2%	99 out of 8404 genes, 1.2%	1
cellular lipid metabolic process	332 out of 8380 genes, 4.0%	333 out of 8404 genes, 4.0%	1
muscle contraction	98 out of 8380 genes, 1.2%	98 out of 8404 genes, 1.2%	1
MAPK cascade	97 out of 8380 genes, 1.2%	97 out of 8404 genes, 1.2%	1
anion transport	97 out of 8380 genes, 1.2%	97 out of 8404 genes, 1.2%	1
lipid biosynthetic process	97 out of 8380 genes, 1.2%	97 out of 8404 genes, 1.2%	1
carbohydrate derivative biosynthetic process	97 out of 8380 genes, 1.2%	97 out of 8404 genes, 1.2%	1
establishment of localization in cell	597 out of 8380 genes, 7.1%	599 out of 8404 genes, 7.1%	1
ubiquitin-dependent protein catabolic process	96 out of 8380 genes, 1.1%	96 out of 8404 genes, 1.1%	1
Golgi vesicle transport	96 out of 8380 genes, 1.1%	96 out of 8404 genes, 1.1%	1
regulation of immune effector process	95 out of 8380 genes, 1.1%	95 out of 8404 genes, 1.1%	1
organic acid transport	95 out of 8380 genes, 1.1%	95 out of 8404 genes, 1.1%	1
response to corticosteroid stimulus	95 out of 8380 genes, 1.1%	95 out of 8404 genes, 1.1%	1
cell junction organization	95 out of 8380 genes, 1.1%	95 out of 8404 genes, 1.1%	1
nucleosome organization	95 out of 8380 genes, 1.1%	95 out of 8404 genes, 1.1%	1
carboxylic acid transport	95 out of 8380 genes, 1.1%	95 out of 8404 genes, 1.1%	1
positive regulation of cellular component organization	95 out of 8380 genes, 1.1%	95 out of 8404 genes, 1.1%	1
establishment of localization	1788 out of 8380 genes, 21.3%	1794 out of 8404 genes, 21.3%	1
protein localization to organelle	94 out of 8380 genes, 1.1%	94 out of 8404 genes, 1.1%	1
cell fate commitment	94 out of 8380 genes, 1.1%	94 out of 8404 genes, 1.1%	1
positive regulation of multicellular organismal process	94 out of 8380 genes, 1.1%	94 out of 8404 genes, 1.1%	1
epidermis development	93 out of 8380 genes, 1.1%	93 out of 8404 genes, 1.1%	1
hormone transport	92 out of 8380 genes, 1.1%	92 out of 8404 genes, 1.1%	1
posttranscriptional regulation of gene expression	92 out of 8380 genes, 1.1%	92 out of 8404 genes, 1.1%	1
lymphocyte differentiation	92 out of 8380 genes, 1.1%	92 out of 8404 genes, 1.1%	1
DNA repair	91 out of 8380 genes, 1.1%	91 out of 8404 genes, 1.1%	1
blood circulation	91 out of 8380 genes, 1.1%	91 out of 8404 genes, 1.1%	1
appendage morphogenesis	91 out of 8380 genes, 1.1%	91 out of 8404 genes, 1.1%	1
regulation of anatomical structure size	90 out of 8380 genes, 1.1%	90 out of 8404 genes, 1.1%	1
glycoprotein biosynthetic process	89 out of 8380 genes, 1.1%	89 out of 8404 genes, 1.1%	1
peptide transport	89 out of 8380 genes, 1.1%	89 out of 8404 genes, 1.1%	1
regulation of mitotic cell cycle	88 out of 8380 genes, 1.1%	88 out of 8404 genes, 1.0%	1
T cell activation	87 out of 8380 genes, 1.0%	87 out of 8404 genes, 1.0%	1
development of primary sexual characteristics	87 out of 8380 genes, 1.0%	87 out of 8404 genes, 1.0%	1
membrane organization	87 out of 8380 genes, 1.0%	87 out of 8404 genes, 1.0%	1
chromatin organization	308 out of 8380 genes, 3.7%	309 out of 8404 genes, 3.7%	1
I-kappaB kinase/NF-kappaB cascade	86 out of 8380 genes, 1.0%	86 out of 8404 genes, 1.0%	1
regulation of growth	86 out of 8380 genes, 1.0%	86 out of 8404 genes, 1.0%	1
mRNA processing	85 out of 8380 genes, 1.0%	85 out of 8404 genes, 1.0%	1
cellular membrane organization	85 out of 8380 genes, 1.0%	85 out of 8404 genes, 1.0%	1
neuron projection development	85 out of 8380 genes, 1.0%	85 out of 8404 genes, 1.0%	1
limb morphogenesis	85 out of 8380 genes, 1.0%	85 out of 8404 genes, 1.0%	1
ear development	85 out of 8380 genes, 1.0%	85 out of 8404 genes, 1.0%	1
limb development	85 out of 8380 genes, 1.0%	85 out of 8404 genes, 1.0%	1
regulation of protein serine/threonine kinase activity	85 out of 8380 genes, 1.0%	85 out of 8404 genes, 1.0%	1
apoptotic process	304 out of 8380 genes, 3.6%	305 out of 8404 genes, 3.6%	1
cellular nitrogen compound catabolic process	304 out of 8380 genes, 3.6%	305 out of 8404 genes, 3.6%	1
negative regulation of multicellular organismal process	84 out of 8380 genes, 1.0%	84 out of 8404 genes, 1.0%	1
hormone secretion	83 out of 8380 genes, 1.0%	83 out of 8404 genes, 1.0%	1
reproductive structure development	83 out of 8380 genes, 1.0%	83 out of 8404 genes, 1.0%	1
nucleobase-containing compound catabolic process	300 out of 8380 genes, 3.6%	301 out of 8404 genes, 3.6%	1
biological regulation	4028 out of 8380 genes, 48.1%	4041 out of 8404 genes, 48.1%	1
heterocycle catabolic process	299 out of 8380 genes, 3.6%	300 out of 8404 genes, 3.6%	1
morphogenesis of a branching structure	82 out of 8380 genes, 1.0%	82 out of 8404 genes, 1.0%	1
regulation of response to external stimulus	82 out of 8380 genes, 1.0%	82 out of 8404 genes, 1.0%	1
peptide secretion	81 out of 8380 genes, 1.0%	81 out of 8404 genes, 1.0%	1
glucose metabolic process	81 out of 8380 genes, 1.0%	81 out of 8404 genes, 1.0%	1
nucleotide catabolic process	295 out of 8380 genes, 3.5%	296 out of 8404 genes, 3.5%	1
skeletal system development	80 out of 8380 genes, 1.0%	80 out of 8404 genes, 1.0%	1
positive regulation of intracellular protein kinase cascade	80 out of 8380 genes, 1.0%	80 out of 8404 genes, 1.0%	1
respiratory tube development	80 out of 8380 genes, 1.0%	80 out of 8404 genes, 1.0%	1
regulation of response to stimulus	823 out of 8380 genes, 9.8%	826 out of 8404 genes, 9.8%	1
nucleobase-containing compound transport	79 out of 8380 genes, 0.9%	79 out of 8404 genes, 0.9%	1
epithelial cell differentiation	78 out of 8380 genes, 0.9%	78 out of 8404 genes, 0.9%	1
positive regulation of cellular biosynthetic process	78 out of 8380 genes, 0.9%	78 out of 8404 genes, 0.9%	1
muscle cell differentiation	78 out of 8380 genes, 0.9%	78 out of 8404 genes, 0.9%	1
gland development	78 out of 8380 genes, 0.9%	78 out of 8404 genes, 0.9%	1
purine-containing compound catabolic process	289 out of 8380 genes, 3.4%	290 out of 8404 genes, 3.5%	1
carbohydrate derivative catabolic process	289 out of 8380 genes, 3.4%	290 out of 8404 genes, 3.5%	1
regulation of biological process	3649 out of 8380 genes, 43.5%	3661 out of 8404 genes, 43.6%	1
purine nucleotide catabolic process	288 out of 8380 genes, 3.4%	289 out of 8404 genes, 3.4%	1
blood vessel development	77 out of 8380 genes, 0.9%	77 out of 8404 genes, 0.9%	1
inflammatory response	77 out of 8380 genes, 0.9%	77 out of 8404 genes, 0.9%	1
response to estrogen stimulus	77 out of 8380 genes, 0.9%	77 out of 8404 genes, 0.9%	1
carbohydrate metabolic process	287 out of 8380 genes, 3.4%	288 out of 8404 genes, 3.4%	1
regulation of cellular process	3307 out of 8380 genes, 39.5%	3318 out of 8404 genes, 39.5%	1
protein glycosylation	76 out of 8380 genes, 0.9%	76 out of 8404 genes, 0.9%	1
lipid transport	76 out of 8380 genes, 0.9%	76 out of 8404 genes, 0.9%	1
telencephalon development	76 out of 8380 genes, 0.9%	76 out of 8404 genes, 0.9%	1
extracellular structure organization	76 out of 8380 genes, 0.9%	76 out of 8404 genes, 0.9%	1
macromolecule glycosylation	76 out of 8380 genes, 0.9%	76 out of 8404 genes, 0.9%	1
cellular protein complex assembly	76 out of 8380 genes, 0.9%	76 out of 8404 genes, 0.9%	1
negative regulation of cell cycle	76 out of 8380 genes, 0.9%	76 out of 8404 genes, 0.9%	1
glycosylation	76 out of 8380 genes, 0.9%	76 out of 8404 genes, 0.9%	1
regulation of sequence-specific DNA binding transcription factor activity	75 out of 8380 genes, 0.9%	75 out of 8404 genes, 0.9%	1
peptide hormone secretion	74 out of 8380 genes, 0.9%	74 out of 8404 genes, 0.9%	1
urogenital system development	73 out of 8380 genes, 0.9%	73 out of 8404 genes, 0.9%	1
response to light stimulus	73 out of 8380 genes, 0.9%	73 out of 8404 genes, 0.9%	1
cellular macromolecule metabolic process	2300 out of 8380 genes, 27.4%	2308 out of 8404 genes, 27.5%	1
purine ribonucleotide catabolic process	277 out of 8380 genes, 3.3%	278 out of 8404 genes, 3.3%	1
ribonucleotide catabolic process	277 out of 8380 genes, 3.3%	278 out of 8404 genes, 3.3%	1
positive regulation of leukocyte activation	72 out of 8380 genes, 0.9%	72 out of 8404 genes, 0.9%	1
immune response-regulating cell surface receptor signaling pathway	72 out of 8380 genes, 0.9%	72 out of 8404 genes, 0.9%	1
regulation of MAPK cascade	72 out of 8380 genes, 0.9%	72 out of 8404 genes, 0.9%	1
positive regulation of cell activation	72 out of 8380 genes, 0.9%	72 out of 8404 genes, 0.9%	1
nucleoside triphosphate catabolic process	276 out of 8380 genes, 3.3%	277 out of 8404 genes, 3.3%	1
purine nucleoside triphosphate catabolic process	274 out of 8380 genes, 3.3%	275 out of 8404 genes, 3.3%	1
ribonucleoside triphosphate catabolic process	274 out of 8380 genes, 3.3%	275 out of 8404 genes, 3.3%	1
purine ribonucleoside triphosphate catabolic process	274 out of 8380 genes, 3.3%	275 out of 8404 genes, 3.3%	1
immune response-activating cell surface receptor signaling pathway	71 out of 8380 genes, 0.8%	71 out of 8404 genes, 0.8%	1
intracellular receptor mediated signaling pathway	71 out of 8380 genes, 0.8%	71 out of 8404 genes, 0.8%	1
locomotion	517 out of 8380 genes, 6.2%	519 out of 8404 genes, 6.2%	1
heart morphogenesis	70 out of 8380 genes, 0.8%	70 out of 8404 genes, 0.8%	1
Wnt receptor signaling pathway	70 out of 8380 genes, 0.8%	70 out of 8404 genes, 0.8%	1
regulation of innate immune response	70 out of 8380 genes, 0.8%	70 out of 8404 genes, 0.8%	1
gonad development	69 out of 8380 genes, 0.8%	69 out of 8404 genes, 0.8%	1
inorganic anion transport	69 out of 8380 genes, 0.8%	69 out of 8404 genes, 0.8%	1
positive regulation of innate immune response	69 out of 8380 genes, 0.8%	69 out of 8404 genes, 0.8%	1
blood vessel morphogenesis	69 out of 8380 genes, 0.8%	69 out of 8404 genes, 0.8%	1
S phase	69 out of 8380 genes, 0.8%	69 out of 8404 genes, 0.8%	1
negative regulation of cell proliferation	68 out of 8380 genes, 0.8%	68 out of 8404 genes, 0.8%	1
ribonucleotide biosynthetic process	68 out of 8380 genes, 0.8%	68 out of 8404 genes, 0.8%	1
regulation of locomotion	68 out of 8380 genes, 0.8%	68 out of 8404 genes, 0.8%	1
neuron projection morphogenesis	68 out of 8380 genes, 0.8%	68 out of 8404 genes, 0.8%	1
sexual reproduction	266 out of 8380 genes, 3.2%	267 out of 8404 genes, 3.2%	1
activation of innate immune response	67 out of 8380 genes, 0.8%	67 out of 8404 genes, 0.8%	1
innate immune response-activating signal transduction	67 out of 8380 genes, 0.8%	67 out of 8404 genes, 0.8%	1
meiosis	67 out of 8380 genes, 0.8%	67 out of 8404 genes, 0.8%	1
proteasomal protein catabolic process	67 out of 8380 genes, 0.8%	67 out of 8404 genes, 0.8%	1
regulation of myeloid cell differentiation	67 out of 8380 genes, 0.8%	67 out of 8404 genes, 0.8%	1
meiotic cell cycle	67 out of 8380 genes, 0.8%	67 out of 8404 genes, 0.8%	1
M phase of meiotic cell cycle	67 out of 8380 genes, 0.8%	67 out of 8404 genes, 0.8%	1
transport	1636 out of 8380 genes, 19.5%	1642 out of 8404 genes, 19.5%	1
microtubule cytoskeleton organization	66 out of 8380 genes, 0.8%	66 out of 8404 genes, 0.8%	1
cell cycle arrest	66 out of 8380 genes, 0.8%	66 out of 8404 genes, 0.8%	1
ear morphogenesis	66 out of 8380 genes, 0.8%	66 out of 8404 genes, 0.8%	1
regulation of MAP kinase activity	66 out of 8380 genes, 0.8%	66 out of 8404 genes, 0.8%	1
organelle fission	66 out of 8380 genes, 0.8%	66 out of 8404 genes, 0.8%	1
developmental process	2250 out of 8380 genes, 26.8%	2258 out of 8404 genes, 26.9%	1
RNA localization	65 out of 8380 genes, 0.8%	65 out of 8404 genes, 0.8%	1
epithelial tube morphogenesis	65 out of 8380 genes, 0.8%	65 out of 8404 genes, 0.8%	1
cellular response to endogenous stimulus	65 out of 8380 genes, 0.8%	65 out of 8404 genes, 0.8%	1
proteasomal ubiquitin-dependent protein catabolic process	64 out of 8380 genes, 0.8%	64 out of 8404 genes, 0.8%	1
nucleic acid transport	64 out of 8380 genes, 0.8%	64 out of 8404 genes, 0.8%	1
response to stimulus	3211 out of 8380 genes, 38.3%	3222 out of 8404 genes, 38.3%	1
primary metabolic process	3546 out of 8380 genes, 42.3%	3558 out of 8404 genes, 42.3%	1
positive regulation of cytokine production	63 out of 8380 genes, 0.8%	63 out of 8404 genes, 0.7%	1
purine ribonucleotide biosynthetic process	63 out of 8380 genes, 0.8%	63 out of 8404 genes, 0.7%	1
cytokine-mediated signaling pathway	63 out of 8380 genes, 0.8%	63 out of 8404 genes, 0.7%	1
positive regulation of nitrogen compound metabolic process	63 out of 8380 genes, 0.8%	63 out of 8404 genes, 0.7%	1
mesenchyme development	63 out of 8380 genes, 0.8%	63 out of 8404 genes, 0.7%	1
cellular response to cytokine stimulus	63 out of 8380 genes, 0.8%	63 out of 8404 genes, 0.7%	1
regulation of developmental process	491 out of 8380 genes, 5.9%	493 out of 8404 genes, 5.9%	1
nuclear division	62 out of 8380 genes, 0.7%	62 out of 8404 genes, 0.7%	1
tRNA metabolic process	62 out of 8380 genes, 0.7%	62 out of 8404 genes, 0.7%	1
mitosis	62 out of 8380 genes, 0.7%	62 out of 8404 genes, 0.7%	1
positive regulation of macromolecule biosynthetic process	62 out of 8380 genes, 0.7%	62 out of 8404 genes, 0.7%	1
regulation of Wnt receptor signaling pathway	62 out of 8380 genes, 0.7%	62 out of 8404 genes, 0.7%	1
positive regulation of nucleobase-containing compound metabolic process	62 out of 8380 genes, 0.7%	62 out of 8404 genes, 0.7%	1
RNA transport	62 out of 8380 genes, 0.7%	62 out of 8404 genes, 0.7%	1
establishment of RNA localization	62 out of 8380 genes, 0.7%	62 out of 8404 genes, 0.7%	1
positive regulation of lymphocyte activation	62 out of 8380 genes, 0.7%	62 out of 8404 genes, 0.7%	1
protein N-linked glycosylation	61 out of 8380 genes, 0.7%	61 out of 8404 genes, 0.7%	1
glycerophospholipid metabolic process	61 out of 8380 genes, 0.7%	61 out of 8404 genes, 0.7%	1
ovulation cycle process	61 out of 8380 genes, 0.7%	61 out of 8404 genes, 0.7%	1
ovulation cycle	61 out of 8380 genes, 0.7%	61 out of 8404 genes, 0.7%	1
multicellular organismal homeostasis	61 out of 8380 genes, 0.7%	61 out of 8404 genes, 0.7%	1
hydrogen transport	60 out of 8380 genes, 0.7%	60 out of 8404 genes, 0.7%	1
axonogenesis	60 out of 8380 genes, 0.7%	60 out of 8404 genes, 0.7%	1
intracellular steroid hormone receptor signaling pathway	60 out of 8380 genes, 0.7%	60 out of 8404 genes, 0.7%	1
response to vitamin A	60 out of 8380 genes, 0.7%	60 out of 8404 genes, 0.7%	1
regulation of T cell activation	60 out of 8380 genes, 0.7%	60 out of 8404 genes, 0.7%	1
neutral lipid metabolic process	59 out of 8380 genes, 0.7%	59 out of 8404 genes, 0.7%	1
acylglycerol metabolic process	59 out of 8380 genes, 0.7%	59 out of 8404 genes, 0.7%	1
carbohydrate catabolic process	59 out of 8380 genes, 0.7%	59 out of 8404 genes, 0.7%	1
striated muscle cell differentiation	59 out of 8380 genes, 0.7%	59 out of 8404 genes, 0.7%	1
detection of stimulus	59 out of 8380 genes, 0.7%	59 out of 8404 genes, 0.7%	1
negative regulation of cytokine production	58 out of 8380 genes, 0.7%	58 out of 8404 genes, 0.7%	1
regulation of protein localization	58 out of 8380 genes, 0.7%	58 out of 8404 genes, 0.7%	1
regulation of hormone secretion	58 out of 8380 genes, 0.7%	58 out of 8404 genes, 0.7%	1
regulation of DNA metabolic process	58 out of 8380 genes, 0.7%	58 out of 8404 genes, 0.7%	1
leukocyte proliferation	58 out of 8380 genes, 0.7%	58 out of 8404 genes, 0.7%	1
pattern recognition receptor signaling pathway	57 out of 8380 genes, 0.7%	57 out of 8404 genes, 0.7%	1
sulfur compound metabolic process	57 out of 8380 genes, 0.7%	57 out of 8404 genes, 0.7%	1
gastrulation	57 out of 8380 genes, 0.7%	57 out of 8404 genes, 0.7%	1
response to organic cyclic compound	57 out of 8380 genes, 0.7%	57 out of 8404 genes, 0.7%	1
regulation of cellular component biogenesis	57 out of 8380 genes, 0.7%	57 out of 8404 genes, 0.7%	1
developmental growth	57 out of 8380 genes, 0.7%	57 out of 8404 genes, 0.7%	1
regulation of protein transport	57 out of 8380 genes, 0.7%	57 out of 8404 genes, 0.7%	1
regulation of establishment of protein localization	57 out of 8380 genes, 0.7%	57 out of 8404 genes, 0.7%	1
renal system development	57 out of 8380 genes, 0.7%	57 out of 8404 genes, 0.7%	1
kidney development	56 out of 8380 genes, 0.7%	56 out of 8404 genes, 0.7%	1
leukocyte mediated immunity	56 out of 8380 genes, 0.7%	56 out of 8404 genes, 0.7%	1
DNA recombination	56 out of 8380 genes, 0.7%	56 out of 8404 genes, 0.7%	1
nucleoside triphosphate biosynthetic process	56 out of 8380 genes, 0.7%	56 out of 8404 genes, 0.7%	1
sterol metabolic process	56 out of 8380 genes, 0.7%	56 out of 8404 genes, 0.7%	1
inositol lipid-mediated signaling	56 out of 8380 genes, 0.7%	56 out of 8404 genes, 0.7%	1
antigen receptor-mediated signaling pathway	56 out of 8380 genes, 0.7%	56 out of 8404 genes, 0.7%	1
organelle localization	56 out of 8380 genes, 0.7%	56 out of 8404 genes, 0.7%	1
ion transport	468 out of 8380 genes, 5.6%	470 out of 8404 genes, 5.6%	1
cell surface receptor signaling pathway	1277 out of 8380 genes, 15.2%	1282 out of 8404 genes, 15.3%	1
angiogenesis	55 out of 8380 genes, 0.7%	55 out of 8404 genes, 0.7%	1
DNA-dependent transcription, termination	55 out of 8380 genes, 0.7%	55 out of 8404 genes, 0.7%	1
purine nucleoside triphosphate biosynthetic process	55 out of 8380 genes, 0.7%	55 out of 8404 genes, 0.7%	1
ribonucleoside triphosphate biosynthetic process	55 out of 8380 genes, 0.7%	55 out of 8404 genes, 0.7%	1
monovalent inorganic cation transport	55 out of 8380 genes, 0.7%	55 out of 8404 genes, 0.7%	1
mononuclear cell proliferation	55 out of 8380 genes, 0.7%	55 out of 8404 genes, 0.7%	1
multicellular organism growth	55 out of 8380 genes, 0.7%	55 out of 8404 genes, 0.7%	1
RNA catabolic process	54 out of 8380 genes, 0.6%	54 out of 8404 genes, 0.6%	1
purine ribonucleoside triphosphate biosynthetic process	54 out of 8380 genes, 0.6%	54 out of 8404 genes, 0.6%	1
amine metabolic process	54 out of 8380 genes, 0.6%	54 out of 8404 genes, 0.6%	1
signal transduction in response to DNA damage	54 out of 8380 genes, 0.6%	54 out of 8404 genes, 0.6%	1
epithelial cell proliferation	54 out of 8380 genes, 0.6%	54 out of 8404 genes, 0.6%	1
positive regulation of sequence-specific DNA binding transcription factor activity	54 out of 8380 genes, 0.6%	54 out of 8404 genes, 0.6%	1
response to acid	53 out of 8380 genes, 0.6%	53 out of 8404 genes, 0.6%	1
cellular modified amino acid metabolic process	53 out of 8380 genes, 0.6%	53 out of 8404 genes, 0.6%	1
protein import	53 out of 8380 genes, 0.6%	53 out of 8404 genes, 0.6%	1
pallium development	53 out of 8380 genes, 0.6%	53 out of 8404 genes, 0.6%	1
anatomical structure homeostasis	53 out of 8380 genes, 0.6%	53 out of 8404 genes, 0.6%	1
RNA processing	230 out of 8380 genes, 2.7%	231 out of 8404 genes, 2.7%	1
toll-like receptor signaling pathway	52 out of 8380 genes, 0.6%	52 out of 8404 genes, 0.6%	1
mRNA catabolic process	52 out of 8380 genes, 0.6%	52 out of 8404 genes, 0.6%	1
embryonic appendage morphogenesis	52 out of 8380 genes, 0.6%	52 out of 8404 genes, 0.6%	1
cell-cell junction organization	52 out of 8380 genes, 0.6%	52 out of 8404 genes, 0.6%	1
regulation of cellular component movement	52 out of 8380 genes, 0.6%	52 out of 8404 genes, 0.6%	1
regulation of leukocyte proliferation	52 out of 8380 genes, 0.6%	52 out of 8404 genes, 0.6%	1
regulation of cell motility	52 out of 8380 genes, 0.6%	52 out of 8404 genes, 0.6%	1
response to reactive oxygen species	51 out of 8380 genes, 0.6%	51 out of 8404 genes, 0.6%	1
nuclear-transcribed mRNA catabolic process	51 out of 8380 genes, 0.6%	51 out of 8404 genes, 0.6%	1
cellular biogenic amine metabolic process	51 out of 8380 genes, 0.6%	51 out of 8404 genes, 0.6%	1
muscle organ development	51 out of 8380 genes, 0.6%	51 out of 8404 genes, 0.6%	1
embryonic limb morphogenesis	51 out of 8380 genes, 0.6%	51 out of 8404 genes, 0.6%	1
regulation of cell migration	51 out of 8380 genes, 0.6%	51 out of 8404 genes, 0.6%	1
regulation of cellular component size	51 out of 8380 genes, 0.6%	51 out of 8404 genes, 0.6%	1
cell junction assembly	51 out of 8380 genes, 0.6%	51 out of 8404 genes, 0.6%	1
cellular amine metabolic process	51 out of 8380 genes, 0.6%	51 out of 8404 genes, 0.6%	1
small molecule catabolic process	51 out of 8380 genes, 0.6%	51 out of 8404 genes, 0.6%	1
regulation of B cell activation	51 out of 8380 genes, 0.6%	51 out of 8404 genes, 0.6%	1
enzyme linked receptor protein signaling pathway	450 out of 8380 genes, 5.4%	452 out of 8404 genes, 5.4%	1
vascular process in circulatory system	50 out of 8380 genes, 0.6%	50 out of 8404 genes, 0.6%	1
vesicle organization	50 out of 8380 genes, 0.6%	50 out of 8404 genes, 0.6%	1
cell projection assembly	50 out of 8380 genes, 0.6%	50 out of 8404 genes, 0.6%	1
regulation of mononuclear cell proliferation	50 out of 8380 genes, 0.6%	50 out of 8404 genes, 0.6%	1
lymphocyte proliferation	50 out of 8380 genes, 0.6%	50 out of 8404 genes, 0.6%	1
regulation of catabolic process	223 out of 8380 genes, 2.7%	224 out of 8404 genes, 2.7%	1
macromolecule metabolic process	2766 out of 8380 genes, 33.0%	2776 out of 8404 genes, 33.0%	1
negative regulation of cellular process	691 out of 8380 genes, 8.2%	694 out of 8404 genes, 8.3%	1
nuclear mRNA splicing, via spliceosome	49 out of 8380 genes, 0.6%	49 out of 8404 genes, 0.6%	1
adaptive immune response	49 out of 8380 genes, 0.6%	49 out of 8404 genes, 0.6%	1
protein folding	49 out of 8380 genes, 0.6%	49 out of 8404 genes, 0.6%	1
protein import into nucleus	49 out of 8380 genes, 0.6%	49 out of 8404 genes, 0.6%	1
insulin secretion	49 out of 8380 genes, 0.6%	49 out of 8404 genes, 0.6%	1
T cell differentiation	49 out of 8380 genes, 0.6%	49 out of 8404 genes, 0.6%	1
regulation of intracellular transport	49 out of 8380 genes, 0.6%	49 out of 8404 genes, 0.6%	1
protein localization to nucleus	49 out of 8380 genes, 0.6%	49 out of 8404 genes, 0.6%	1
small molecule biosynthetic process	49 out of 8380 genes, 0.6%	49 out of 8404 genes, 0.6%	1
nuclear import	49 out of 8380 genes, 0.6%	49 out of 8404 genes, 0.6%	1
nitrogen compound transport	49 out of 8380 genes, 0.6%	49 out of 8404 genes, 0.6%	1
lymphocyte mediated immunity	48 out of 8380 genes, 0.6%	48 out of 8404 genes, 0.6%	1
adaptive immune response based on somatic recombination of immune receptors built from immunoglobulin superfamily domains	48 out of 8380 genes, 0.6%	48 out of 8404 genes, 0.6%	1
response to carbohydrate stimulus	48 out of 8380 genes, 0.6%	48 out of 8404 genes, 0.6%	1
regulation of protein ubiquitination	48 out of 8380 genes, 0.6%	48 out of 8404 genes, 0.6%	1
mesenchymal cell differentiation	48 out of 8380 genes, 0.6%	48 out of 8404 genes, 0.6%	1
regulation of signaling	684 out of 8380 genes, 8.2%	687 out of 8404 genes, 8.2%	1
neuron differentiation	216 out of 8380 genes, 2.6%	217 out of 8404 genes, 2.6%	1
response to stress	945 out of 8380 genes, 11.3%	949 out of 8404 genes, 11.3%	1
meiosis I	47 out of 8380 genes, 0.6%	47 out of 8404 genes, 0.6%	1
anterior/posterior pattern specification	47 out of 8380 genes, 0.6%	47 out of 8404 genes, 0.6%	1
organic acid catabolic process	47 out of 8380 genes, 0.6%	47 out of 8404 genes, 0.6%	1
myeloid cell differentiation	47 out of 8380 genes, 0.6%	47 out of 8404 genes, 0.6%	1
cell-substrate adhesion	47 out of 8380 genes, 0.6%	47 out of 8404 genes, 0.6%	1
response to insulin stimulus	47 out of 8380 genes, 0.6%	47 out of 8404 genes, 0.6%	1
regulation of behavior	47 out of 8380 genes, 0.6%	47 out of 8404 genes, 0.6%	1
negative regulation of protein metabolic process	47 out of 8380 genes, 0.6%	47 out of 8404 genes, 0.6%	1
isoprenoid metabolic process	46 out of 8380 genes, 0.5%	46 out of 8404 genes, 0.5%	1
regulation of blood pressure	46 out of 8380 genes, 0.5%	46 out of 8404 genes, 0.5%	1
dephosphorylation	46 out of 8380 genes, 0.5%	46 out of 8404 genes, 0.5%	1
hexose catabolic process	46 out of 8380 genes, 0.5%	46 out of 8404 genes, 0.5%	1
diencephalon development	46 out of 8380 genes, 0.5%	46 out of 8404 genes, 0.5%	1
hindbrain development	46 out of 8380 genes, 0.5%	46 out of 8404 genes, 0.5%	1
monosaccharide catabolic process	46 out of 8380 genes, 0.5%	46 out of 8404 genes, 0.5%	1
carboxylic acid catabolic process	46 out of 8380 genes, 0.5%	46 out of 8404 genes, 0.5%	1
response to chemical stimulus	1211 out of 8380 genes, 14.5%	1216 out of 8404 genes, 14.5%	1
transition metal ion transport	45 out of 8380 genes, 0.5%	45 out of 8404 genes, 0.5%	1
acute inflammatory response	45 out of 8380 genes, 0.5%	45 out of 8404 genes, 0.5%	1
regulation of peptide secretion	45 out of 8380 genes, 0.5%	45 out of 8404 genes, 0.5%	1
amino acid transport	45 out of 8380 genes, 0.5%	45 out of 8404 genes, 0.5%	1
actin filament organization	45 out of 8380 genes, 0.5%	45 out of 8404 genes, 0.5%	1
DNA damage response, signal transduction by p53 class mediator	45 out of 8380 genes, 0.5%	45 out of 8404 genes, 0.5%	1
methylation	45 out of 8380 genes, 0.5%	45 out of 8404 genes, 0.5%	1
cellular response to hormone stimulus	45 out of 8380 genes, 0.5%	45 out of 8404 genes, 0.5%	1
macromolecule methylation	45 out of 8380 genes, 0.5%	45 out of 8404 genes, 0.5%	1
regulation of lymphocyte proliferation	45 out of 8380 genes, 0.5%	45 out of 8404 genes, 0.5%	1
cofactor biosynthetic process	45 out of 8380 genes, 0.5%	45 out of 8404 genes, 0.5%	1
regulation of ligase activity	45 out of 8380 genes, 0.5%	45 out of 8404 genes, 0.5%	1
signal transduction by p53 class mediator	45 out of 8380 genes, 0.5%	45 out of 8404 genes, 0.5%	1
regulation of peptide transport	45 out of 8380 genes, 0.5%	45 out of 8404 genes, 0.5%	1
regulation of peptide hormone secretion	45 out of 8380 genes, 0.5%	45 out of 8404 genes, 0.5%	1
steroid biosynthetic process	44 out of 8380 genes, 0.5%	44 out of 8404 genes, 0.5%	1
vitamin metabolic process	44 out of 8380 genes, 0.5%	44 out of 8404 genes, 0.5%	1
carbohydrate transport	44 out of 8380 genes, 0.5%	44 out of 8404 genes, 0.5%	1
morphogenesis of embryonic epithelium	44 out of 8380 genes, 0.5%	44 out of 8404 genes, 0.5%	1
tube formation	44 out of 8380 genes, 0.5%	44 out of 8404 genes, 0.5%	1
positive regulation of locomotion	44 out of 8380 genes, 0.5%	44 out of 8404 genes, 0.5%	1
branching morphogenesis of a tube	44 out of 8380 genes, 0.5%	44 out of 8404 genes, 0.5%	1
negative regulation of transferase activity	44 out of 8380 genes, 0.5%	44 out of 8404 genes, 0.5%	1
regulation of ubiquitin-protein ligase activity	44 out of 8380 genes, 0.5%	44 out of 8404 genes, 0.5%	1
regulation of ubiquitin-protein ligase activity involved in mitotic cell cycle	44 out of 8380 genes, 0.5%	44 out of 8404 genes, 0.5%	1
multicellular organismal development	1778 out of 8380 genes, 21.2%	1785 out of 8404 genes, 21.2%	1
negative regulation of immune system process	43 out of 8380 genes, 0.5%	43 out of 8404 genes, 0.5%	1
feeding behavior	43 out of 8380 genes, 0.5%	43 out of 8404 genes, 0.5%	1
regulation of cytokine biosynthetic process	43 out of 8380 genes, 0.5%	43 out of 8404 genes, 0.5%	1
positive regulation of MAPK cascade	43 out of 8380 genes, 0.5%	43 out of 8404 genes, 0.5%	1
muscle cell development	43 out of 8380 genes, 0.5%	43 out of 8404 genes, 0.5%	1
in utero embryonic development	42 out of 8380 genes, 0.5%	42 out of 8404 genes, 0.5%	1
glucose catabolic process	42 out of 8380 genes, 0.5%	42 out of 8404 genes, 0.5%	1
DNA-dependent transcription, initiation	42 out of 8380 genes, 0.5%	42 out of 8404 genes, 0.5%	1
gliogenesis	42 out of 8380 genes, 0.5%	42 out of 8404 genes, 0.5%	1
T cell proliferation	42 out of 8380 genes, 0.5%	42 out of 8404 genes, 0.5%	1
lipoprotein metabolic process	42 out of 8380 genes, 0.5%	42 out of 8404 genes, 0.5%	1
response to growth factor stimulus	42 out of 8380 genes, 0.5%	42 out of 8404 genes, 0.5%	1
cell cycle checkpoint	41 out of 8380 genes, 0.5%	41 out of 8404 genes, 0.5%	1
DNA-dependent transcription, elongation	41 out of 8380 genes, 0.5%	41 out of 8404 genes, 0.5%	1
Rho protein signal transduction	41 out of 8380 genes, 0.5%	41 out of 8404 genes, 0.5%	1
body fluid secretion	41 out of 8380 genes, 0.5%	41 out of 8404 genes, 0.5%	1
response to hexose stimulus	41 out of 8380 genes, 0.5%	41 out of 8404 genes, 0.5%	1
response to monosaccharide stimulus	41 out of 8380 genes, 0.5%	41 out of 8404 genes, 0.5%	1
nuclear export	41 out of 8380 genes, 0.5%	41 out of 8404 genes, 0.5%	1
regulation of cell cycle arrest	41 out of 8380 genes, 0.5%	41 out of 8404 genes, 0.5%	1
regulation of cellular catabolic process	198 out of 8380 genes, 2.4%	199 out of 8404 genes, 2.4%	1
regulation of myeloid leukocyte differentiation	40 out of 8380 genes, 0.5%	40 out of 8404 genes, 0.5%	1
one-carbon metabolic process	40 out of 8380 genes, 0.5%	40 out of 8404 genes, 0.5%	1
germ cell development	40 out of 8380 genes, 0.5%	40 out of 8404 genes, 0.5%	1
developmental maturation	40 out of 8380 genes, 0.5%	40 out of 8404 genes, 0.5%	1
negative regulation of kinase activity	40 out of 8380 genes, 0.5%	40 out of 8404 genes, 0.5%	1
defense response to bacterium	40 out of 8380 genes, 0.5%	40 out of 8404 genes, 0.5%	1
regulation of multi-organism process	40 out of 8380 genes, 0.5%	40 out of 8404 genes, 0.5%	1
skeletal system morphogenesis	40 out of 8380 genes, 0.5%	40 out of 8404 genes, 0.5%	1
leukocyte migration	40 out of 8380 genes, 0.5%	40 out of 8404 genes, 0.5%	1
ribonucleoprotein complex subunit organization	40 out of 8380 genes, 0.5%	40 out of 8404 genes, 0.5%	1
response to extracellular stimulus	196 out of 8380 genes, 2.3%	197 out of 8404 genes, 2.3%	1
phosphorylation	194 out of 8380 genes, 2.3%	195 out of 8404 genes, 2.3%	1
regulation of action potential	39 out of 8380 genes, 0.5%	39 out of 8404 genes, 0.5%	1
formation of primary germ layer	39 out of 8380 genes, 0.5%	39 out of 8404 genes, 0.5%	1
positive regulation of immune effector process	39 out of 8380 genes, 0.5%	39 out of 8404 genes, 0.5%	1
RNA export from nucleus	39 out of 8380 genes, 0.5%	39 out of 8404 genes, 0.5%	1
protein dephosphorylation	39 out of 8380 genes, 0.5%	39 out of 8404 genes, 0.5%	1
positive regulation of catabolic process	39 out of 8380 genes, 0.5%	39 out of 8404 genes, 0.5%	1
monocarboxylic acid transport	39 out of 8380 genes, 0.5%	39 out of 8404 genes, 0.5%	1
organic acid biosynthetic process	39 out of 8380 genes, 0.5%	39 out of 8404 genes, 0.5%	1
gene silencing	39 out of 8380 genes, 0.5%	39 out of 8404 genes, 0.5%	1
regulation of cyclase activity	39 out of 8380 genes, 0.5%	39 out of 8404 genes, 0.5%	1
positive regulation of response to external stimulus	39 out of 8380 genes, 0.5%	39 out of 8404 genes, 0.5%	1
carbohydrate homeostasis	39 out of 8380 genes, 0.5%	39 out of 8404 genes, 0.5%	1
regulation of tube size	39 out of 8380 genes, 0.5%	39 out of 8404 genes, 0.5%	1
endocrine system development	39 out of 8380 genes, 0.5%	39 out of 8404 genes, 0.5%	1
odontogenesis	39 out of 8380 genes, 0.5%	39 out of 8404 genes, 0.5%	1
carboxylic acid biosynthetic process	39 out of 8380 genes, 0.5%	39 out of 8404 genes, 0.5%	1
cardiac muscle tissue development	39 out of 8380 genes, 0.5%	39 out of 8404 genes, 0.5%	1
regulation of insulin secretion	39 out of 8380 genes, 0.5%	39 out of 8404 genes, 0.5%	1
regulation of blood vessel size	39 out of 8380 genes, 0.5%	39 out of 8404 genes, 0.5%	1
embryonic epithelial tube formation	38 out of 8380 genes, 0.5%	38 out of 8404 genes, 0.5%	1
triglyceride metabolic process	38 out of 8380 genes, 0.5%	38 out of 8404 genes, 0.5%	1
regulation of heart contraction	38 out of 8380 genes, 0.5%	38 out of 8404 genes, 0.5%	1
detection of external stimulus	38 out of 8380 genes, 0.5%	38 out of 8404 genes, 0.5%	1
response to mechanical stimulus	38 out of 8380 genes, 0.5%	38 out of 8404 genes, 0.5%	1
glial cell differentiation	38 out of 8380 genes, 0.5%	38 out of 8404 genes, 0.5%	1
cellular component assembly involved in morphogenesis	38 out of 8380 genes, 0.5%	38 out of 8404 genes, 0.5%	1
mesenchymal cell development	38 out of 8380 genes, 0.5%	38 out of 8404 genes, 0.5%	1
second-messenger-mediated signaling	38 out of 8380 genes, 0.5%	38 out of 8404 genes, 0.5%	1
regulation of actin cytoskeleton organization	38 out of 8380 genes, 0.5%	38 out of 8404 genes, 0.5%	1
regulation of actin filament-based process	38 out of 8380 genes, 0.5%	38 out of 8404 genes, 0.5%	1
regulation of chemotaxis	38 out of 8380 genes, 0.5%	38 out of 8404 genes, 0.5%	1
protein maturation	38 out of 8380 genes, 0.5%	38 out of 8404 genes, 0.5%	1
epithelial tube formation	38 out of 8380 genes, 0.5%	38 out of 8404 genes, 0.5%	1
regulation of system process	190 out of 8380 genes, 2.3%	191 out of 8404 genes, 2.3%	1
protein lipidation	37 out of 8380 genes, 0.4%	37 out of 8404 genes, 0.4%	1
regulation of mitosis	37 out of 8380 genes, 0.4%	37 out of 8404 genes, 0.4%	1
ribonucleoprotein complex assembly	37 out of 8380 genes, 0.4%	37 out of 8404 genes, 0.4%	1
lipoprotein biosynthetic process	37 out of 8380 genes, 0.4%	37 out of 8404 genes, 0.4%	1
dicarboxylic acid metabolic process	37 out of 8380 genes, 0.4%	37 out of 8404 genes, 0.4%	1
response to glucocorticoid stimulus	37 out of 8380 genes, 0.4%	37 out of 8404 genes, 0.4%	1
establishment of organelle localization	37 out of 8380 genes, 0.4%	37 out of 8404 genes, 0.4%	1
regulation of nuclear division	37 out of 8380 genes, 0.4%	37 out of 8404 genes, 0.4%	1
regulation of muscle system process	37 out of 8380 genes, 0.4%	37 out of 8404 genes, 0.4%	1
regulation of cell differentiation	393 out of 8380 genes, 4.7%	395 out of 8404 genes, 4.7%	1
sensory organ development	188 out of 8380 genes, 2.2%	189 out of 8404 genes, 2.2%	1
'de novo' protein folding	36 out of 8380 genes, 0.4%	36 out of 8404 genes, 0.4%	1
transforming growth factor beta receptor signaling pathway	36 out of 8380 genes, 0.4%	36 out of 8404 genes, 0.4%	1
protein alkylation	36 out of 8380 genes, 0.4%	36 out of 8404 genes, 0.4%	1
hormone-mediated signaling pathway	36 out of 8380 genes, 0.4%	36 out of 8404 genes, 0.4%	1
lipid catabolic process	36 out of 8380 genes, 0.4%	36 out of 8404 genes, 0.4%	1
negative regulation of Wnt receptor signaling pathway	36 out of 8380 genes, 0.4%	36 out of 8404 genes, 0.4%	1
regulation of intracellular protein transport	36 out of 8380 genes, 0.4%	36 out of 8404 genes, 0.4%	1
regulation of gene expression, epigenetic	36 out of 8380 genes, 0.4%	36 out of 8404 genes, 0.4%	1
positive regulation of myeloid cell differentiation	36 out of 8380 genes, 0.4%	36 out of 8404 genes, 0.4%	1
positive regulation of endocytosis	36 out of 8380 genes, 0.4%	36 out of 8404 genes, 0.4%	1
regulation of nucleocytoplasmic transport	36 out of 8380 genes, 0.4%	36 out of 8404 genes, 0.4%	1
striated muscle cell development	36 out of 8380 genes, 0.4%	36 out of 8404 genes, 0.4%	1
lipid homeostasis	36 out of 8380 genes, 0.4%	36 out of 8404 genes, 0.4%	1
morphogenesis of a branching epithelium	36 out of 8380 genes, 0.4%	36 out of 8404 genes, 0.4%	1
organ development	1140 out of 8380 genes, 13.6%	1145 out of 8404 genes, 13.6%	1
regulation of immune system process	388 out of 8380 genes, 4.6%	390 out of 8404 genes, 4.6%	1
cell differentiation	869 out of 8380 genes, 10.4%	873 out of 8404 genes, 10.4%	1
DNA modification	35 out of 8380 genes, 0.4%	35 out of 8404 genes, 0.4%	1
regulation of transcription, DNA-dependent	35 out of 8380 genes, 0.4%	35 out of 8404 genes, 0.4%	1
JAK-STAT cascade	35 out of 8380 genes, 0.4%	35 out of 8404 genes, 0.4%	1
neural tube development	35 out of 8380 genes, 0.4%	35 out of 8404 genes, 0.4%	1
negative regulation of cellular protein metabolic process	35 out of 8380 genes, 0.4%	35 out of 8404 genes, 0.4%	1
molting cycle	35 out of 8380 genes, 0.4%	35 out of 8404 genes, 0.4%	1
regulation of protein binding	35 out of 8380 genes, 0.4%	35 out of 8404 genes, 0.4%	1
regulation of anti-apoptosis	35 out of 8380 genes, 0.4%	35 out of 8404 genes, 0.4%	1
muscle organ morphogenesis	35 out of 8380 genes, 0.4%	35 out of 8404 genes, 0.4%	1
negative regulation of binding	35 out of 8380 genes, 0.4%	35 out of 8404 genes, 0.4%	1
regulation of muscle cell differentiation	35 out of 8380 genes, 0.4%	35 out of 8404 genes, 0.4%	1
muscle tissue morphogenesis	35 out of 8380 genes, 0.4%	35 out of 8404 genes, 0.4%	1
response to nutrient levels	181 out of 8380 genes, 2.2%	182 out of 8404 genes, 2.2%	1
regulation of biological quality	1129 out of 8380 genes, 13.5%	1134 out of 8404 genes, 13.5%	1
chromatin remodeling	34 out of 8380 genes, 0.4%	34 out of 8404 genes, 0.4%	1
aging	34 out of 8380 genes, 0.4%	34 out of 8404 genes, 0.4%	1
hexose transport	34 out of 8380 genes, 0.4%	34 out of 8404 genes, 0.4%	1
specification of symmetry	34 out of 8380 genes, 0.4%	34 out of 8404 genes, 0.4%	1
determination of bilateral symmetry	34 out of 8380 genes, 0.4%	34 out of 8404 genes, 0.4%	1
response to organic nitrogen	34 out of 8380 genes, 0.4%	34 out of 8404 genes, 0.4%	1
regulation of receptor activity	34 out of 8380 genes, 0.4%	34 out of 8404 genes, 0.4%	1
monosaccharide transport	34 out of 8380 genes, 0.4%	34 out of 8404 genes, 0.4%	1
regulation of cell morphogenesis	34 out of 8380 genes, 0.4%	34 out of 8404 genes, 0.4%	1
regulation of protein stability	34 out of 8380 genes, 0.4%	34 out of 8404 genes, 0.4%	1
negative regulation of myeloid cell differentiation	34 out of 8380 genes, 0.4%	34 out of 8404 genes, 0.4%	1
positive regulation of behavior	34 out of 8380 genes, 0.4%	34 out of 8404 genes, 0.4%	1
regulation of muscle organ development	34 out of 8380 genes, 0.4%	34 out of 8404 genes, 0.4%	1
positive regulation of T cell activation	34 out of 8380 genes, 0.4%	34 out of 8404 genes, 0.4%	1
positive regulation of chemotaxis	34 out of 8380 genes, 0.4%	34 out of 8404 genes, 0.4%	1
leukocyte activation	178 out of 8380 genes, 2.1%	179 out of 8404 genes, 2.1%	1
regulation of localization	376 out of 8380 genes, 4.5%	378 out of 8404 genes, 4.5%	1
chromosome segregation	33 out of 8380 genes, 0.4%	33 out of 8404 genes, 0.4%	1
axis specification	33 out of 8380 genes, 0.4%	33 out of 8404 genes, 0.4%	1
regulation of striated muscle tissue development	33 out of 8380 genes, 0.4%	33 out of 8404 genes, 0.4%	1
B cell mediated immunity	33 out of 8380 genes, 0.4%	33 out of 8404 genes, 0.4%	1
hair cycle	33 out of 8380 genes, 0.4%	33 out of 8404 genes, 0.4%	1
inner ear development	33 out of 8380 genes, 0.4%	33 out of 8404 genes, 0.4%	1
anatomical structure development	1965 out of 8380 genes, 23.4%	1973 out of 8404 genes, 23.5%	1
epithelial to mesenchymal transition	32 out of 8380 genes, 0.4%	32 out of 8404 genes, 0.4%	1
regulation of systemic arterial blood pressure	32 out of 8380 genes, 0.4%	32 out of 8404 genes, 0.4%	1
terpenoid metabolic process	32 out of 8380 genes, 0.4%	32 out of 8404 genes, 0.4%	1
regulation of muscle contraction	32 out of 8380 genes, 0.4%	32 out of 8404 genes, 0.4%	1
smooth muscle contraction	32 out of 8380 genes, 0.4%	32 out of 8404 genes, 0.4%	1
glutamine family amino acid metabolic process	32 out of 8380 genes, 0.4%	32 out of 8404 genes, 0.4%	1
RNA modification	32 out of 8380 genes, 0.4%	32 out of 8404 genes, 0.4%	1
regulation of cell morphogenesis involved in differentiation	32 out of 8380 genes, 0.4%	32 out of 8404 genes, 0.4%	1
amine transport	32 out of 8380 genes, 0.4%	32 out of 8404 genes, 0.4%	1
molting cycle process	32 out of 8380 genes, 0.4%	32 out of 8404 genes, 0.4%	1
hair cycle process	32 out of 8380 genes, 0.4%	32 out of 8404 genes, 0.4%	1
protein deacylation	32 out of 8380 genes, 0.4%	32 out of 8404 genes, 0.4%	1
positive regulation of cytokine biosynthetic process	32 out of 8380 genes, 0.4%	32 out of 8404 genes, 0.4%	1
regulation of protein import into nucleus	32 out of 8380 genes, 0.4%	32 out of 8404 genes, 0.4%	1
regulation of angiogenesis	32 out of 8380 genes, 0.4%	32 out of 8404 genes, 0.4%	1
protein homooligomerization	32 out of 8380 genes, 0.4%	32 out of 8404 genes, 0.4%	1
interphase of mitotic cell cycle	32 out of 8380 genes, 0.4%	32 out of 8404 genes, 0.4%	1
developmental growth involved in morphogenesis	32 out of 8380 genes, 0.4%	32 out of 8404 genes, 0.4%	1
regulation of cellular response to stress	32 out of 8380 genes, 0.4%	32 out of 8404 genes, 0.4%	1
regulation of protein localization to nucleus	32 out of 8380 genes, 0.4%	32 out of 8404 genes, 0.4%	1
regulation of protein metabolic process	366 out of 8380 genes, 4.4%	368 out of 8404 genes, 4.4%	1
endothelial cell proliferation	31 out of 8380 genes, 0.4%	31 out of 8404 genes, 0.4%	1
humoral immune response	31 out of 8380 genes, 0.4%	31 out of 8404 genes, 0.4%	1
cholesterol metabolic process	31 out of 8380 genes, 0.4%	31 out of 8404 genes, 0.4%	1
response to ionizing radiation	31 out of 8380 genes, 0.4%	31 out of 8404 genes, 0.4%	1
negative regulation of intracellular protein kinase cascade	31 out of 8380 genes, 0.4%	31 out of 8404 genes, 0.4%	1
cellular component disassembly	31 out of 8380 genes, 0.4%	31 out of 8404 genes, 0.4%	1
response to lipid	31 out of 8380 genes, 0.4%	31 out of 8404 genes, 0.4%	1
hormone metabolic process	31 out of 8380 genes, 0.4%	31 out of 8404 genes, 0.4%	1
camera-type eye development	31 out of 8380 genes, 0.4%	31 out of 8404 genes, 0.4%	1
interspecies interaction between organisms	31 out of 8380 genes, 0.4%	31 out of 8404 genes, 0.4%	1
glycerolipid biosynthetic process	31 out of 8380 genes, 0.4%	31 out of 8404 genes, 0.4%	1
regulation of T cell differentiation	31 out of 8380 genes, 0.4%	31 out of 8404 genes, 0.4%	1
embryonic skeletal system morphogenesis	31 out of 8380 genes, 0.4%	31 out of 8404 genes, 0.4%	1
embryonic skeletal system development	31 out of 8380 genes, 0.4%	31 out of 8404 genes, 0.4%	1
tissue remodeling	31 out of 8380 genes, 0.4%	31 out of 8404 genes, 0.4%	1
regulation of nucleotide metabolic process	170 out of 8380 genes, 2.0%	171 out of 8404 genes, 2.0%	1
chromatin modification	170 out of 8380 genes, 2.0%	171 out of 8404 genes, 2.0%	1
regulation of purine nucleotide metabolic process	169 out of 8380 genes, 2.0%	170 out of 8404 genes, 2.0%	1
regulation of cell growth	30 out of 8380 genes, 0.4%	30 out of 8404 genes, 0.4%	1
leukocyte homeostasis	30 out of 8380 genes, 0.4%	30 out of 8404 genes, 0.4%	1
neural tube formation	30 out of 8380 genes, 0.4%	30 out of 8404 genes, 0.4%	1
protein methylation	30 out of 8380 genes, 0.4%	30 out of 8404 genes, 0.4%	1
ensheathment of neurons	30 out of 8380 genes, 0.4%	30 out of 8404 genes, 0.4%	1
coenzyme biosynthetic process	30 out of 8380 genes, 0.4%	30 out of 8404 genes, 0.4%	1
primary neural tube formation	30 out of 8380 genes, 0.4%	30 out of 8404 genes, 0.4%	1
response to amine stimulus	30 out of 8380 genes, 0.4%	30 out of 8404 genes, 0.4%	1
regulation of action potential in neuron	30 out of 8380 genes, 0.4%	30 out of 8404 genes, 0.4%	1
extracellular matrix organization	30 out of 8380 genes, 0.4%	30 out of 8404 genes, 0.4%	1
positive regulation of cell migration	30 out of 8380 genes, 0.4%	30 out of 8404 genes, 0.4%	1
unsaturated fatty acid metabolic process	30 out of 8380 genes, 0.4%	30 out of 8404 genes, 0.4%	1
phosphatidylinositol metabolic process	30 out of 8380 genes, 0.4%	30 out of 8404 genes, 0.4%	1
positive regulation of cellular component movement	30 out of 8380 genes, 0.4%	30 out of 8404 genes, 0.4%	1
sterol homeostasis	30 out of 8380 genes, 0.4%	30 out of 8404 genes, 0.4%	1
positive regulation of cell motility	30 out of 8380 genes, 0.4%	30 out of 8404 genes, 0.4%	1
negative regulation of biological process	829 out of 8380 genes, 9.9%	833 out of 8404 genes, 9.9%	1
cellular component movement	359 out of 8380 genes, 4.3%	361 out of 8404 genes, 4.3%	1
muscle system process	166 out of 8380 genes, 2.0%	167 out of 8404 genes, 2.0%	1
negative regulation of response to stimulus	166 out of 8380 genes, 2.0%	167 out of 8404 genes, 2.0%	1
regulation of response to biotic stimulus	29 out of 8380 genes, 0.3%	29 out of 8404 genes, 0.3%	1
DNA-dependent DNA replication	29 out of 8380 genes, 0.3%	29 out of 8404 genes, 0.3%	1
cell-cell junction assembly	29 out of 8380 genes, 0.3%	29 out of 8404 genes, 0.3%	1
axon guidance	29 out of 8380 genes, 0.3%	29 out of 8404 genes, 0.3%	1
axon ensheathment	29 out of 8380 genes, 0.3%	29 out of 8404 genes, 0.3%	1
detection of chemical stimulus	29 out of 8380 genes, 0.3%	29 out of 8404 genes, 0.3%	1
negative regulation of catabolic process	29 out of 8380 genes, 0.3%	29 out of 8404 genes, 0.3%	1
sterol transport	29 out of 8380 genes, 0.3%	29 out of 8404 genes, 0.3%	1
carbohydrate biosynthetic process	29 out of 8380 genes, 0.3%	29 out of 8404 genes, 0.3%	1
peptidyl-tyrosine phosphorylation	29 out of 8380 genes, 0.3%	29 out of 8404 genes, 0.3%	1
peptidyl-tyrosine modification	29 out of 8380 genes, 0.3%	29 out of 8404 genes, 0.3%	1
central nervous system neuron differentiation	29 out of 8380 genes, 0.3%	29 out of 8404 genes, 0.3%	1
leukocyte chemotaxis	29 out of 8380 genes, 0.3%	29 out of 8404 genes, 0.3%	1
cellular lipid catabolic process	29 out of 8380 genes, 0.3%	29 out of 8404 genes, 0.3%	1
regulation of defense response to virus	29 out of 8380 genes, 0.3%	29 out of 8404 genes, 0.3%	1
cardiac muscle tissue morphogenesis	29 out of 8380 genes, 0.3%	29 out of 8404 genes, 0.3%	1
monovalent inorganic cation homeostasis	29 out of 8380 genes, 0.3%	29 out of 8404 genes, 0.3%	1
cell chemotaxis	29 out of 8380 genes, 0.3%	29 out of 8404 genes, 0.3%	1
pyrimidine-containing compound metabolic process	29 out of 8380 genes, 0.3%	29 out of 8404 genes, 0.3%	1
regulation of organ morphogenesis	29 out of 8380 genes, 0.3%	29 out of 8404 genes, 0.3%	1
cellular developmental process	1080 out of 8380 genes, 12.9%	1085 out of 8404 genes, 12.9%	1
regulation of signal transduction	577 out of 8380 genes, 6.9%	580 out of 8404 genes, 6.9%	1
regulation of body fluid levels	353 out of 8380 genes, 4.2%	355 out of 8404 genes, 4.2%	1
cell fate specification	28 out of 8380 genes, 0.3%	28 out of 8404 genes, 0.3%	1
tissue homeostasis	28 out of 8380 genes, 0.3%	28 out of 8404 genes, 0.3%	1
lymphocyte homeostasis	28 out of 8380 genes, 0.3%	28 out of 8404 genes, 0.3%	1
DNA alkylation	28 out of 8380 genes, 0.3%	28 out of 8404 genes, 0.3%	1
protein deacetylation	28 out of 8380 genes, 0.3%	28 out of 8404 genes, 0.3%	1
establishment or maintenance of cell polarity	28 out of 8380 genes, 0.3%	28 out of 8404 genes, 0.3%	1
tyrosine phosphorylation of STAT protein	28 out of 8380 genes, 0.3%	28 out of 8404 genes, 0.3%	1
positive regulation of organelle organization	28 out of 8380 genes, 0.3%	28 out of 8404 genes, 0.3%	1
regulation of actin filament length	28 out of 8380 genes, 0.3%	28 out of 8404 genes, 0.3%	1
positive regulation of cyclase activity	28 out of 8380 genes, 0.3%	28 out of 8404 genes, 0.3%	1
regulation of cell killing	28 out of 8380 genes, 0.3%	28 out of 8404 genes, 0.3%	1
negative regulation of protein modification process	28 out of 8380 genes, 0.3%	28 out of 8404 genes, 0.3%	1
DNA integrity checkpoint	28 out of 8380 genes, 0.3%	28 out of 8404 genes, 0.3%	1
positive regulation of MAP kinase activity	28 out of 8380 genes, 0.3%	28 out of 8404 genes, 0.3%	1
symbiosis, encompassing mutualism through parasitism	28 out of 8380 genes, 0.3%	28 out of 8404 genes, 0.3%	1
muscle fiber development	28 out of 8380 genes, 0.3%	28 out of 8404 genes, 0.3%	1
cellular component disassembly at cellular level	28 out of 8380 genes, 0.3%	28 out of 8404 genes, 0.3%	1
positive regulation of protein serine/threonine kinase activity	28 out of 8380 genes, 0.3%	28 out of 8404 genes, 0.3%	1
cellular nitrogen compound biosynthetic process	158 out of 8380 genes, 1.9%	159 out of 8404 genes, 1.9%	1
myeloid leukocyte differentiation	27 out of 8380 genes, 0.3%	27 out of 8404 genes, 0.3%	1
negative regulation of immune effector process	27 out of 8380 genes, 0.3%	27 out of 8404 genes, 0.3%	1
positive regulation of myeloid leukocyte differentiation	27 out of 8380 genes, 0.3%	27 out of 8404 genes, 0.3%	1
aminoglycan metabolic process	27 out of 8380 genes, 0.3%	27 out of 8404 genes, 0.3%	1
post-embryonic development	27 out of 8380 genes, 0.3%	27 out of 8404 genes, 0.3%	1
immunoglobulin mediated immune response	27 out of 8380 genes, 0.3%	27 out of 8404 genes, 0.3%	1
cerebral cortex development	27 out of 8380 genes, 0.3%	27 out of 8404 genes, 0.3%	1
lymphocyte costimulation	27 out of 8380 genes, 0.3%	27 out of 8404 genes, 0.3%	1
negative regulation of DNA binding	27 out of 8380 genes, 0.3%	27 out of 8404 genes, 0.3%	1
neural precursor cell proliferation	27 out of 8380 genes, 0.3%	27 out of 8404 genes, 0.3%	1
connective tissue development	27 out of 8380 genes, 0.3%	27 out of 8404 genes, 0.3%	1
system development	1611 out of 8380 genes, 19.2%	1618 out of 8404 genes, 19.3%	1
cell motility	341 out of 8380 genes, 4.1%	343 out of 8404 genes, 4.1%	1
localization of cell	341 out of 8380 genes, 4.1%	343 out of 8404 genes, 4.1%	1
telomere maintenance	26 out of 8380 genes, 0.3%	26 out of 8404 genes, 0.3%	1
negative regulation of protein phosphorylation	26 out of 8380 genes, 0.3%	26 out of 8404 genes, 0.3%	1
epithelial cell development	26 out of 8380 genes, 0.3%	26 out of 8404 genes, 0.3%	1
cardiac chamber development	26 out of 8380 genes, 0.3%	26 out of 8404 genes, 0.3%	1
icosanoid metabolic process	26 out of 8380 genes, 0.3%	26 out of 8404 genes, 0.3%	1
cell recognition	26 out of 8380 genes, 0.3%	26 out of 8404 genes, 0.3%	1
fatty acid catabolic process	26 out of 8380 genes, 0.3%	26 out of 8404 genes, 0.3%	1
negative regulation of phosphorus metabolic process	26 out of 8380 genes, 0.3%	26 out of 8404 genes, 0.3%	1
regulation of glucose transport	26 out of 8380 genes, 0.3%	26 out of 8404 genes, 0.3%	1
nerve development	26 out of 8380 genes, 0.3%	26 out of 8404 genes, 0.3%	1
positive regulation of cellular catabolic process	26 out of 8380 genes, 0.3%	26 out of 8404 genes, 0.3%	1
positive regulation of cell projection organization	26 out of 8380 genes, 0.3%	26 out of 8404 genes, 0.3%	1
cellular response to extracellular stimulus	26 out of 8380 genes, 0.3%	26 out of 8404 genes, 0.3%	1
telomere organization	26 out of 8380 genes, 0.3%	26 out of 8404 genes, 0.3%	1
tetrapyrrole metabolic process	26 out of 8380 genes, 0.3%	26 out of 8404 genes, 0.3%	1
negative regulation of phosphorylation	26 out of 8380 genes, 0.3%	26 out of 8404 genes, 0.3%	1
negative regulation of sequence-specific DNA binding transcription factor activity	26 out of 8380 genes, 0.3%	26 out of 8404 genes, 0.3%	1
positive regulation of growth	26 out of 8380 genes, 0.3%	26 out of 8404 genes, 0.3%	1
negative regulation of phosphate metabolic process	26 out of 8380 genes, 0.3%	26 out of 8404 genes, 0.3%	1
vesicle localization	26 out of 8380 genes, 0.3%	26 out of 8404 genes, 0.3%	1
protein modification by small protein removal	26 out of 8380 genes, 0.3%	26 out of 8404 genes, 0.3%	1
cellular response to external stimulus	26 out of 8380 genes, 0.3%	26 out of 8404 genes, 0.3%	1
monocarboxylic acid catabolic process	26 out of 8380 genes, 0.3%	26 out of 8404 genes, 0.3%	1
DNA metabolic process	339 out of 8380 genes, 4.0%	341 out of 8404 genes, 4.1%	1
regulation of leukocyte mediated cytotoxicity	25 out of 8380 genes, 0.3%	25 out of 8404 genes, 0.3%	1
regulation of leukocyte migration	25 out of 8380 genes, 0.3%	25 out of 8404 genes, 0.3%	1
porphyrin-containing compound metabolic process	25 out of 8380 genes, 0.3%	25 out of 8404 genes, 0.3%	1
digestion	25 out of 8380 genes, 0.3%	25 out of 8404 genes, 0.3%	1
actin polymerization or depolymerization	25 out of 8380 genes, 0.3%	25 out of 8404 genes, 0.3%	1
phospholipid biosynthetic process	25 out of 8380 genes, 0.3%	25 out of 8404 genes, 0.3%	1
positive regulation of cell development	25 out of 8380 genes, 0.3%	25 out of 8404 genes, 0.3%	1
regulation of gliogenesis	25 out of 8380 genes, 0.3%	25 out of 8404 genes, 0.3%	1
positive regulation of Wnt receptor signaling pathway	25 out of 8380 genes, 0.3%	25 out of 8404 genes, 0.3%	1
negative regulation of cell projection organization	25 out of 8380 genes, 0.3%	25 out of 8404 genes, 0.3%	1
glycerophospholipid biosynthetic process	25 out of 8380 genes, 0.3%	25 out of 8404 genes, 0.3%	1
digestive tract development	25 out of 8380 genes, 0.3%	25 out of 8404 genes, 0.3%	1
digestive system development	25 out of 8380 genes, 0.3%	25 out of 8404 genes, 0.3%	1
cell activation	334 out of 8380 genes, 4.0%	336 out of 8404 genes, 4.0%	1
RNA metabolic process	782 out of 8380 genes, 9.3%	786 out of 8404 genes, 9.4%	1
DNA damage checkpoint	24 out of 8380 genes, 0.3%	24 out of 8404 genes, 0.3%	1
blastocyst development	24 out of 8380 genes, 0.3%	24 out of 8404 genes, 0.3%	1
production of molecular mediator of immune response	24 out of 8380 genes, 0.3%	24 out of 8404 genes, 0.3%	1
tRNA aminoacylation for protein translation	24 out of 8380 genes, 0.3%	24 out of 8404 genes, 0.3%	1
oxidoreduction coenzyme metabolic process	24 out of 8380 genes, 0.3%	24 out of 8404 genes, 0.3%	1
mesoderm development	24 out of 8380 genes, 0.3%	24 out of 8404 genes, 0.3%	1
cyclic nucleotide metabolic process	24 out of 8380 genes, 0.3%	24 out of 8404 genes, 0.3%	1
dorsal/ventral pattern formation	24 out of 8380 genes, 0.3%	24 out of 8404 genes, 0.3%	1
regulation of endothelial cell migration	24 out of 8380 genes, 0.3%	24 out of 8404 genes, 0.3%	1
negative regulation of cell cycle process	24 out of 8380 genes, 0.3%	24 out of 8404 genes, 0.3%	1
diterpenoid metabolic process	24 out of 8380 genes, 0.3%	24 out of 8404 genes, 0.3%	1
endosomal transport	24 out of 8380 genes, 0.3%	24 out of 8404 genes, 0.3%	1
phenol-containing compound metabolic process	24 out of 8380 genes, 0.3%	24 out of 8404 genes, 0.3%	1
metencephalon development	24 out of 8380 genes, 0.3%	24 out of 8404 genes, 0.3%	1
regulation of cyclic nucleotide metabolic process	24 out of 8380 genes, 0.3%	24 out of 8404 genes, 0.3%	1
positive regulation of cyclic nucleotide metabolic process	24 out of 8380 genes, 0.3%	24 out of 8404 genes, 0.3%	1
regulation of cyclic nucleotide biosynthetic process	24 out of 8380 genes, 0.3%	24 out of 8404 genes, 0.3%	1
positive regulation of cyclic nucleotide biosynthetic process	24 out of 8380 genes, 0.3%	24 out of 8404 genes, 0.3%	1
regulation of nucleotide biosynthetic process	24 out of 8380 genes, 0.3%	24 out of 8404 genes, 0.3%	1
positive regulation of nucleotide biosynthetic process	24 out of 8380 genes, 0.3%	24 out of 8404 genes, 0.3%	1
regulation of cAMP metabolic process	24 out of 8380 genes, 0.3%	24 out of 8404 genes, 0.3%	1
positive regulation of cAMP metabolic process	24 out of 8380 genes, 0.3%	24 out of 8404 genes, 0.3%	1
regulation of cAMP biosynthetic process	24 out of 8380 genes, 0.3%	24 out of 8404 genes, 0.3%	1
positive regulation of cAMP biosynthetic process	24 out of 8380 genes, 0.3%	24 out of 8404 genes, 0.3%	1
membrane protein proteolysis	24 out of 8380 genes, 0.3%	24 out of 8404 genes, 0.3%	1
regulation of T cell proliferation	24 out of 8380 genes, 0.3%	24 out of 8404 genes, 0.3%	1
amino acid activation	24 out of 8380 genes, 0.3%	24 out of 8404 genes, 0.3%	1
tRNA aminoacylation	24 out of 8380 genes, 0.3%	24 out of 8404 genes, 0.3%	1
pigmentation	24 out of 8380 genes, 0.3%	24 out of 8404 genes, 0.3%	1
regulation of adenylate cyclase activity	24 out of 8380 genes, 0.3%	24 out of 8404 genes, 0.3%	1
positive regulation of adenylate cyclase activity	24 out of 8380 genes, 0.3%	24 out of 8404 genes, 0.3%	1
positive regulation of nucleotide metabolic process	24 out of 8380 genes, 0.3%	24 out of 8404 genes, 0.3%	1
cartilage development	24 out of 8380 genes, 0.3%	24 out of 8404 genes, 0.3%	1
regulation of lyase activity	24 out of 8380 genes, 0.3%	24 out of 8404 genes, 0.3%	1
positive regulation of lyase activity	24 out of 8380 genes, 0.3%	24 out of 8404 genes, 0.3%	1
regulation of purine nucleotide biosynthetic process	24 out of 8380 genes, 0.3%	24 out of 8404 genes, 0.3%	1
positive regulation of purine nucleotide biosynthetic process	24 out of 8380 genes, 0.3%	24 out of 8404 genes, 0.3%	1
positive regulation of purine nucleotide metabolic process	24 out of 8380 genes, 0.3%	24 out of 8404 genes, 0.3%	1
monosaccharide metabolic process	147 out of 8380 genes, 1.8%	148 out of 8404 genes, 1.8%	1
regulation of nucleotide catabolic process	146 out of 8380 genes, 1.7%	147 out of 8404 genes, 1.7%	1
regulation of purine nucleotide catabolic process	146 out of 8380 genes, 1.7%	147 out of 8404 genes, 1.7%	1
regulation of cellular localization	145 out of 8380 genes, 1.7%	146 out of 8404 genes, 1.7%	1
neurogenesis	324 out of 8380 genes, 3.9%	326 out of 8404 genes, 3.9%	1
hair follicle development	23 out of 8380 genes, 0.3%	23 out of 8404 genes, 0.3%	1
regulation of systemic arterial blood pressure mediated by a chemical signal	23 out of 8380 genes, 0.3%	23 out of 8404 genes, 0.3%	1
embryonic heart tube morphogenesis	23 out of 8380 genes, 0.3%	23 out of 8404 genes, 0.3%	1
glycolipid metabolic process	23 out of 8380 genes, 0.3%	23 out of 8404 genes, 0.3%	1
ER-nucleus signaling pathway	23 out of 8380 genes, 0.3%	23 out of 8404 genes, 0.3%	1
circadian rhythm	23 out of 8380 genes, 0.3%	23 out of 8404 genes, 0.3%	1
induction of apoptosis by intracellular signals	23 out of 8380 genes, 0.3%	23 out of 8404 genes, 0.3%	1
secondary metabolic process	23 out of 8380 genes, 0.3%	23 out of 8404 genes, 0.3%	1
spinal cord development	23 out of 8380 genes, 0.3%	23 out of 8404 genes, 0.3%	1
negative regulation of response to external stimulus	23 out of 8380 genes, 0.3%	23 out of 8404 genes, 0.3%	1
embryonic heart tube development	23 out of 8380 genes, 0.3%	23 out of 8404 genes, 0.3%	1
ATP-dependent chromatin remodeling	23 out of 8380 genes, 0.3%	23 out of 8404 genes, 0.3%	1
regulation of protein complex assembly	23 out of 8380 genes, 0.3%	23 out of 8404 genes, 0.3%	1
histone exchange	23 out of 8380 genes, 0.3%	23 out of 8404 genes, 0.3%	1
cell maturation	23 out of 8380 genes, 0.3%	23 out of 8404 genes, 0.3%	1
positive regulation of leukocyte proliferation	23 out of 8380 genes, 0.3%	23 out of 8404 genes, 0.3%	1
reactive oxygen species metabolic process	23 out of 8380 genes, 0.3%	23 out of 8404 genes, 0.3%	1
regulation of cellular protein metabolic process	322 out of 8380 genes, 3.8%	324 out of 8404 genes, 3.9%	1
hexose metabolic process	143 out of 8380 genes, 1.7%	144 out of 8404 genes, 1.7%	1
regulation of transport	319 out of 8380 genes, 3.8%	321 out of 8404 genes, 3.8%	1
ribonucleotide metabolic process	318 out of 8380 genes, 3.8%	320 out of 8404 genes, 3.8%	1
protein polyubiquitination	22 out of 8380 genes, 0.3%	22 out of 8404 genes, 0.3%	1
nucleotide-excision repair	22 out of 8380 genes, 0.3%	22 out of 8404 genes, 0.3%	1
ceramide metabolic process	22 out of 8380 genes, 0.3%	22 out of 8404 genes, 0.3%	1
membrane budding	22 out of 8380 genes, 0.3%	22 out of 8404 genes, 0.3%	1
visual behavior	22 out of 8380 genes, 0.3%	22 out of 8404 genes, 0.3%	1
regulation of actin polymerization or depolymerization	22 out of 8380 genes, 0.3%	22 out of 8404 genes, 0.3%	1
detection of abiotic stimulus	22 out of 8380 genes, 0.3%	22 out of 8404 genes, 0.3%	1
regulation of phosphatase activity	22 out of 8380 genes, 0.3%	22 out of 8404 genes, 0.3%	1
energy coupled proton transport, against electrochemical gradient	22 out of 8380 genes, 0.3%	22 out of 8404 genes, 0.3%	1
proton transport	22 out of 8380 genes, 0.3%	22 out of 8404 genes, 0.3%	1
histone methylation	22 out of 8380 genes, 0.3%	22 out of 8404 genes, 0.3%	1
regulation of steroid metabolic process	22 out of 8380 genes, 0.3%	22 out of 8404 genes, 0.3%	1
cranial nerve development	22 out of 8380 genes, 0.3%	22 out of 8404 genes, 0.3%	1
BMP signaling pathway	22 out of 8380 genes, 0.3%	22 out of 8404 genes, 0.3%	1
regulation of B cell proliferation	22 out of 8380 genes, 0.3%	22 out of 8404 genes, 0.3%	1
positive regulation of cell killing	22 out of 8380 genes, 0.3%	22 out of 8404 genes, 0.3%	1
regulation of dephosphorylation	22 out of 8380 genes, 0.3%	22 out of 8404 genes, 0.3%	1
positive regulation of cytoskeleton organization	22 out of 8380 genes, 0.3%	22 out of 8404 genes, 0.3%	1
localization	2127 out of 8380 genes, 25.4%	2136 out of 8404 genes, 25.4%	1
purine ribonucleotide metabolic process	313 out of 8380 genes, 3.7%	315 out of 8404 genes, 3.7%	1
negative regulation of cell communication	137 out of 8380 genes, 1.6%	138 out of 8404 genes, 1.6%	1
G1/S transition of mitotic cell cycle	21 out of 8380 genes, 0.3%	21 out of 8404 genes, 0.2%	1
activation of MAPK activity	21 out of 8380 genes, 0.3%	21 out of 8404 genes, 0.2%	1
sister chromatid segregation	21 out of 8380 genes, 0.3%	21 out of 8404 genes, 0.2%	1
cell activation involved in immune response	21 out of 8380 genes, 0.3%	21 out of 8404 genes, 0.2%	1
leukocyte activation involved in immune response	21 out of 8380 genes, 0.3%	21 out of 8404 genes, 0.2%	1
positive regulation of leukocyte migration	21 out of 8380 genes, 0.3%	21 out of 8404 genes, 0.2%	1
proteoglycan metabolic process	21 out of 8380 genes, 0.3%	21 out of 8404 genes, 0.2%	1
vesicle coating	21 out of 8380 genes, 0.3%	21 out of 8404 genes, 0.2%	1
vacuole organization	21 out of 8380 genes, 0.3%	21 out of 8404 genes, 0.2%	1
cellular amino acid catabolic process	21 out of 8380 genes, 0.3%	21 out of 8404 genes, 0.2%	1
cyclic nucleotide biosynthetic process	21 out of 8380 genes, 0.3%	21 out of 8404 genes, 0.2%	1
epidermal cell differentiation	21 out of 8380 genes, 0.3%	21 out of 8404 genes, 0.2%	1
negative regulation of cell development	21 out of 8380 genes, 0.3%	21 out of 8404 genes, 0.2%	1
glucose transport	21 out of 8380 genes, 0.3%	21 out of 8404 genes, 0.2%	1
pyridine nucleotide metabolic process	21 out of 8380 genes, 0.3%	21 out of 8404 genes, 0.2%	1
positive regulation of mononuclear cell proliferation	21 out of 8380 genes, 0.3%	21 out of 8404 genes, 0.2%	1
macromolecular complex disassembly	21 out of 8380 genes, 0.3%	21 out of 8404 genes, 0.2%	1
cellular hormone metabolic process	21 out of 8380 genes, 0.3%	21 out of 8404 genes, 0.2%	1
response to drug	21 out of 8380 genes, 0.3%	21 out of 8404 genes, 0.2%	1
regulation of B cell differentiation	21 out of 8380 genes, 0.3%	21 out of 8404 genes, 0.2%	1
positive regulation of T cell differentiation	21 out of 8380 genes, 0.3%	21 out of 8404 genes, 0.2%	1
positive regulation of lymphocyte differentiation	21 out of 8380 genes, 0.3%	21 out of 8404 genes, 0.2%	1
nicotinamide nucleotide metabolic process	21 out of 8380 genes, 0.3%	21 out of 8404 genes, 0.2%	1
alpha-beta T cell activation	21 out of 8380 genes, 0.3%	21 out of 8404 genes, 0.2%	1
regulation of protein secretion	21 out of 8380 genes, 0.3%	21 out of 8404 genes, 0.2%	1
pyridine-containing compound metabolic process	21 out of 8380 genes, 0.3%	21 out of 8404 genes, 0.2%	1
nucleoside triphosphate metabolic process	307 out of 8380 genes, 3.7%	309 out of 8404 genes, 3.7%	1
polysaccharide biosynthetic process	20 out of 8380 genes, 0.2%	20 out of 8404 genes, 0.2%	1
cell killing	20 out of 8380 genes, 0.2%	20 out of 8404 genes, 0.2%	1
regulation of cell-matrix adhesion	20 out of 8380 genes, 0.2%	20 out of 8404 genes, 0.2%	1
chondrocyte differentiation	20 out of 8380 genes, 0.2%	20 out of 8404 genes, 0.2%	1
humoral immune response mediated by circulating immunoglobulin	20 out of 8380 genes, 0.2%	20 out of 8404 genes, 0.2%	1
regulation of production of molecular mediator of immune response	20 out of 8380 genes, 0.2%	20 out of 8404 genes, 0.2%	1
regulation of DNA replication	20 out of 8380 genes, 0.2%	20 out of 8404 genes, 0.2%	1
translational initiation	20 out of 8380 genes, 0.2%	20 out of 8404 genes, 0.2%	1
regulation of translation	20 out of 8380 genes, 0.2%	20 out of 8404 genes, 0.2%	1
phagocytosis	20 out of 8380 genes, 0.2%	20 out of 8404 genes, 0.2%	1
spindle organization	20 out of 8380 genes, 0.2%	20 out of 8404 genes, 0.2%	1
mating	20 out of 8380 genes, 0.2%	20 out of 8404 genes, 0.2%	1
C21-steroid hormone metabolic process	20 out of 8380 genes, 0.2%	20 out of 8404 genes, 0.2%	1
regulation of smoothened signaling pathway	20 out of 8380 genes, 0.2%	20 out of 8404 genes, 0.2%	1
nucleoside metabolic process	20 out of 8380 genes, 0.2%	20 out of 8404 genes, 0.2%	1
positive regulation of peptidase activity	20 out of 8380 genes, 0.2%	20 out of 8404 genes, 0.2%	1
fatty acid transport	20 out of 8380 genes, 0.2%	20 out of 8404 genes, 0.2%	1
natural killer cell activation	20 out of 8380 genes, 0.2%	20 out of 8404 genes, 0.2%	1
lipid modification	20 out of 8380 genes, 0.2%	20 out of 8404 genes, 0.2%	1
cardiac cell differentiation	20 out of 8380 genes, 0.2%	20 out of 8404 genes, 0.2%	1
non-canonical Wnt receptor signaling pathway	20 out of 8380 genes, 0.2%	20 out of 8404 genes, 0.2%	1
regulation of transcription factor import into nucleus	20 out of 8380 genes, 0.2%	20 out of 8404 genes, 0.2%	1
regulation of generation of precursor metabolites and energy	20 out of 8380 genes, 0.2%	20 out of 8404 genes, 0.2%	1
multicellular organismal metabolic process	20 out of 8380 genes, 0.2%	20 out of 8404 genes, 0.2%	1
multicellular organismal macromolecule metabolic process	20 out of 8380 genes, 0.2%	20 out of 8404 genes, 0.2%	1
fat cell differentiation	20 out of 8380 genes, 0.2%	20 out of 8404 genes, 0.2%	1
cAMP metabolic process	20 out of 8380 genes, 0.2%	20 out of 8404 genes, 0.2%	1
regulation of lipid biosynthetic process	20 out of 8380 genes, 0.2%	20 out of 8404 genes, 0.2%	1
mesoderm morphogenesis	20 out of 8380 genes, 0.2%	20 out of 8404 genes, 0.2%	1
regulation of skeletal muscle tissue development	20 out of 8380 genes, 0.2%	20 out of 8404 genes, 0.2%	1
regulation of coagulation	20 out of 8380 genes, 0.2%	20 out of 8404 genes, 0.2%	1
endocrine process	20 out of 8380 genes, 0.2%	20 out of 8404 genes, 0.2%	1
behavioral interaction between organisms	20 out of 8380 genes, 0.2%	20 out of 8404 genes, 0.2%	1
cellular response to growth factor stimulus	20 out of 8380 genes, 0.2%	20 out of 8404 genes, 0.2%	1
cation transport	305 out of 8380 genes, 3.6%	307 out of 8404 genes, 3.7%	1
hemostasis	305 out of 8380 genes, 3.6%	307 out of 8404 genes, 3.7%	1
purine nucleoside triphosphate metabolic process	304 out of 8380 genes, 3.6%	306 out of 8404 genes, 3.6%	1
negative regulation of signaling	132 out of 8380 genes, 1.6%	133 out of 8404 genes, 1.6%	1
ribonucleoside triphosphate metabolic process	302 out of 8380 genes, 3.6%	304 out of 8404 genes, 3.6%	1
heterocycle biosynthetic process	131 out of 8380 genes, 1.6%	132 out of 8404 genes, 1.6%	1
pancreas development	131 out of 8380 genes, 1.6%	132 out of 8404 genes, 1.6%	1
purine ribonucleoside triphosphate metabolic process	301 out of 8380 genes, 3.6%	303 out of 8404 genes, 3.6%	1
response to bacterium	130 out of 8380 genes, 1.6%	131 out of 8404 genes, 1.6%	1
regulation of cyclin-dependent protein kinase activity	19 out of 8380 genes, 0.2%	19 out of 8404 genes, 0.2%	1
retinoid metabolic process	19 out of 8380 genes, 0.2%	19 out of 8404 genes, 0.2%	1
positive regulation of leukocyte mediated cytotoxicity	19 out of 8380 genes, 0.2%	19 out of 8404 genes, 0.2%	1
regulation of systemic arterial blood pressure by hormone	19 out of 8380 genes, 0.2%	19 out of 8404 genes, 0.2%	1
regulation of leukocyte chemotaxis	19 out of 8380 genes, 0.2%	19 out of 8404 genes, 0.2%	1
renal system process	19 out of 8380 genes, 0.2%	19 out of 8404 genes, 0.2%	1
cardiac chamber morphogenesis	19 out of 8380 genes, 0.2%	19 out of 8404 genes, 0.2%	1
amino sugar metabolic process	19 out of 8380 genes, 0.2%	19 out of 8404 genes, 0.2%	1
regulation of DNA repair	19 out of 8380 genes, 0.2%	19 out of 8404 genes, 0.2%	1
peptide metabolic process	19 out of 8380 genes, 0.2%	19 out of 8404 genes, 0.2%	1
fatty acid biosynthetic process	19 out of 8380 genes, 0.2%	19 out of 8404 genes, 0.2%	1
sodium ion transport	19 out of 8380 genes, 0.2%	19 out of 8404 genes, 0.2%	1
nucleus organization	19 out of 8380 genes, 0.2%	19 out of 8404 genes, 0.2%	1
neuron-neuron synaptic transmission	19 out of 8380 genes, 0.2%	19 out of 8404 genes, 0.2%	1
aerobic respiration	19 out of 8380 genes, 0.2%	19 out of 8404 genes, 0.2%	1
muscle cell migration	19 out of 8380 genes, 0.2%	19 out of 8404 genes, 0.2%	1
organic anion transport	19 out of 8380 genes, 0.2%	19 out of 8404 genes, 0.2%	1
polyol metabolic process	19 out of 8380 genes, 0.2%	19 out of 8404 genes, 0.2%	1
microspike assembly	19 out of 8380 genes, 0.2%	19 out of 8404 genes, 0.2%	1
cholesterol transport	19 out of 8380 genes, 0.2%	19 out of 8404 genes, 0.2%	1
biomineral tissue development	19 out of 8380 genes, 0.2%	19 out of 8404 genes, 0.2%	1
cellular response to nutrient levels	19 out of 8380 genes, 0.2%	19 out of 8404 genes, 0.2%	1
collagen metabolic process	19 out of 8380 genes, 0.2%	19 out of 8404 genes, 0.2%	1
mechanoreceptor differentiation	19 out of 8380 genes, 0.2%	19 out of 8404 genes, 0.2%	1
negative regulation of MAPK cascade	19 out of 8380 genes, 0.2%	19 out of 8404 genes, 0.2%	1
intermediate filament-based process	19 out of 8380 genes, 0.2%	19 out of 8404 genes, 0.2%	1
intermediate filament cytoskeleton organization	19 out of 8380 genes, 0.2%	19 out of 8404 genes, 0.2%	1
DNA conformation change	19 out of 8380 genes, 0.2%	19 out of 8404 genes, 0.2%	1
regulation of response to DNA damage stimulus	19 out of 8380 genes, 0.2%	19 out of 8404 genes, 0.2%	1
positive regulation of metabolic process	298 out of 8380 genes, 3.6%	300 out of 8404 genes, 3.6%	1
negative regulation of signal transduction	128 out of 8380 genes, 1.5%	129 out of 8404 genes, 1.5%	1
regulation of GTP catabolic process	128 out of 8380 genes, 1.5%	129 out of 8404 genes, 1.5%	1
regulation of cell development	128 out of 8380 genes, 1.5%	129 out of 8404 genes, 1.5%	1
regulation of protein modification process	296 out of 8380 genes, 3.5%	298 out of 8404 genes, 3.5%	1
transmembrane receptor protein tyrosine kinase signaling pathway	295 out of 8380 genes, 3.5%	297 out of 8404 genes, 3.5%	1
regulation of multicellular organismal development	295 out of 8380 genes, 3.5%	297 out of 8404 genes, 3.5%	1
system process	966 out of 8380 genes, 11.5%	971 out of 8404 genes, 11.6%	1
defense response	294 out of 8380 genes, 3.5%	296 out of 8404 genes, 3.5%	1
generation of neurons	294 out of 8380 genes, 3.5%	296 out of 8404 genes, 3.5%	1
regulation of DNA recombination	18 out of 8380 genes, 0.2%	18 out of 8404 genes, 0.2%	1
regulation of cytokine-mediated signaling pathway	18 out of 8380 genes, 0.2%	18 out of 8404 genes, 0.2%	1
negative regulation of leukocyte activation	18 out of 8380 genes, 0.2%	18 out of 8404 genes, 0.2%	1
cardiac ventricle development	18 out of 8380 genes, 0.2%	18 out of 8404 genes, 0.2%	1
mitochondrial transport	18 out of 8380 genes, 0.2%	18 out of 8404 genes, 0.2%	1
striated muscle contraction	18 out of 8380 genes, 0.2%	18 out of 8404 genes, 0.2%	1
microtubule-based movement	18 out of 8380 genes, 0.2%	18 out of 8404 genes, 0.2%	1
fibroblast growth factor receptor signaling pathway	18 out of 8380 genes, 0.2%	18 out of 8404 genes, 0.2%	1
response to UV	18 out of 8380 genes, 0.2%	18 out of 8404 genes, 0.2%	1
embryonic pattern specification	18 out of 8380 genes, 0.2%	18 out of 8404 genes, 0.2%	1
positive regulation of glucose transport	18 out of 8380 genes, 0.2%	18 out of 8404 genes, 0.2%	1
regulation of glucose metabolic process	18 out of 8380 genes, 0.2%	18 out of 8404 genes, 0.2%	1
smooth muscle cell migration	18 out of 8380 genes, 0.2%	18 out of 8404 genes, 0.2%	1
organic alcohol transport	18 out of 8380 genes, 0.2%	18 out of 8404 genes, 0.2%	1
regulation of vasoconstriction	18 out of 8380 genes, 0.2%	18 out of 8404 genes, 0.2%	1
glial cell development	18 out of 8380 genes, 0.2%	18 out of 8404 genes, 0.2%	1
digestive system process	18 out of 8380 genes, 0.2%	18 out of 8404 genes, 0.2%	1
actomyosin structure organization	18 out of 8380 genes, 0.2%	18 out of 8404 genes, 0.2%	1
negative regulation of defense response	18 out of 8380 genes, 0.2%	18 out of 8404 genes, 0.2%	1
cellular macromolecular complex disassembly	18 out of 8380 genes, 0.2%	18 out of 8404 genes, 0.2%	1
positive regulation of T cell proliferation	18 out of 8380 genes, 0.2%	18 out of 8404 genes, 0.2%	1
pigment metabolic process	18 out of 8380 genes, 0.2%	18 out of 8404 genes, 0.2%	1
response to alkaloid	18 out of 8380 genes, 0.2%	18 out of 8404 genes, 0.2%	1
regulation of RNA stability	18 out of 8380 genes, 0.2%	18 out of 8404 genes, 0.2%	1
cellular response to fibroblast growth factor stimulus	18 out of 8380 genes, 0.2%	18 out of 8404 genes, 0.2%	1
stem cell differentiation	18 out of 8380 genes, 0.2%	18 out of 8404 genes, 0.2%	1
positive regulation of lymphocyte proliferation	18 out of 8380 genes, 0.2%	18 out of 8404 genes, 0.2%	1
regulation of cytokine secretion	18 out of 8380 genes, 0.2%	18 out of 8404 genes, 0.2%	1
negative regulation of cell activation	18 out of 8380 genes, 0.2%	18 out of 8404 genes, 0.2%	1
maintenance of location	18 out of 8380 genes, 0.2%	18 out of 8404 genes, 0.2%	1
G1 phase	18 out of 8380 genes, 0.2%	18 out of 8404 genes, 0.2%	1
interaction with host	18 out of 8380 genes, 0.2%	18 out of 8404 genes, 0.2%	1
regulation of response to cytokine stimulus	18 out of 8380 genes, 0.2%	18 out of 8404 genes, 0.2%	1
regulation of wound healing	18 out of 8380 genes, 0.2%	18 out of 8404 genes, 0.2%	1
demethylation	18 out of 8380 genes, 0.2%	18 out of 8404 genes, 0.2%	1
response to fibroblast growth factor stimulus	18 out of 8380 genes, 0.2%	18 out of 8404 genes, 0.2%	1
regulation of phosphate metabolic process	292 out of 8380 genes, 3.5%	294 out of 8404 genes, 3.5%	1
regulation of phosphorus metabolic process	292 out of 8380 genes, 3.5%	294 out of 8404 genes, 3.5%	1
neurological system process	718 out of 8380 genes, 8.6%	722 out of 8404 genes, 8.6%	1
regulation of GTPase activity	123 out of 8380 genes, 1.5%	124 out of 8404 genes, 1.5%	1
regulation of lymphocyte activation	123 out of 8380 genes, 1.5%	124 out of 8404 genes, 1.5%	1
very long-chain fatty acid metabolic process	17 out of 8380 genes, 0.2%	17 out of 8404 genes, 0.2%	1
lymphocyte activation involved in immune response	17 out of 8380 genes, 0.2%	17 out of 8404 genes, 0.2%	1
positive regulation of leukocyte chemotaxis	17 out of 8380 genes, 0.2%	17 out of 8404 genes, 0.2%	1
regulation of organ formation	17 out of 8380 genes, 0.2%	17 out of 8404 genes, 0.2%	1
cAMP biosynthetic process	17 out of 8380 genes, 0.2%	17 out of 8404 genes, 0.2%	1
pyrimidine nucleotide metabolic process	17 out of 8380 genes, 0.2%	17 out of 8404 genes, 0.2%	1
catecholamine metabolic process	17 out of 8380 genes, 0.2%	17 out of 8404 genes, 0.2%	1
response to osmotic stress	17 out of 8380 genes, 0.2%	17 out of 8404 genes, 0.2%	1
negative regulation of cell adhesion	17 out of 8380 genes, 0.2%	17 out of 8404 genes, 0.2%	1
female gamete generation	17 out of 8380 genes, 0.2%	17 out of 8404 genes, 0.2%	1
protein dealkylation	17 out of 8380 genes, 0.2%	17 out of 8404 genes, 0.2%	1
catechol-containing compound metabolic process	17 out of 8380 genes, 0.2%	17 out of 8404 genes, 0.2%	1
post-embryonic morphogenesis	17 out of 8380 genes, 0.2%	17 out of 8404 genes, 0.2%	1
drug transport	17 out of 8380 genes, 0.2%	17 out of 8404 genes, 0.2%	1
regulation of lipid transport	17 out of 8380 genes, 0.2%	17 out of 8404 genes, 0.2%	1
diol metabolic process	17 out of 8380 genes, 0.2%	17 out of 8404 genes, 0.2%	1
regulation of mRNA stability	17 out of 8380 genes, 0.2%	17 out of 8404 genes, 0.2%	1
detection of stimulus involved in sensory perception	17 out of 8380 genes, 0.2%	17 out of 8404 genes, 0.2%	1
positive regulation of secretion	17 out of 8380 genes, 0.2%	17 out of 8404 genes, 0.2%	1
establishment of vesicle localization	17 out of 8380 genes, 0.2%	17 out of 8404 genes, 0.2%	1
foam cell differentiation	17 out of 8380 genes, 0.2%	17 out of 8404 genes, 0.2%	1
cell migration	285 out of 8380 genes, 3.4%	287 out of 8404 genes, 3.4%	1
exocytosis	121 out of 8380 genes, 1.4%	122 out of 8404 genes, 1.5%	1
nucleobase-containing compound biosynthetic process	121 out of 8380 genes, 1.4%	122 out of 8404 genes, 1.5%	1
response to cytokine stimulus	120 out of 8380 genes, 1.4%	121 out of 8404 genes, 1.4%	1
response to peptide hormone stimulus	120 out of 8380 genes, 1.4%	121 out of 8404 genes, 1.4%	1
organophosphate metabolic process	118 out of 8380 genes, 1.4%	119 out of 8404 genes, 1.4%	1
mitotic sister chromatid segregation	16 out of 8380 genes, 0.2%	16 out of 8404 genes, 0.2%	1
nuclear-transcribed mRNA catabolic process, deadenylation-dependent decay	16 out of 8380 genes, 0.2%	16 out of 8404 genes, 0.2%	1
metanephros development	16 out of 8380 genes, 0.2%	16 out of 8404 genes, 0.2%	1
mesoderm formation	16 out of 8380 genes, 0.2%	16 out of 8404 genes, 0.2%	1
somatic diversification of immune receptors	16 out of 8380 genes, 0.2%	16 out of 8404 genes, 0.2%	1
regulation of leukocyte mediated immunity	16 out of 8380 genes, 0.2%	16 out of 8404 genes, 0.2%	1
regulation of adaptive immune response	16 out of 8380 genes, 0.2%	16 out of 8404 genes, 0.2%	1
regulation of adaptive immune response based on somatic recombination of immune receptors built from immunoglobulin superfamily domains	16 out of 8380 genes, 0.2%	16 out of 8404 genes, 0.2%	1
protein demethylation	16 out of 8380 genes, 0.2%	16 out of 8404 genes, 0.2%	1
protein targeting to membrane	16 out of 8380 genes, 0.2%	16 out of 8404 genes, 0.2%	1
acyl-CoA metabolic process	16 out of 8380 genes, 0.2%	16 out of 8404 genes, 0.2%	1
ATP biosynthetic process	16 out of 8380 genes, 0.2%	16 out of 8404 genes, 0.2%	1
complement activation	16 out of 8380 genes, 0.2%	16 out of 8404 genes, 0.2%	1
cellular amino acid biosynthetic process	16 out of 8380 genes, 0.2%	16 out of 8404 genes, 0.2%	1
aromatic amino acid family metabolic process	16 out of 8380 genes, 0.2%	16 out of 8404 genes, 0.2%	1
positive regulation of gene expression	16 out of 8380 genes, 0.2%	16 out of 8404 genes, 0.2%	1
macrophage derived foam cell differentiation	16 out of 8380 genes, 0.2%	16 out of 8404 genes, 0.2%	1
response to isoquinoline alkaloid	16 out of 8380 genes, 0.2%	16 out of 8404 genes, 0.2%	1
fatty acid oxidation	16 out of 8380 genes, 0.2%	16 out of 8404 genes, 0.2%	1
cell differentiation in spinal cord	16 out of 8380 genes, 0.2%	16 out of 8404 genes, 0.2%	1
limbic system development	16 out of 8380 genes, 0.2%	16 out of 8404 genes, 0.2%	1
regulation of proteolysis	16 out of 8380 genes, 0.2%	16 out of 8404 genes, 0.2%	1
regulation of blood coagulation	16 out of 8380 genes, 0.2%	16 out of 8404 genes, 0.2%	1
mammary gland development	16 out of 8380 genes, 0.2%	16 out of 8404 genes, 0.2%	1
regeneration	16 out of 8380 genes, 0.2%	16 out of 8404 genes, 0.2%	1
RNA 3'-end processing	16 out of 8380 genes, 0.2%	16 out of 8404 genes, 0.2%	1
response to lipopolysaccharide	16 out of 8380 genes, 0.2%	16 out of 8404 genes, 0.2%	1
response to retinoic acid	16 out of 8380 genes, 0.2%	16 out of 8404 genes, 0.2%	1
lipid oxidation	16 out of 8380 genes, 0.2%	16 out of 8404 genes, 0.2%	1
fatty-acyl-CoA metabolic process	16 out of 8380 genes, 0.2%	16 out of 8404 genes, 0.2%	1
thioester metabolic process	16 out of 8380 genes, 0.2%	16 out of 8404 genes, 0.2%	1
wound healing	16 out of 8380 genes, 0.2%	16 out of 8404 genes, 0.2%	1
neuron maturation	16 out of 8380 genes, 0.2%	16 out of 8404 genes, 0.2%	1
protein complex disassembly	16 out of 8380 genes, 0.2%	16 out of 8404 genes, 0.2%	1
cellular component maintenance	16 out of 8380 genes, 0.2%	16 out of 8404 genes, 0.2%	1
T cell selection	16 out of 8380 genes, 0.2%	16 out of 8404 genes, 0.2%	1
regulation of glial cell differentiation	16 out of 8380 genes, 0.2%	16 out of 8404 genes, 0.2%	1
positive regulation of lipid metabolic process	16 out of 8380 genes, 0.2%	16 out of 8404 genes, 0.2%	1
development of primary female sexual characteristics	16 out of 8380 genes, 0.2%	16 out of 8404 genes, 0.2%	1
alpha-beta T cell differentiation	16 out of 8380 genes, 0.2%	16 out of 8404 genes, 0.2%	1
female sex differentiation	16 out of 8380 genes, 0.2%	16 out of 8404 genes, 0.2%	1
developmental cell growth	16 out of 8380 genes, 0.2%	16 out of 8404 genes, 0.2%	1
regulation of skeletal muscle fiber development	16 out of 8380 genes, 0.2%	16 out of 8404 genes, 0.2%	1
regulation of epithelial cell proliferation	16 out of 8380 genes, 0.2%	16 out of 8404 genes, 0.2%	1
positive regulation of neurogenesis	16 out of 8380 genes, 0.2%	16 out of 8404 genes, 0.2%	1
regulation of viral reproduction	16 out of 8380 genes, 0.2%	16 out of 8404 genes, 0.2%	1
regulation of striated muscle cell differentiation	16 out of 8380 genes, 0.2%	16 out of 8404 genes, 0.2%	1
mammary gland epithelium development	16 out of 8380 genes, 0.2%	16 out of 8404 genes, 0.2%	1
protein activation cascade	16 out of 8380 genes, 0.2%	16 out of 8404 genes, 0.2%	1
establishment of protein localization to organelle	16 out of 8380 genes, 0.2%	16 out of 8404 genes, 0.2%	1
regulation of plasma lipoprotein particle levels	16 out of 8380 genes, 0.2%	16 out of 8404 genes, 0.2%	1
regulation of hemostasis	16 out of 8380 genes, 0.2%	16 out of 8404 genes, 0.2%	1
regulation of phosphorylation	278 out of 8380 genes, 3.3%	280 out of 8404 genes, 3.3%	1
secretion	278 out of 8380 genes, 3.3%	280 out of 8404 genes, 3.3%	1
nucleotide biosynthetic process	117 out of 8380 genes, 1.4%	118 out of 8404 genes, 1.4%	1
heterocycle metabolic process	474 out of 8380 genes, 5.7%	477 out of 8404 genes, 5.7%	1
peptidyl-amino acid modification	115 out of 8380 genes, 1.4%	116 out of 8404 genes, 1.4%	1
spliceosomal complex assembly	15 out of 8380 genes, 0.2%	15 out of 8404 genes, 0.2%	1
acetyl-CoA metabolic process	15 out of 8380 genes, 0.2%	15 out of 8404 genes, 0.2%	1
pyruvate metabolic process	15 out of 8380 genes, 0.2%	15 out of 8404 genes, 0.2%	1
negative regulation of protein kinase activity	15 out of 8380 genes, 0.2%	15 out of 8404 genes, 0.2%	1
fatty acid beta-oxidation	15 out of 8380 genes, 0.2%	15 out of 8404 genes, 0.2%	1
porphyrin-containing compound biosynthetic process	15 out of 8380 genes, 0.2%	15 out of 8404 genes, 0.2%	1
vacuolar transport	15 out of 8380 genes, 0.2%	15 out of 8404 genes, 0.2%	1
learning	15 out of 8380 genes, 0.2%	15 out of 8404 genes, 0.2%	1
adult locomotory behavior	15 out of 8380 genes, 0.2%	15 out of 8404 genes, 0.2%	1
nucleoside diphosphate metabolic process	15 out of 8380 genes, 0.2%	15 out of 8404 genes, 0.2%	1
ribonucleoside monophosphate metabolic process	15 out of 8380 genes, 0.2%	15 out of 8404 genes, 0.2%	1
response to temperature stimulus	15 out of 8380 genes, 0.2%	15 out of 8404 genes, 0.2%	1
monoamine transport	15 out of 8380 genes, 0.2%	15 out of 8404 genes, 0.2%	1
forebrain cell migration	15 out of 8380 genes, 0.2%	15 out of 8404 genes, 0.2%	1
actin filament polymerization	15 out of 8380 genes, 0.2%	15 out of 8404 genes, 0.2%	1
regulation of ARF protein signal transduction	15 out of 8380 genes, 0.2%	15 out of 8404 genes, 0.2%	1
tetrapyrrole biosynthetic process	15 out of 8380 genes, 0.2%	15 out of 8404 genes, 0.2%	1
exocrine system development	15 out of 8380 genes, 0.2%	15 out of 8404 genes, 0.2%	1
long-chain fatty-acyl-CoA metabolic process	15 out of 8380 genes, 0.2%	15 out of 8404 genes, 0.2%	1
vasodilation	15 out of 8380 genes, 0.2%	15 out of 8404 genes, 0.2%	1
ethanolamine-containing compound metabolic process	15 out of 8380 genes, 0.2%	15 out of 8404 genes, 0.2%	1
tyrosine phosphorylation of Stat3 protein	15 out of 8380 genes, 0.2%	15 out of 8404 genes, 0.2%	1
pteridine-containing compound metabolic process	15 out of 8380 genes, 0.2%	15 out of 8404 genes, 0.2%	1
negative regulation of growth	15 out of 8380 genes, 0.2%	15 out of 8404 genes, 0.2%	1
negative regulation of neurogenesis	15 out of 8380 genes, 0.2%	15 out of 8404 genes, 0.2%	1
negative regulation of T cell activation	15 out of 8380 genes, 0.2%	15 out of 8404 genes, 0.2%	1
'de novo' posttranslational protein folding	15 out of 8380 genes, 0.2%	15 out of 8404 genes, 0.2%	1
negative regulation of lymphocyte activation	15 out of 8380 genes, 0.2%	15 out of 8404 genes, 0.2%	1
protein polymerization	15 out of 8380 genes, 0.2%	15 out of 8404 genes, 0.2%	1
inner ear receptor cell differentiation	15 out of 8380 genes, 0.2%	15 out of 8404 genes, 0.2%	1
skeletal muscle organ development	15 out of 8380 genes, 0.2%	15 out of 8404 genes, 0.2%	1
respiratory system development	15 out of 8380 genes, 0.2%	15 out of 8404 genes, 0.2%	1
regulation of interphase of mitotic cell cycle	15 out of 8380 genes, 0.2%	15 out of 8404 genes, 0.2%	1
metal ion transport	271 out of 8380 genes, 3.2%	273 out of 8404 genes, 3.2%	1
covalent chromatin modification	113 out of 8380 genes, 1.3%	114 out of 8404 genes, 1.4%	1
histone modification	113 out of 8380 genes, 1.3%	114 out of 8404 genes, 1.4%	1
cellular component biogenesis at cellular level	113 out of 8380 genes, 1.3%	114 out of 8404 genes, 1.4%	1
regulation of cellular component organization	270 out of 8380 genes, 3.2%	272 out of 8404 genes, 3.2%	1
transmission of nerve impulse	112 out of 8380 genes, 1.3%	113 out of 8404 genes, 1.3%	1
multicellular organismal signaling	112 out of 8380 genes, 1.3%	113 out of 8404 genes, 1.3%	1
cellular aromatic compound metabolic process	111 out of 8380 genes, 1.3%	112 out of 8404 genes, 1.3%	1
ribonucleoprotein complex biogenesis	111 out of 8380 genes, 1.3%	112 out of 8404 genes, 1.3%	1
regulation of secretion	110 out of 8380 genes, 1.3%	111 out of 8404 genes, 1.3%	1
nuclear-transcribed mRNA catabolic process, exonucleolytic	14 out of 8380 genes, 0.2%	14 out of 8404 genes, 0.2%	1
recombinational repair	14 out of 8380 genes, 0.2%	14 out of 8404 genes, 0.2%	1
inflammatory response to antigenic stimulus	14 out of 8380 genes, 0.2%	14 out of 8404 genes, 0.2%	1
regulation of lymphocyte mediated immunity	14 out of 8380 genes, 0.2%	14 out of 8404 genes, 0.2%	1
axis elongation	14 out of 8380 genes, 0.2%	14 out of 8404 genes, 0.2%	1
aminoglycan biosynthetic process	14 out of 8380 genes, 0.2%	14 out of 8404 genes, 0.2%	1
RNA-dependent DNA replication	14 out of 8380 genes, 0.2%	14 out of 8404 genes, 0.2%	1
DNA methylation	14 out of 8380 genes, 0.2%	14 out of 8404 genes, 0.2%	1
indolalkylamine metabolic process	14 out of 8380 genes, 0.2%	14 out of 8404 genes, 0.2%	1
potassium ion transport	14 out of 8380 genes, 0.2%	14 out of 8404 genes, 0.2%	1
cell-substrate junction assembly	14 out of 8380 genes, 0.2%	14 out of 8404 genes, 0.2%	1
epidermal growth factor receptor signaling pathway	14 out of 8380 genes, 0.2%	14 out of 8404 genes, 0.2%	1
regulation of epidermal growth factor-activated receptor activity	14 out of 8380 genes, 0.2%	14 out of 8404 genes, 0.2%	1
smoothened signaling pathway	14 out of 8380 genes, 0.2%	14 out of 8404 genes, 0.2%	1
regulation of cell size	14 out of 8380 genes, 0.2%	14 out of 8404 genes, 0.2%	1
female gonad development	14 out of 8380 genes, 0.2%	14 out of 8404 genes, 0.2%	1
aspartate family amino acid metabolic process	14 out of 8380 genes, 0.2%	14 out of 8404 genes, 0.2%	1
microtubule-based transport	14 out of 8380 genes, 0.2%	14 out of 8404 genes, 0.2%	1
histone deacetylation	14 out of 8380 genes, 0.2%	14 out of 8404 genes, 0.2%	1
histone demethylation	14 out of 8380 genes, 0.2%	14 out of 8404 genes, 0.2%	1
alditol metabolic process	14 out of 8380 genes, 0.2%	14 out of 8404 genes, 0.2%	1
antigen processing and presentation	14 out of 8380 genes, 0.2%	14 out of 8404 genes, 0.2%	1
cell proliferation in forebrain	14 out of 8380 genes, 0.2%	14 out of 8404 genes, 0.2%	1
regulation of mitotic metaphase/anaphase transition	14 out of 8380 genes, 0.2%	14 out of 8404 genes, 0.2%	1
bone mineralization	14 out of 8380 genes, 0.2%	14 out of 8404 genes, 0.2%	1
positive regulation of cell growth	14 out of 8380 genes, 0.2%	14 out of 8404 genes, 0.2%	1
lung development	14 out of 8380 genes, 0.2%	14 out of 8404 genes, 0.2%	1
cytoskeleton-dependent intracellular transport	14 out of 8380 genes, 0.2%	14 out of 8404 genes, 0.2%	1
prostate gland development	14 out of 8380 genes, 0.2%	14 out of 8404 genes, 0.2%	1
regulation of actin filament bundle assembly	14 out of 8380 genes, 0.2%	14 out of 8404 genes, 0.2%	1
multicellular organismal response to stress	14 out of 8380 genes, 0.2%	14 out of 8404 genes, 0.2%	1
CD4-positive, alpha-beta T cell activation	14 out of 8380 genes, 0.2%	14 out of 8404 genes, 0.2%	1
ERBB signaling pathway	14 out of 8380 genes, 0.2%	14 out of 8404 genes, 0.2%	1
regulation of epidermal growth factor receptor signaling pathway	14 out of 8380 genes, 0.2%	14 out of 8404 genes, 0.2%	1
vasoconstriction	14 out of 8380 genes, 0.2%	14 out of 8404 genes, 0.2%	1
indole-containing compound metabolic process	14 out of 8380 genes, 0.2%	14 out of 8404 genes, 0.2%	1
hydrogen peroxide metabolic process	14 out of 8380 genes, 0.2%	14 out of 8404 genes, 0.2%	1
CD4-positive, alpha-beta T cell differentiation	14 out of 8380 genes, 0.2%	14 out of 8404 genes, 0.2%	1
regulation of ATPase activity	14 out of 8380 genes, 0.2%	14 out of 8404 genes, 0.2%	1
cellular protein complex disassembly	14 out of 8380 genes, 0.2%	14 out of 8404 genes, 0.2%	1
maintenance of protein location	14 out of 8380 genes, 0.2%	14 out of 8404 genes, 0.2%	1
development of primary male sexual characteristics	14 out of 8380 genes, 0.2%	14 out of 8404 genes, 0.2%	1
male sex differentiation	14 out of 8380 genes, 0.2%	14 out of 8404 genes, 0.2%	1
ovum-producing ovary development	14 out of 8380 genes, 0.2%	14 out of 8404 genes, 0.2%	1
regulation of protein tyrosine kinase activity	14 out of 8380 genes, 0.2%	14 out of 8404 genes, 0.2%	1
protein-lipid complex subunit organization	14 out of 8380 genes, 0.2%	14 out of 8404 genes, 0.2%	1
plasma lipoprotein particle organization	14 out of 8380 genes, 0.2%	14 out of 8404 genes, 0.2%	1
nephron development	14 out of 8380 genes, 0.2%	14 out of 8404 genes, 0.2%	1
glucosamine-containing compound metabolic process	14 out of 8380 genes, 0.2%	14 out of 8404 genes, 0.2%	1
regulation of ERBB signaling pathway	14 out of 8380 genes, 0.2%	14 out of 8404 genes, 0.2%	1
gene expression	1156 out of 8380 genes, 13.8%	1162 out of 8404 genes, 13.8%	1
transcription, DNA-dependent	451 out of 8380 genes, 5.4%	454 out of 8404 genes, 5.4%	1
RNA biosynthetic process	451 out of 8380 genes, 5.4%	454 out of 8404 genes, 5.4%	1
response to nutrient	107 out of 8380 genes, 1.3%	108 out of 8404 genes, 1.3%	1
regulation of binding	107 out of 8380 genes, 1.3%	108 out of 8404 genes, 1.3%	1
nucleobase-containing small molecule metabolic process	448 out of 8380 genes, 5.3%	451 out of 8404 genes, 5.4%	1
regulation of organelle organization	106 out of 8380 genes, 1.3%	107 out of 8404 genes, 1.3%	1
polysaccharide catabolic process	13 out of 8380 genes, 0.2%	13 out of 8404 genes, 0.2%	1
regulation of heart rate	13 out of 8380 genes, 0.2%	13 out of 8404 genes, 0.2%	1
desensitization of G-protein coupled receptor protein signaling pathway	13 out of 8380 genes, 0.2%	13 out of 8404 genes, 0.2%	1
hemopoietic progenitor cell differentiation	13 out of 8380 genes, 0.2%	13 out of 8404 genes, 0.2%	1
myeloid leukocyte mediated immunity	13 out of 8380 genes, 0.2%	13 out of 8404 genes, 0.2%	1
somatic diversification of immune receptors via germline recombination within a single locus	13 out of 8380 genes, 0.2%	13 out of 8404 genes, 0.2%	1
DNA catabolic process	13 out of 8380 genes, 0.2%	13 out of 8404 genes, 0.2%	1
regulation of translational initiation	13 out of 8380 genes, 0.2%	13 out of 8404 genes, 0.2%	1
glycosphingolipid metabolic process	13 out of 8380 genes, 0.2%	13 out of 8404 genes, 0.2%	1
leukotriene metabolic process	13 out of 8380 genes, 0.2%	13 out of 8404 genes, 0.2%	1
fat-soluble vitamin metabolic process	13 out of 8380 genes, 0.2%	13 out of 8404 genes, 0.2%	1
superoxide metabolic process	13 out of 8380 genes, 0.2%	13 out of 8404 genes, 0.2%	1
post-Golgi vesicle-mediated transport	13 out of 8380 genes, 0.2%	13 out of 8404 genes, 0.2%	1
cellular membrane fusion	13 out of 8380 genes, 0.2%	13 out of 8404 genes, 0.2%	1
neuroblast proliferation	13 out of 8380 genes, 0.2%	13 out of 8404 genes, 0.2%	1
memory	13 out of 8380 genes, 0.2%	13 out of 8404 genes, 0.2%	1
induction of apoptosis by extracellular signals	13 out of 8380 genes, 0.2%	13 out of 8404 genes, 0.2%	1
ribonucleoside monophosphate biosynthetic process	13 out of 8380 genes, 0.2%	13 out of 8404 genes, 0.2%	1
detection of light stimulus	13 out of 8380 genes, 0.2%	13 out of 8404 genes, 0.2%	1
phasic smooth muscle contraction	13 out of 8380 genes, 0.2%	13 out of 8404 genes, 0.2%	1
somatic cell DNA recombination	13 out of 8380 genes, 0.2%	13 out of 8404 genes, 0.2%	1
stem cell maintenance	13 out of 8380 genes, 0.2%	13 out of 8404 genes, 0.2%	1
telencephalon cell migration	13 out of 8380 genes, 0.2%	13 out of 8404 genes, 0.2%	1
negative adaptation of signaling pathway	13 out of 8380 genes, 0.2%	13 out of 8404 genes, 0.2%	1
gland morphogenesis	13 out of 8380 genes, 0.2%	13 out of 8404 genes, 0.2%	1
adaptation of signaling pathway	13 out of 8380 genes, 0.2%	13 out of 8404 genes, 0.2%	1
negative regulation of cell growth	13 out of 8380 genes, 0.2%	13 out of 8404 genes, 0.2%	1
regulation of epithelial cell differentiation	13 out of 8380 genes, 0.2%	13 out of 8404 genes, 0.2%	1
microtubule organizing center organization	13 out of 8380 genes, 0.2%	13 out of 8404 genes, 0.2%	1
mRNA 3'-end processing	13 out of 8380 genes, 0.2%	13 out of 8404 genes, 0.2%	1
regulation of Rab GTPase activity	13 out of 8380 genes, 0.2%	13 out of 8404 genes, 0.2%	1
regulation of Rab protein signal transduction	13 out of 8380 genes, 0.2%	13 out of 8404 genes, 0.2%	1
regulation of stress-activated MAPK cascade	13 out of 8380 genes, 0.2%	13 out of 8404 genes, 0.2%	1
cellular pigmentation	13 out of 8380 genes, 0.2%	13 out of 8404 genes, 0.2%	1
protein localization to chromosome	13 out of 8380 genes, 0.2%	13 out of 8404 genes, 0.2%	1
cellular response to oxidative stress	13 out of 8380 genes, 0.2%	13 out of 8404 genes, 0.2%	1
modification of morphology or physiology of other organism	13 out of 8380 genes, 0.2%	13 out of 8404 genes, 0.2%	1
neurotransmitter metabolic process	13 out of 8380 genes, 0.2%	13 out of 8404 genes, 0.2%	1
regulation of NF-kappaB import into nucleus	13 out of 8380 genes, 0.2%	13 out of 8404 genes, 0.2%	1
response to amino acid stimulus	13 out of 8380 genes, 0.2%	13 out of 8404 genes, 0.2%	1
cellular alkene metabolic process	13 out of 8380 genes, 0.2%	13 out of 8404 genes, 0.2%	1
regulation of neuron apoptotic process	13 out of 8380 genes, 0.2%	13 out of 8404 genes, 0.2%	1
phosphatidylcholine metabolic process	13 out of 8380 genes, 0.2%	13 out of 8404 genes, 0.2%	1
regulation of alpha-beta T cell activation	13 out of 8380 genes, 0.2%	13 out of 8404 genes, 0.2%	1
developmental pigmentation	13 out of 8380 genes, 0.2%	13 out of 8404 genes, 0.2%	1
regulation of developmental growth	13 out of 8380 genes, 0.2%	13 out of 8404 genes, 0.2%	1
stem cell development	13 out of 8380 genes, 0.2%	13 out of 8404 genes, 0.2%	1
positive regulation of epithelial cell proliferation	13 out of 8380 genes, 0.2%	13 out of 8404 genes, 0.2%	1
maintenance of location in cell	13 out of 8380 genes, 0.2%	13 out of 8404 genes, 0.2%	1
modification of morphology or physiology of other organism involved in symbiotic interaction	13 out of 8380 genes, 0.2%	13 out of 8404 genes, 0.2%	1
catecholamine transport	13 out of 8380 genes, 0.2%	13 out of 8404 genes, 0.2%	1
trabecula formation	13 out of 8380 genes, 0.2%	13 out of 8404 genes, 0.2%	1
prostate gland morphogenesis	13 out of 8380 genes, 0.2%	13 out of 8404 genes, 0.2%	1
prostate gland epithelium morphogenesis	13 out of 8380 genes, 0.2%	13 out of 8404 genes, 0.2%	1
membrane fusion	13 out of 8380 genes, 0.2%	13 out of 8404 genes, 0.2%	1
trabecula morphogenesis	13 out of 8380 genes, 0.2%	13 out of 8404 genes, 0.2%	1
regulation of stress-activated protein kinase signaling cascade	13 out of 8380 genes, 0.2%	13 out of 8404 genes, 0.2%	1
olefin metabolic process	13 out of 8380 genes, 0.2%	13 out of 8404 genes, 0.2%	1
regulation of neuron death	13 out of 8380 genes, 0.2%	13 out of 8404 genes, 0.2%	1
regulation of reproductive process	13 out of 8380 genes, 0.2%	13 out of 8404 genes, 0.2%	1
generation of a signal involved in cell-cell signaling	105 out of 8380 genes, 1.3%	106 out of 8404 genes, 1.3%	1
signal release	105 out of 8380 genes, 1.3%	106 out of 8404 genes, 1.3%	1
regulation of small GTPase mediated signal transduction	105 out of 8380 genes, 1.3%	106 out of 8404 genes, 1.3%	1
response to molecule of bacterial origin	104 out of 8380 genes, 1.2%	105 out of 8404 genes, 1.2%	1
cell death	442 out of 8380 genes, 5.3%	445 out of 8404 genes, 5.3%	1
death	442 out of 8380 genes, 5.3%	445 out of 8404 genes, 5.3%	1
viral genome expression	103 out of 8380 genes, 1.2%	104 out of 8404 genes, 1.2%	1
regulation of neurological system process	103 out of 8380 genes, 1.2%	104 out of 8404 genes, 1.2%	1
regulation of Ras protein signal transduction	102 out of 8380 genes, 1.2%	103 out of 8404 genes, 1.2%	1
purine-containing compound biosynthetic process	102 out of 8380 genes, 1.2%	103 out of 8404 genes, 1.2%	1
positive regulation of cellular metabolic process	251 out of 8380 genes, 3.0%	253 out of 8404 genes, 3.0%	1
embryonic axis specification	12 out of 8380 genes, 0.1%	12 out of 8404 genes, 0.1%	1
blastocyst formation	12 out of 8380 genes, 0.1%	12 out of 8404 genes, 0.1%	1
leukocyte mediated cytotoxicity	12 out of 8380 genes, 0.1%	12 out of 8404 genes, 0.1%	1
cytokine production involved in immune response	12 out of 8380 genes, 0.1%	12 out of 8404 genes, 0.1%	1
regulation of B cell mediated immunity	12 out of 8380 genes, 0.1%	12 out of 8404 genes, 0.1%	1
regulation of immunoglobulin mediated immune response	12 out of 8380 genes, 0.1%	12 out of 8404 genes, 0.1%	1
amino acid transmembrane transport	12 out of 8380 genes, 0.1%	12 out of 8404 genes, 0.1%	1
purine nucleobase metabolic process	12 out of 8380 genes, 0.1%	12 out of 8404 genes, 0.1%	1
pyrimidine nucleoside metabolic process	12 out of 8380 genes, 0.1%	12 out of 8404 genes, 0.1%	1
prostanoid metabolic process	12 out of 8380 genes, 0.1%	12 out of 8404 genes, 0.1%	1
vesicle targeting	12 out of 8380 genes, 0.1%	12 out of 8404 genes, 0.1%	1
regulation of smooth muscle contraction	12 out of 8380 genes, 0.1%	12 out of 8404 genes, 0.1%	1
skeletal muscle tissue development	12 out of 8380 genes, 0.1%	12 out of 8404 genes, 0.1%	1
rhythmic behavior	12 out of 8380 genes, 0.1%	12 out of 8404 genes, 0.1%	1
serine family amino acid metabolic process	12 out of 8380 genes, 0.1%	12 out of 8404 genes, 0.1%	1
response to toxin	12 out of 8380 genes, 0.1%	12 out of 8404 genes, 0.1%	1
multicellular organismal aging	12 out of 8380 genes, 0.1%	12 out of 8404 genes, 0.1%	1
positive regulation of gliogenesis	12 out of 8380 genes, 0.1%	12 out of 8404 genes, 0.1%	1
protein processing	12 out of 8380 genes, 0.1%	12 out of 8404 genes, 0.1%	1
calcium ion-dependent exocytosis	12 out of 8380 genes, 0.1%	12 out of 8404 genes, 0.1%	1
subpallium development	12 out of 8380 genes, 0.1%	12 out of 8404 genes, 0.1%	1
forebrain generation of neurons	12 out of 8380 genes, 0.1%	12 out of 8404 genes, 0.1%	1
microtubule polymerization or depolymerization	12 out of 8380 genes, 0.1%	12 out of 8404 genes, 0.1%	1
negative regulation of cellular catabolic process	12 out of 8380 genes, 0.1%	12 out of 8404 genes, 0.1%	1
corticosteroid receptor signaling pathway	12 out of 8380 genes, 0.1%	12 out of 8404 genes, 0.1%	1
positive regulation of actin filament bundle assembly	12 out of 8380 genes, 0.1%	12 out of 8404 genes, 0.1%	1
regulation of sterol transport	12 out of 8380 genes, 0.1%	12 out of 8404 genes, 0.1%	1
regulation of cholesterol transport	12 out of 8380 genes, 0.1%	12 out of 8404 genes, 0.1%	1
mammary gland epithelial cell proliferation	12 out of 8380 genes, 0.1%	12 out of 8404 genes, 0.1%	1
negative regulation of cytokine biosynthetic process	12 out of 8380 genes, 0.1%	12 out of 8404 genes, 0.1%	1
tyrosine phosphorylation of Stat5 protein	12 out of 8380 genes, 0.1%	12 out of 8404 genes, 0.1%	1
regulation of protein complex disassembly	12 out of 8380 genes, 0.1%	12 out of 8404 genes, 0.1%	1
response to dsRNA	12 out of 8380 genes, 0.1%	12 out of 8404 genes, 0.1%	1
endothelial cell migration	12 out of 8380 genes, 0.1%	12 out of 8404 genes, 0.1%	1
regulation of symbiosis, encompassing mutualism through parasitism	12 out of 8380 genes, 0.1%	12 out of 8404 genes, 0.1%	1
regulation of growth of symbiont in host	12 out of 8380 genes, 0.1%	12 out of 8404 genes, 0.1%	1
innate immune response	12 out of 8380 genes, 0.1%	12 out of 8404 genes, 0.1%	1
negative regulation of mitosis	12 out of 8380 genes, 0.1%	12 out of 8404 genes, 0.1%	1
negative regulation of mitotic metaphase/anaphase transition	12 out of 8380 genes, 0.1%	12 out of 8404 genes, 0.1%	1
organelle fusion	12 out of 8380 genes, 0.1%	12 out of 8404 genes, 0.1%	1
circadian behavior	12 out of 8380 genes, 0.1%	12 out of 8404 genes, 0.1%	1
regulation of steroid biosynthetic process	12 out of 8380 genes, 0.1%	12 out of 8404 genes, 0.1%	1
regulation of positive chemotaxis	12 out of 8380 genes, 0.1%	12 out of 8404 genes, 0.1%	1
positive regulation of positive chemotaxis	12 out of 8380 genes, 0.1%	12 out of 8404 genes, 0.1%	1
protein depolymerization	12 out of 8380 genes, 0.1%	12 out of 8404 genes, 0.1%	1
negative regulation of nuclear division	12 out of 8380 genes, 0.1%	12 out of 8404 genes, 0.1%	1
cardiac muscle cell differentiation	12 out of 8380 genes, 0.1%	12 out of 8404 genes, 0.1%	1
histone lysine demethylation	12 out of 8380 genes, 0.1%	12 out of 8404 genes, 0.1%	1
purine nucleotide biosynthetic process	100 out of 8380 genes, 1.2%	101 out of 8404 genes, 1.2%	1
metabolic process	4203 out of 8380 genes, 50.2%	4219 out of 8404 genes, 50.2%	1
response to vitamin	99 out of 8380 genes, 1.2%	100 out of 8404 genes, 1.2%	1
nucleoside phosphate metabolic process	430 out of 8380 genes, 5.1%	433 out of 8404 genes, 5.2%	1
regulation of protein phosphorylation	246 out of 8380 genes, 2.9%	248 out of 8404 genes, 3.0%	1
regulation of transmission of nerve impulse	98 out of 8380 genes, 1.2%	99 out of 8404 genes, 1.2%	1
nucleotide metabolic process	425 out of 8380 genes, 5.1%	428 out of 8404 genes, 5.1%	1
syncytium formation by plasma membrane fusion	11 out of 8380 genes, 0.1%	11 out of 8404 genes, 0.1%	1
ovarian follicle development	11 out of 8380 genes, 0.1%	11 out of 8404 genes, 0.1%	1
columnar/cuboidal epithelial cell differentiation	11 out of 8380 genes, 0.1%	11 out of 8404 genes, 0.1%	1
immunoglobulin production	11 out of 8380 genes, 0.1%	11 out of 8404 genes, 0.1%	1
regulation of immunoglobulin production	11 out of 8380 genes, 0.1%	11 out of 8404 genes, 0.1%	1
negative regulation of myeloid leukocyte differentiation	11 out of 8380 genes, 0.1%	11 out of 8404 genes, 0.1%	1
regulation of systemic arterial blood pressure by renin-angiotensin	11 out of 8380 genes, 0.1%	11 out of 8404 genes, 0.1%	1
cardiac ventricle morphogenesis	11 out of 8380 genes, 0.1%	11 out of 8404 genes, 0.1%	1
pyrimidine nucleotide biosynthetic process	11 out of 8380 genes, 0.1%	11 out of 8404 genes, 0.1%	1
phosphatidylinositol biosynthetic process	11 out of 8380 genes, 0.1%	11 out of 8404 genes, 0.1%	1
water-soluble vitamin metabolic process	11 out of 8380 genes, 0.1%	11 out of 8404 genes, 0.1%	1
vesicle fusion	11 out of 8380 genes, 0.1%	11 out of 8404 genes, 0.1%	1
regulation of striated muscle contraction	11 out of 8380 genes, 0.1%	11 out of 8404 genes, 0.1%	1
syncytium formation	11 out of 8380 genes, 0.1%	11 out of 8404 genes, 0.1%	1
tRNA processing	11 out of 8380 genes, 0.1%	11 out of 8404 genes, 0.1%	1
DNA damage response, signal transduction resulting in induction of apoptosis	11 out of 8380 genes, 0.1%	11 out of 8404 genes, 0.1%	1
apoptotic mitochondrial changes	11 out of 8380 genes, 0.1%	11 out of 8404 genes, 0.1%	1
branched chain family amino acid metabolic process	11 out of 8380 genes, 0.1%	11 out of 8404 genes, 0.1%	1
purine ribonucleoside monophosphate metabolic process	11 out of 8380 genes, 0.1%	11 out of 8404 genes, 0.1%	1
regulation of lipid storage	11 out of 8380 genes, 0.1%	11 out of 8404 genes, 0.1%	1
negative regulation of gliogenesis	11 out of 8380 genes, 0.1%	11 out of 8404 genes, 0.1%	1
muscle hypertrophy	11 out of 8380 genes, 0.1%	11 out of 8404 genes, 0.1%	1
neutral amino acid transport	11 out of 8380 genes, 0.1%	11 out of 8404 genes, 0.1%	1
long-chain fatty acid transport	11 out of 8380 genes, 0.1%	11 out of 8404 genes, 0.1%	1
lipid storage	11 out of 8380 genes, 0.1%	11 out of 8404 genes, 0.1%	1
rhombomere development	11 out of 8380 genes, 0.1%	11 out of 8404 genes, 0.1%	1
regulation of actin filament depolymerization	11 out of 8380 genes, 0.1%	11 out of 8404 genes, 0.1%	1
negative regulation of actin filament depolymerization	11 out of 8380 genes, 0.1%	11 out of 8404 genes, 0.1%	1
negative regulation of cyclase activity	11 out of 8380 genes, 0.1%	11 out of 8404 genes, 0.1%	1
positive regulation of intracellular transport	11 out of 8380 genes, 0.1%	11 out of 8404 genes, 0.1%	1
regulation of type I interferon production	11 out of 8380 genes, 0.1%	11 out of 8404 genes, 0.1%	1
response to bacterial lipoprotein	11 out of 8380 genes, 0.1%	11 out of 8404 genes, 0.1%	1
regulation of chromosome organization	11 out of 8380 genes, 0.1%	11 out of 8404 genes, 0.1%	1
T cell differentiation in thymus	11 out of 8380 genes, 0.1%	11 out of 8404 genes, 0.1%	1
segmentation	11 out of 8380 genes, 0.1%	11 out of 8404 genes, 0.1%	1
negative regulation of protein complex disassembly	11 out of 8380 genes, 0.1%	11 out of 8404 genes, 0.1%	1
regulation of isotype switching	11 out of 8380 genes, 0.1%	11 out of 8404 genes, 0.1%	1
positive regulation of lipid biosynthetic process	11 out of 8380 genes, 0.1%	11 out of 8404 genes, 0.1%	1
anatomical structure arrangement	11 out of 8380 genes, 0.1%	11 out of 8404 genes, 0.1%	1
genitalia development	11 out of 8380 genes, 0.1%	11 out of 8404 genes, 0.1%	1
pigment cell differentiation	11 out of 8380 genes, 0.1%	11 out of 8404 genes, 0.1%	1
dichotomous subdivision of an epithelial terminal unit	11 out of 8380 genes, 0.1%	11 out of 8404 genes, 0.1%	1
response to bacterial lipopeptide	11 out of 8380 genes, 0.1%	11 out of 8404 genes, 0.1%	1
pyrimidine-containing compound biosynthetic process	11 out of 8380 genes, 0.1%	11 out of 8404 genes, 0.1%	1
eye development	96 out of 8380 genes, 1.1%	97 out of 8404 genes, 1.2%	1
programmed cell death	422 out of 8380 genes, 5.0%	425 out of 8404 genes, 5.1%	1
cellular metabolic process	3467 out of 8380 genes, 41.4%	3481 out of 8404 genes, 41.4%	1
vesicle-mediated transport	418 out of 8380 genes, 5.0%	421 out of 8404 genes, 5.0%	1
ncRNA metabolic process	94 out of 8380 genes, 1.1%	95 out of 8404 genes, 1.1%	1
G-protein coupled receptor signaling pathway	236 out of 8380 genes, 2.8%	238 out of 8404 genes, 2.8%	1
sulfur amino acid metabolic process	10 out of 8380 genes, 0.1%	10 out of 8404 genes, 0.1%	1
response to protozoan	10 out of 8380 genes, 0.1%	10 out of 8404 genes, 0.1%	1
somitogenesis	10 out of 8380 genes, 0.1%	10 out of 8404 genes, 0.1%	1
natural killer cell proliferation	10 out of 8380 genes, 0.1%	10 out of 8404 genes, 0.1%	1
innate immune response activating cell surface receptor signaling pathway	10 out of 8380 genes, 0.1%	10 out of 8404 genes, 0.1%	1
myeloid cell homeostasis	10 out of 8380 genes, 0.1%	10 out of 8404 genes, 0.1%	1
regulation of cytokine production involved in immune response	10 out of 8380 genes, 0.1%	10 out of 8404 genes, 0.1%	1
GPI anchor metabolic process	10 out of 8380 genes, 0.1%	10 out of 8404 genes, 0.1%	1
prostaglandin metabolic process	10 out of 8380 genes, 0.1%	10 out of 8404 genes, 0.1%	1
plasma membrane organization	10 out of 8380 genes, 0.1%	10 out of 8404 genes, 0.1%	1
lysosomal transport	10 out of 8380 genes, 0.1%	10 out of 8404 genes, 0.1%	1
synapsis	10 out of 8380 genes, 0.1%	10 out of 8404 genes, 0.1%	1
phospholipase C-activating G-protein coupled receptor signaling pathway	10 out of 8380 genes, 0.1%	10 out of 8404 genes, 0.1%	1
peripheral nervous system development	10 out of 8380 genes, 0.1%	10 out of 8404 genes, 0.1%	1
neuron recognition	10 out of 8380 genes, 0.1%	10 out of 8404 genes, 0.1%	1
ribonucleoside metabolic process	10 out of 8380 genes, 0.1%	10 out of 8404 genes, 0.1%	1
pyrimidine ribonucleotide metabolic process	10 out of 8380 genes, 0.1%	10 out of 8404 genes, 0.1%	1
pyrimidine ribonucleotide biosynthetic process	10 out of 8380 genes, 0.1%	10 out of 8404 genes, 0.1%	1
oligosaccharide metabolic process	10 out of 8380 genes, 0.1%	10 out of 8404 genes, 0.1%	1
striated muscle hypertrophy	10 out of 8380 genes, 0.1%	10 out of 8404 genes, 0.1%	1
posttranscriptional gene silencing	10 out of 8380 genes, 0.1%	10 out of 8404 genes, 0.1%	1
protein processing	10 out of 8380 genes, 0.1%	10 out of 8404 genes, 0.1%	1
reproductive behavior	10 out of 8380 genes, 0.1%	10 out of 8404 genes, 0.1%	1
cyclic-nucleotide-mediated signaling	10 out of 8380 genes, 0.1%	10 out of 8404 genes, 0.1%	1
cranial nerve morphogenesis	10 out of 8380 genes, 0.1%	10 out of 8404 genes, 0.1%	1
cranial nerve structural organization	10 out of 8380 genes, 0.1%	10 out of 8404 genes, 0.1%	1
cerebral cortex cell migration	10 out of 8380 genes, 0.1%	10 out of 8404 genes, 0.1%	1
olfactory lobe development	10 out of 8380 genes, 0.1%	10 out of 8404 genes, 0.1%	1
establishment of cell polarity	10 out of 8380 genes, 0.1%	10 out of 8404 genes, 0.1%	1
glycosaminoglycan metabolic process	10 out of 8380 genes, 0.1%	10 out of 8404 genes, 0.1%	1
gene silencing by RNA	10 out of 8380 genes, 0.1%	10 out of 8404 genes, 0.1%	1
regulation of response to food	10 out of 8380 genes, 0.1%	10 out of 8404 genes, 0.1%	1
regulation of response to extracellular stimulus	10 out of 8380 genes, 0.1%	10 out of 8404 genes, 0.1%	1
regulation of response to nutrient levels	10 out of 8380 genes, 0.1%	10 out of 8404 genes, 0.1%	1
maintenance of protein location in cell	10 out of 8380 genes, 0.1%	10 out of 8404 genes, 0.1%	1
regulation of polysaccharide metabolic process	10 out of 8380 genes, 0.1%	10 out of 8404 genes, 0.1%	1
activin receptor signaling pathway	10 out of 8380 genes, 0.1%	10 out of 8404 genes, 0.1%	1
muscle cell proliferation	10 out of 8380 genes, 0.1%	10 out of 8404 genes, 0.1%	1
histone lysine methylation	10 out of 8380 genes, 0.1%	10 out of 8404 genes, 0.1%	1
genitalia morphogenesis	10 out of 8380 genes, 0.1%	10 out of 8404 genes, 0.1%	1
posttranscriptional gene silencing by RNA	10 out of 8380 genes, 0.1%	10 out of 8404 genes, 0.1%	1
negative regulation of locomotion	10 out of 8380 genes, 0.1%	10 out of 8404 genes, 0.1%	1
glucose homeostasis	10 out of 8380 genes, 0.1%	10 out of 8404 genes, 0.1%	1
regulation of CD4-positive, alpha-beta T cell differentiation	10 out of 8380 genes, 0.1%	10 out of 8404 genes, 0.1%	1
negative T cell selection	10 out of 8380 genes, 0.1%	10 out of 8404 genes, 0.1%	1
inositol phosphate metabolic process	10 out of 8380 genes, 0.1%	10 out of 8404 genes, 0.1%	1
regulation of viral genome replication	10 out of 8380 genes, 0.1%	10 out of 8404 genes, 0.1%	1
regulation of myoblast differentiation	10 out of 8380 genes, 0.1%	10 out of 8404 genes, 0.1%	1
regulation of alpha-beta T cell differentiation	10 out of 8380 genes, 0.1%	10 out of 8404 genes, 0.1%	1
positive regulation of nucleocytoplasmic transport	10 out of 8380 genes, 0.1%	10 out of 8404 genes, 0.1%	1
mesodermal cell differentiation	10 out of 8380 genes, 0.1%	10 out of 8404 genes, 0.1%	1
regulation of peptidyl-tyrosine phosphorylation	10 out of 8380 genes, 0.1%	10 out of 8404 genes, 0.1%	1
positive regulation of protein transport	10 out of 8380 genes, 0.1%	10 out of 8404 genes, 0.1%	1
positive regulation of RNA metabolic process	10 out of 8380 genes, 0.1%	10 out of 8404 genes, 0.1%	1
G2 phase	10 out of 8380 genes, 0.1%	10 out of 8404 genes, 0.1%	1
regulation of sensory perception	10 out of 8380 genes, 0.1%	10 out of 8404 genes, 0.1%	1
reflex	10 out of 8380 genes, 0.1%	10 out of 8404 genes, 0.1%	1
branching involved in prostate gland morphogenesis	10 out of 8380 genes, 0.1%	10 out of 8404 genes, 0.1%	1
branch elongation of an epithelium	10 out of 8380 genes, 0.1%	10 out of 8404 genes, 0.1%	1
regulation of morphogenesis of a branching structure	10 out of 8380 genes, 0.1%	10 out of 8404 genes, 0.1%	1
somite development	10 out of 8380 genes, 0.1%	10 out of 8404 genes, 0.1%	1
chromosome organization involved in meiosis	10 out of 8380 genes, 0.1%	10 out of 8404 genes, 0.1%	1
lymphocyte apoptotic process	10 out of 8380 genes, 0.1%	10 out of 8404 genes, 0.1%	1
regulation of glycogen metabolic process	10 out of 8380 genes, 0.1%	10 out of 8404 genes, 0.1%	1
transforming growth factor beta production	10 out of 8380 genes, 0.1%	10 out of 8404 genes, 0.1%	1
leukocyte apoptotic process	10 out of 8380 genes, 0.1%	10 out of 8404 genes, 0.1%	1
nucleic acid phosphodiester bond hydrolysis	10 out of 8380 genes, 0.1%	10 out of 8404 genes, 0.1%	1
regulation of CD4-positive, alpha-beta T cell activation	10 out of 8380 genes, 0.1%	10 out of 8404 genes, 0.1%	1
regulation of multicellular organismal process	607 out of 8380 genes, 7.2%	611 out of 8404 genes, 7.3%	1
regulation of cell death	403 out of 8380 genes, 4.8%	406 out of 8404 genes, 4.8%	1
nucleic acid metabolic process	1067 out of 8380 genes, 12.7%	1073 out of 8404 genes, 12.8%	1
natural killer cell differentiation	9 out of 8380 genes, 0.1%	9 out of 8404 genes, 0.1%	1
glandular epithelial cell differentiation	9 out of 8380 genes, 0.1%	9 out of 8404 genes, 0.1%	1
production of molecular mediator involved in inflammatory response	9 out of 8380 genes, 0.1%	9 out of 8404 genes, 0.1%	1
renal system process involved in regulation of systemic arterial blood pressure	9 out of 8380 genes, 0.1%	9 out of 8404 genes, 0.1%	1
endothelium development	9 out of 8380 genes, 0.1%	9 out of 8404 genes, 0.1%	1
cardiac muscle hypertrophy	9 out of 8380 genes, 0.1%	9 out of 8404 genes, 0.1%	1
fructose metabolic process	9 out of 8380 genes, 0.1%	9 out of 8404 genes, 0.1%	1
gluconeogenesis	9 out of 8380 genes, 0.1%	9 out of 8404 genes, 0.1%	1
DNA packaging	9 out of 8380 genes, 0.1%	9 out of 8404 genes, 0.1%	1
GPI anchor biosynthetic process	9 out of 8380 genes, 0.1%	9 out of 8404 genes, 0.1%	1
glycoprotein catabolic process	9 out of 8380 genes, 0.1%	9 out of 8404 genes, 0.1%	1
arginine metabolic process	9 out of 8380 genes, 0.1%	9 out of 8404 genes, 0.1%	1
melanin metabolic process	9 out of 8380 genes, 0.1%	9 out of 8404 genes, 0.1%	1
C21-steroid hormone biosynthetic process	9 out of 8380 genes, 0.1%	9 out of 8404 genes, 0.1%	1
folic acid-containing compound metabolic process	9 out of 8380 genes, 0.1%	9 out of 8404 genes, 0.1%	1
regulation of pH	9 out of 8380 genes, 0.1%	9 out of 8404 genes, 0.1%	1
peroxisome organization	9 out of 8380 genes, 0.1%	9 out of 8404 genes, 0.1%	1
copulation	9 out of 8380 genes, 0.1%	9 out of 8404 genes, 0.1%	1
asymmetric protein localization	9 out of 8380 genes, 0.1%	9 out of 8404 genes, 0.1%	1
purine ribonucleoside monophosphate biosynthetic process	9 out of 8380 genes, 0.1%	9 out of 8404 genes, 0.1%	1
cell-cell recognition	9 out of 8380 genes, 0.1%	9 out of 8404 genes, 0.1%	1
organic cation transport	9 out of 8380 genes, 0.1%	9 out of 8404 genes, 0.1%	1
nucleobase transport	9 out of 8380 genes, 0.1%	9 out of 8404 genes, 0.1%	1
histone ubiquitination	9 out of 8380 genes, 0.1%	9 out of 8404 genes, 0.1%	1
organic ether metabolic process	9 out of 8380 genes, 0.1%	9 out of 8404 genes, 0.1%	1
hexose biosynthetic process	9 out of 8380 genes, 0.1%	9 out of 8404 genes, 0.1%	1
NAD metabolic process	9 out of 8380 genes, 0.1%	9 out of 8404 genes, 0.1%	1
pyramidal neuron differentiation	9 out of 8380 genes, 0.1%	9 out of 8404 genes, 0.1%	1
pituitary gland development	9 out of 8380 genes, 0.1%	9 out of 8404 genes, 0.1%	1
proteoglycan biosynthetic process	9 out of 8380 genes, 0.1%	9 out of 8404 genes, 0.1%	1
negative regulation of blood coagulation	9 out of 8380 genes, 0.1%	9 out of 8404 genes, 0.1%	1
erythrocyte differentiation	9 out of 8380 genes, 0.1%	9 out of 8404 genes, 0.1%	1
myofibril assembly	9 out of 8380 genes, 0.1%	9 out of 8404 genes, 0.1%	1
negative regulation of intracellular transport	9 out of 8380 genes, 0.1%	9 out of 8404 genes, 0.1%	1
negative regulation of mononuclear cell proliferation	9 out of 8380 genes, 0.1%	9 out of 8404 genes, 0.1%	1
erythrocyte homeostasis	9 out of 8380 genes, 0.1%	9 out of 8404 genes, 0.1%	1
regulation of tissue remodeling	9 out of 8380 genes, 0.1%	9 out of 8404 genes, 0.1%	1
response to disaccharide stimulus	9 out of 8380 genes, 0.1%	9 out of 8404 genes, 0.1%	1
macromolecular complex remodeling	9 out of 8380 genes, 0.1%	9 out of 8404 genes, 0.1%	1
protein-lipid complex remodeling	9 out of 8380 genes, 0.1%	9 out of 8404 genes, 0.1%	1
plasma lipoprotein particle remodeling	9 out of 8380 genes, 0.1%	9 out of 8404 genes, 0.1%	1
response to prostaglandin stimulus	9 out of 8380 genes, 0.1%	9 out of 8404 genes, 0.1%	1
negative regulation of transmembrane transport	9 out of 8380 genes, 0.1%	9 out of 8404 genes, 0.1%	1
gene silencing by miRNA	9 out of 8380 genes, 0.1%	9 out of 8404 genes, 0.1%	1
establishment of mitotic spindle localization	9 out of 8380 genes, 0.1%	9 out of 8404 genes, 0.1%	1
B cell activation	9 out of 8380 genes, 0.1%	9 out of 8404 genes, 0.1%	1
negative regulation of protein import into nucleus	9 out of 8380 genes, 0.1%	9 out of 8404 genes, 0.1%	1
hormone biosynthetic process	9 out of 8380 genes, 0.1%	9 out of 8404 genes, 0.1%	1
photoreceptor cell development	9 out of 8380 genes, 0.1%	9 out of 8404 genes, 0.1%	1
eye photoreceptor cell development	9 out of 8380 genes, 0.1%	9 out of 8404 genes, 0.1%	1
inner ear morphogenesis	9 out of 8380 genes, 0.1%	9 out of 8404 genes, 0.1%	1
RNA stabilization	9 out of 8380 genes, 0.1%	9 out of 8404 genes, 0.1%	1
regulation of muscle adaptation	9 out of 8380 genes, 0.1%	9 out of 8404 genes, 0.1%	1
cellular amide metabolic process	9 out of 8380 genes, 0.1%	9 out of 8404 genes, 0.1%	1
sulfur compound biosynthetic process	9 out of 8380 genes, 0.1%	9 out of 8404 genes, 0.1%	1
entry into host	9 out of 8380 genes, 0.1%	9 out of 8404 genes, 0.1%	1
cell-cell signaling involved in cell fate commitment	9 out of 8380 genes, 0.1%	9 out of 8404 genes, 0.1%	1
endothelial cell differentiation	9 out of 8380 genes, 0.1%	9 out of 8404 genes, 0.1%	1
negative regulation of T cell differentiation	9 out of 8380 genes, 0.1%	9 out of 8404 genes, 0.1%	1
negative regulation of lymphocyte differentiation	9 out of 8380 genes, 0.1%	9 out of 8404 genes, 0.1%	1
positive regulation of glial cell differentiation	9 out of 8380 genes, 0.1%	9 out of 8404 genes, 0.1%	1
monosaccharide biosynthetic process	9 out of 8380 genes, 0.1%	9 out of 8404 genes, 0.1%	1
negative regulation of nucleocytoplasmic transport	9 out of 8380 genes, 0.1%	9 out of 8404 genes, 0.1%	1
mRNA stabilization	9 out of 8380 genes, 0.1%	9 out of 8404 genes, 0.1%	1
skeletal muscle fiber development	9 out of 8380 genes, 0.1%	9 out of 8404 genes, 0.1%	1
pigment granule organization	9 out of 8380 genes, 0.1%	9 out of 8404 genes, 0.1%	1
catecholamine secretion	9 out of 8380 genes, 0.1%	9 out of 8404 genes, 0.1%	1
negative regulation of coagulation	9 out of 8380 genes, 0.1%	9 out of 8404 genes, 0.1%	1
negative regulation of protein transport	9 out of 8380 genes, 0.1%	9 out of 8404 genes, 0.1%	1
establishment of spindle localization	9 out of 8380 genes, 0.1%	9 out of 8404 genes, 0.1%	1
spindle localization	9 out of 8380 genes, 0.1%	9 out of 8404 genes, 0.1%	1
entry into other organism involved in symbiotic interaction	9 out of 8380 genes, 0.1%	9 out of 8404 genes, 0.1%	1
movement in host environment	9 out of 8380 genes, 0.1%	9 out of 8404 genes, 0.1%	1
movement in environment of other organism involved in symbiotic interaction	9 out of 8380 genes, 0.1%	9 out of 8404 genes, 0.1%	1
Wnt receptor signaling pathway, planar cell polarity pathway	9 out of 8380 genes, 0.1%	9 out of 8404 genes, 0.1%	1
regulation of growth hormone secretion	9 out of 8380 genes, 0.1%	9 out of 8404 genes, 0.1%	1
bone development	9 out of 8380 genes, 0.1%	9 out of 8404 genes, 0.1%	1
negative regulation of leukocyte proliferation	9 out of 8380 genes, 0.1%	9 out of 8404 genes, 0.1%	1
kidney mesenchyme development	9 out of 8380 genes, 0.1%	9 out of 8404 genes, 0.1%	1
metanephric mesenchyme development	9 out of 8380 genes, 0.1%	9 out of 8404 genes, 0.1%	1
tricarboxylic acid metabolic process	9 out of 8380 genes, 0.1%	9 out of 8404 genes, 0.1%	1
regulation of establishment of planar polarity	9 out of 8380 genes, 0.1%	9 out of 8404 genes, 0.1%	1
negative regulation of intracellular protein transport	9 out of 8380 genes, 0.1%	9 out of 8404 genes, 0.1%	1
negative regulation of hemostasis	9 out of 8380 genes, 0.1%	9 out of 8404 genes, 0.1%	1
multicellular organismal process	3074 out of 8380 genes, 36.7%	3087 out of 8404 genes, 36.7%	1
regulation of synaptic transmission	86 out of 8380 genes, 1.0%	87 out of 8404 genes, 1.0%	1
regulation of nervous system development	86 out of 8380 genes, 1.0%	87 out of 8404 genes, 1.0%	1
secretion by cell	219 out of 8380 genes, 2.6%	221 out of 8404 genes, 2.6%	1
synaptic transmission	83 out of 8380 genes, 1.0%	84 out of 8404 genes, 1.0%	1
regulation of neurogenesis	83 out of 8380 genes, 1.0%	84 out of 8404 genes, 1.0%	1
regulation of programmed cell death	388 out of 8380 genes, 4.6%	391 out of 8404 genes, 4.7%	1
regulation of cell adhesion	82 out of 8380 genes, 1.0%	83 out of 8404 genes, 1.0%	1
regulation of membrane potential	82 out of 8380 genes, 1.0%	83 out of 8404 genes, 1.0%	1
DNA catabolic process, endonucleolytic	8 out of 8380 genes, 0.1%	8 out of 8404 genes, 0.1%	1
osteoblast differentiation	8 out of 8380 genes, 0.1%	8 out of 8404 genes, 0.1%	1
cell fate determination	8 out of 8380 genes, 0.1%	8 out of 8404 genes, 0.1%	1
mesodermal cell fate commitment	8 out of 8380 genes, 0.1%	8 out of 8404 genes, 0.1%	1
endothelial cell development	8 out of 8380 genes, 0.1%	8 out of 8404 genes, 0.1%	1
regulation of blood volume by renin-angiotensin	8 out of 8380 genes, 0.1%	8 out of 8404 genes, 0.1%	1
sprouting angiogenesis	8 out of 8380 genes, 0.1%	8 out of 8404 genes, 0.1%	1
outflow tract morphogenesis	8 out of 8380 genes, 0.1%	8 out of 8404 genes, 0.1%	1
cardiac septum development	8 out of 8380 genes, 0.1%	8 out of 8404 genes, 0.1%	1
regulation of glycogen biosynthetic process	8 out of 8380 genes, 0.1%	8 out of 8404 genes, 0.1%	1
glucosamine metabolic process	8 out of 8380 genes, 0.1%	8 out of 8404 genes, 0.1%	1
pyrimidine nucleobase metabolic process	8 out of 8380 genes, 0.1%	8 out of 8404 genes, 0.1%	1
phosphagen metabolic process	8 out of 8380 genes, 0.1%	8 out of 8404 genes, 0.1%	1
glycosylceramide metabolic process	8 out of 8380 genes, 0.1%	8 out of 8404 genes, 0.1%	1
sphingomyelin metabolic process	8 out of 8380 genes, 0.1%	8 out of 8404 genes, 0.1%	1
cellular component disassembly involved in apoptotic process	8 out of 8380 genes, 0.1%	8 out of 8404 genes, 0.1%	1
microtubule depolymerization	8 out of 8380 genes, 0.1%	8 out of 8404 genes, 0.1%	1
regulation of S phase of mitotic cell cycle	8 out of 8380 genes, 0.1%	8 out of 8404 genes, 0.1%	1
salivary gland development	8 out of 8380 genes, 0.1%	8 out of 8404 genes, 0.1%	1
mating behavior	8 out of 8380 genes, 0.1%	8 out of 8404 genes, 0.1%	1
regulation of Notch signaling pathway	8 out of 8380 genes, 0.1%	8 out of 8404 genes, 0.1%	1
protein secretion	8 out of 8380 genes, 0.1%	8 out of 8404 genes, 0.1%	1
response to heat	8 out of 8380 genes, 0.1%	8 out of 8404 genes, 0.1%	1
detection of visible light	8 out of 8380 genes, 0.1%	8 out of 8404 genes, 0.1%	1
detection of biotic stimulus	8 out of 8380 genes, 0.1%	8 out of 8404 genes, 0.1%	1
response to lithium ion	8 out of 8380 genes, 0.1%	8 out of 8404 genes, 0.1%	1
mesenchymal cell proliferation	8 out of 8380 genes, 0.1%	8 out of 8404 genes, 0.1%	1
regulation of glucan biosynthetic process	8 out of 8380 genes, 0.1%	8 out of 8404 genes, 0.1%	1
response to tropane	8 out of 8380 genes, 0.1%	8 out of 8404 genes, 0.1%	1
response to purine-containing compound	8 out of 8380 genes, 0.1%	8 out of 8404 genes, 0.1%	1
striated muscle cell proliferation	8 out of 8380 genes, 0.1%	8 out of 8404 genes, 0.1%	1
gas transport	8 out of 8380 genes, 0.1%	8 out of 8404 genes, 0.1%	1
quaternary ammonium group transport	8 out of 8380 genes, 0.1%	8 out of 8404 genes, 0.1%	1
detection of bacterium	8 out of 8380 genes, 0.1%	8 out of 8404 genes, 0.1%	1
protein deubiquitination	8 out of 8380 genes, 0.1%	8 out of 8404 genes, 0.1%	1
virus-host interaction	8 out of 8380 genes, 0.1%	8 out of 8404 genes, 0.1%	1
cell differentiation in hindbrain	8 out of 8380 genes, 0.1%	8 out of 8404 genes, 0.1%	1
hippocampus development	8 out of 8380 genes, 0.1%	8 out of 8404 genes, 0.1%	1
forebrain ventricular zone progenitor cell division	8 out of 8380 genes, 0.1%	8 out of 8404 genes, 0.1%	1
central nervous system neuron development	8 out of 8380 genes, 0.1%	8 out of 8404 genes, 0.1%	1
central nervous system neuron axonogenesis	8 out of 8380 genes, 0.1%	8 out of 8404 genes, 0.1%	1
intracellular estrogen receptor signaling pathway	8 out of 8380 genes, 0.1%	8 out of 8404 genes, 0.1%	1
regulation of actin filament polymerization	8 out of 8380 genes, 0.1%	8 out of 8404 genes, 0.1%	1
neuron projection regeneration	8 out of 8380 genes, 0.1%	8 out of 8404 genes, 0.1%	1
axon regeneration	8 out of 8380 genes, 0.1%	8 out of 8404 genes, 0.1%	1
developmental induction	8 out of 8380 genes, 0.1%	8 out of 8404 genes, 0.1%	1
positive regulation of protein complex assembly	8 out of 8380 genes, 0.1%	8 out of 8404 genes, 0.1%	1
negative regulation of response to food	8 out of 8380 genes, 0.1%	8 out of 8404 genes, 0.1%	1
negative regulation of response to extracellular stimulus	8 out of 8380 genes, 0.1%	8 out of 8404 genes, 0.1%	1
negative regulation of response to nutrient levels	8 out of 8380 genes, 0.1%	8 out of 8404 genes, 0.1%	1
regulation of synaptic transmission, GABAergic	8 out of 8380 genes, 0.1%	8 out of 8404 genes, 0.1%	1
regulation of protein polymerization	8 out of 8380 genes, 0.1%	8 out of 8404 genes, 0.1%	1
positive regulation of type I interferon production	8 out of 8380 genes, 0.1%	8 out of 8404 genes, 0.1%	1
detection of molecule of bacterial origin	8 out of 8380 genes, 0.1%	8 out of 8404 genes, 0.1%	1
negative regulation of homeostatic process	8 out of 8380 genes, 0.1%	8 out of 8404 genes, 0.1%	1
regulation of polysaccharide biosynthetic process	8 out of 8380 genes, 0.1%	8 out of 8404 genes, 0.1%	1
regulation of organic acid transport	8 out of 8380 genes, 0.1%	8 out of 8404 genes, 0.1%	1
regulation of mast cell activation	8 out of 8380 genes, 0.1%	8 out of 8404 genes, 0.1%	1
regulation of mast cell activation involved in immune response	8 out of 8380 genes, 0.1%	8 out of 8404 genes, 0.1%	1
myeloid cell apoptotic process	8 out of 8380 genes, 0.1%	8 out of 8404 genes, 0.1%	1
multicellular organismal reproductive behavior	8 out of 8380 genes, 0.1%	8 out of 8404 genes, 0.1%	1
regulation of S phase	8 out of 8380 genes, 0.1%	8 out of 8404 genes, 0.1%	1
secretory granule organization	8 out of 8380 genes, 0.1%	8 out of 8404 genes, 0.1%	1
plasma lipoprotein particle assembly	8 out of 8380 genes, 0.1%	8 out of 8404 genes, 0.1%	1
plasma lipoprotein particle clearance	8 out of 8380 genes, 0.1%	8 out of 8404 genes, 0.1%	1
cellular response to reactive oxygen species	8 out of 8380 genes, 0.1%	8 out of 8404 genes, 0.1%	1
response to gonadotropin stimulus	8 out of 8380 genes, 0.1%	8 out of 8404 genes, 0.1%	1
catenin import into nucleus	8 out of 8380 genes, 0.1%	8 out of 8404 genes, 0.1%	1
detection of bacterial lipoprotein	8 out of 8380 genes, 0.1%	8 out of 8404 genes, 0.1%	1
regulation of carbohydrate biosynthetic process	8 out of 8380 genes, 0.1%	8 out of 8404 genes, 0.1%	1
negative regulation of MAP kinase activity	8 out of 8380 genes, 0.1%	8 out of 8404 genes, 0.1%	1
neuronal ion channel clustering	8 out of 8380 genes, 0.1%	8 out of 8404 genes, 0.1%	1
negative regulation of glial cell differentiation	8 out of 8380 genes, 0.1%	8 out of 8404 genes, 0.1%	1
nucleobase biosynthetic process	8 out of 8380 genes, 0.1%	8 out of 8404 genes, 0.1%	1
pigment biosynthetic process	8 out of 8380 genes, 0.1%	8 out of 8404 genes, 0.1%	1
regulation of JAK-STAT cascade	8 out of 8380 genes, 0.1%	8 out of 8404 genes, 0.1%	1
mucosal-associated lymphoid tissue development	8 out of 8380 genes, 0.1%	8 out of 8404 genes, 0.1%	1
organ formation	8 out of 8380 genes, 0.1%	8 out of 8404 genes, 0.1%	1
neuron fate commitment	8 out of 8380 genes, 0.1%	8 out of 8404 genes, 0.1%	1
response to axon injury	8 out of 8380 genes, 0.1%	8 out of 8404 genes, 0.1%	1
regulation of axonogenesis	8 out of 8380 genes, 0.1%	8 out of 8404 genes, 0.1%	1
sensory perception of taste	8 out of 8380 genes, 0.1%	8 out of 8404 genes, 0.1%	1
detection of mechanical stimulus involved in sensory perception	8 out of 8380 genes, 0.1%	8 out of 8404 genes, 0.1%	1
detection of mechanical stimulus	8 out of 8380 genes, 0.1%	8 out of 8404 genes, 0.1%	1
cofactor transport	8 out of 8380 genes, 0.1%	8 out of 8404 genes, 0.1%	1
response to cortisol stimulus	8 out of 8380 genes, 0.1%	8 out of 8404 genes, 0.1%	1
nucleus localization	8 out of 8380 genes, 0.1%	8 out of 8404 genes, 0.1%	1
cardiac cell development	8 out of 8380 genes, 0.1%	8 out of 8404 genes, 0.1%	1
cardiac muscle cell development	8 out of 8380 genes, 0.1%	8 out of 8404 genes, 0.1%	1
bone morphogenesis	8 out of 8380 genes, 0.1%	8 out of 8404 genes, 0.1%	1
lung morphogenesis	8 out of 8380 genes, 0.1%	8 out of 8404 genes, 0.1%	1
cell fate commitment involved in formation of primary germ layer	8 out of 8380 genes, 0.1%	8 out of 8404 genes, 0.1%	1
regulation of extent of cell growth	8 out of 8380 genes, 0.1%	8 out of 8404 genes, 0.1%	1
protein-lipid complex assembly	8 out of 8380 genes, 0.1%	8 out of 8404 genes, 0.1%	1
detection of bacterial lipopeptide	8 out of 8380 genes, 0.1%	8 out of 8404 genes, 0.1%	1
cellular response to biotic stimulus	8 out of 8380 genes, 0.1%	8 out of 8404 genes, 0.1%	1
cellular response to molecule of bacterial origin	8 out of 8380 genes, 0.1%	8 out of 8404 genes, 0.1%	1
cellular response to bacterial lipoprotein	8 out of 8380 genes, 0.1%	8 out of 8404 genes, 0.1%	1
cellular response to bacterial lipopeptide	8 out of 8380 genes, 0.1%	8 out of 8404 genes, 0.1%	1
negative regulation of protein serine/threonine kinase activity	8 out of 8380 genes, 0.1%	8 out of 8404 genes, 0.1%	1
kidney epithelium development	8 out of 8380 genes, 0.1%	8 out of 8404 genes, 0.1%	1
purine-containing compound transmembrane transport	8 out of 8380 genes, 0.1%	8 out of 8404 genes, 0.1%	1
regulation of cell projection organization	80 out of 8380 genes, 1.0%	81 out of 8404 genes, 1.0%	1
regulation of transmembrane transport	79 out of 8380 genes, 0.9%	80 out of 8404 genes, 1.0%	1
cellular divalent inorganic cation homeostasis	79 out of 8380 genes, 0.9%	80 out of 8404 genes, 1.0%	1
divalent inorganic cation homeostasis	79 out of 8380 genes, 0.9%	80 out of 8404 genes, 1.0%	1
chemical homeostasis	376 out of 8380 genes, 4.5%	379 out of 8404 genes, 4.5%	1
cellular calcium ion homeostasis	78 out of 8380 genes, 0.9%	79 out of 8404 genes, 0.9%	1
calcium ion homeostasis	78 out of 8380 genes, 0.9%	79 out of 8404 genes, 0.9%	1
purine-containing compound metabolic process	375 out of 8380 genes, 4.5%	378 out of 8404 genes, 4.5%	1
purine nucleotide metabolic process	371 out of 8380 genes, 4.4%	374 out of 8404 genes, 4.5%	1
ganglioside metabolic process	7 out of 8380 genes, 0.1%	7 out of 8404 genes, 0.1%	1
cellular glucose homeostasis	7 out of 8380 genes, 0.1%	7 out of 8404 genes, 0.1%	1
blastocyst growth	7 out of 8380 genes, 0.1%	7 out of 8404 genes, 0.1%	1
regulation of systemic arterial blood pressure by circulatory renin-angiotensin	7 out of 8380 genes, 0.1%	7 out of 8404 genes, 0.1%	1
lens development in camera-type eye	7 out of 8380 genes, 0.1%	7 out of 8404 genes, 0.1%	1
behavioral defense response	7 out of 8380 genes, 0.1%	7 out of 8404 genes, 0.1%	1
T cell activation involved in immune response	7 out of 8380 genes, 0.1%	7 out of 8404 genes, 0.1%	1
lymphoid progenitor cell differentiation	7 out of 8380 genes, 0.1%	7 out of 8404 genes, 0.1%	1
T cell mediated immunity	7 out of 8380 genes, 0.1%	7 out of 8404 genes, 0.1%	1
somatic diversification of immune receptors via somatic mutation	7 out of 8380 genes, 0.1%	7 out of 8404 genes, 0.1%	1
epithelial cell morphogenesis	7 out of 8380 genes, 0.1%	7 out of 8404 genes, 0.1%	1
glycosaminoglycan biosynthetic process	7 out of 8380 genes, 0.1%	7 out of 8404 genes, 0.1%	1
aminoglycan catabolic process	7 out of 8380 genes, 0.1%	7 out of 8404 genes, 0.1%	1
cellular aldehyde metabolic process	7 out of 8380 genes, 0.1%	7 out of 8404 genes, 0.1%	1
acetyl-CoA biosynthetic process	7 out of 8380 genes, 0.1%	7 out of 8404 genes, 0.1%	1
acetyl-CoA biosynthetic process from pyruvate	7 out of 8380 genes, 0.1%	7 out of 8404 genes, 0.1%	1
protein O-linked glycosylation	7 out of 8380 genes, 0.1%	7 out of 8404 genes, 0.1%	1
tyrosine metabolic process	7 out of 8380 genes, 0.1%	7 out of 8404 genes, 0.1%	1
steroid catabolic process	7 out of 8380 genes, 0.1%	7 out of 8404 genes, 0.1%	1
phosphate ion transport	7 out of 8380 genes, 0.1%	7 out of 8404 genes, 0.1%	1
autophagy	7 out of 8380 genes, 0.1%	7 out of 8404 genes, 0.1%	1
cleavage of cytoskeletal proteins involved in apoptosis	7 out of 8380 genes, 0.1%	7 out of 8404 genes, 0.1%	1
mitochondrial membrane organization	7 out of 8380 genes, 0.1%	7 out of 8404 genes, 0.1%	1
female meiosis	7 out of 8380 genes, 0.1%	7 out of 8404 genes, 0.1%	1
phototransduction	7 out of 8380 genes, 0.1%	7 out of 8404 genes, 0.1%	1
axon cargo transport	7 out of 8380 genes, 0.1%	7 out of 8404 genes, 0.1%	1
nucleoside monophosphate catabolic process	7 out of 8380 genes, 0.1%	7 out of 8404 genes, 0.1%	1
response to fungus	7 out of 8380 genes, 0.1%	7 out of 8404 genes, 0.1%	1
NADH dehydrogenase complex assembly	7 out of 8380 genes, 0.1%	7 out of 8404 genes, 0.1%	1
regulation of G2/M transition of mitotic cell cycle	7 out of 8380 genes, 0.1%	7 out of 8404 genes, 0.1%	1
regulation of muscle cell apoptotic process	7 out of 8380 genes, 0.1%	7 out of 8404 genes, 0.1%	1
phospholipid transport	7 out of 8380 genes, 0.1%	7 out of 8404 genes, 0.1%	1
energy coupled proton transport, down electrochemical gradient	7 out of 8380 genes, 0.1%	7 out of 8404 genes, 0.1%	1
ATP synthesis coupled proton transport	7 out of 8380 genes, 0.1%	7 out of 8404 genes, 0.1%	1
somatic diversification of immunoglobulins	7 out of 8380 genes, 0.1%	7 out of 8404 genes, 0.1%	1
somatic recombination of immunoglobulin gene segments	7 out of 8380 genes, 0.1%	7 out of 8404 genes, 0.1%	1
urea metabolic process	7 out of 8380 genes, 0.1%	7 out of 8404 genes, 0.1%	1
ventral spinal cord development	7 out of 8380 genes, 0.1%	7 out of 8404 genes, 0.1%	1
membrane docking	7 out of 8380 genes, 0.1%	7 out of 8404 genes, 0.1%	1
circadian sleep/wake cycle process	7 out of 8380 genes, 0.1%	7 out of 8404 genes, 0.1%	1
keratinocyte differentiation	7 out of 8380 genes, 0.1%	7 out of 8404 genes, 0.1%	1
regulation of axon extension	7 out of 8380 genes, 0.1%	7 out of 8404 genes, 0.1%	1
negative regulation of actin filament polymerization	7 out of 8380 genes, 0.1%	7 out of 8404 genes, 0.1%	1
positive regulation of microtubule polymerization or depolymerization	7 out of 8380 genes, 0.1%	7 out of 8404 genes, 0.1%	1
negative regulation of protein complex assembly	7 out of 8380 genes, 0.1%	7 out of 8404 genes, 0.1%	1
G2/M transition checkpoint	7 out of 8380 genes, 0.1%	7 out of 8404 genes, 0.1%	1
ARF protein signal transduction	7 out of 8380 genes, 0.1%	7 out of 8404 genes, 0.1%	1
positive regulation of protein binding	7 out of 8380 genes, 0.1%	7 out of 8404 genes, 0.1%	1
regulation of calcium ion transport via store-operated calcium channel activity	7 out of 8380 genes, 0.1%	7 out of 8404 genes, 0.1%	1
negative regulation of protein polymerization	7 out of 8380 genes, 0.1%	7 out of 8404 genes, 0.1%	1
interleukin-1 production	7 out of 8380 genes, 0.1%	7 out of 8404 genes, 0.1%	1
inositol trisphosphate metabolic process	7 out of 8380 genes, 0.1%	7 out of 8404 genes, 0.1%	1
positive regulation of mast cell activation	7 out of 8380 genes, 0.1%	7 out of 8404 genes, 0.1%	1
positive regulation of mast cell activation involved in immune response	7 out of 8380 genes, 0.1%	7 out of 8404 genes, 0.1%	1
cellular polysaccharide biosynthetic process	7 out of 8380 genes, 0.1%	7 out of 8404 genes, 0.1%	1
cellular carbohydrate biosynthetic process	7 out of 8380 genes, 0.1%	7 out of 8404 genes, 0.1%	1
positive regulation of transmembrane transport	7 out of 8380 genes, 0.1%	7 out of 8404 genes, 0.1%	1
sperm-egg recognition	7 out of 8380 genes, 0.1%	7 out of 8404 genes, 0.1%	1
establishment or maintenance of apical/basal cell polarity	7 out of 8380 genes, 0.1%	7 out of 8404 genes, 0.1%	1
purine nucleoside metabolic process	7 out of 8380 genes, 0.1%	7 out of 8404 genes, 0.1%	1
circadian sleep/wake cycle	7 out of 8380 genes, 0.1%	7 out of 8404 genes, 0.1%	1
regulation of circadian rhythm	7 out of 8380 genes, 0.1%	7 out of 8404 genes, 0.1%	1
negative regulation of transcription factor import into nucleus	7 out of 8380 genes, 0.1%	7 out of 8404 genes, 0.1%	1
cellular metabolic compound salvage	7 out of 8380 genes, 0.1%	7 out of 8404 genes, 0.1%	1
regulation of carbohydrate catabolic process	7 out of 8380 genes, 0.1%	7 out of 8404 genes, 0.1%	1
regulation of cellular carbohydrate catabolic process	7 out of 8380 genes, 0.1%	7 out of 8404 genes, 0.1%	1
peroxisomal transport	7 out of 8380 genes, 0.1%	7 out of 8404 genes, 0.1%	1
histone H4 acetylation	7 out of 8380 genes, 0.1%	7 out of 8404 genes, 0.1%	1
positive regulation of cell adhesion	7 out of 8380 genes, 0.1%	7 out of 8404 genes, 0.1%	1
negative regulation of striated muscle tissue development	7 out of 8380 genes, 0.1%	7 out of 8404 genes, 0.1%	1
positive regulation of transcription, DNA-dependent	7 out of 8380 genes, 0.1%	7 out of 8404 genes, 0.1%	1
positive regulation of muscle contraction	7 out of 8380 genes, 0.1%	7 out of 8404 genes, 0.1%	1
purine ribonucleoside metabolic process	7 out of 8380 genes, 0.1%	7 out of 8404 genes, 0.1%	1
vesicle targeting, to, from or within Golgi	7 out of 8380 genes, 0.1%	7 out of 8404 genes, 0.1%	1
negative regulation of muscle organ development	7 out of 8380 genes, 0.1%	7 out of 8404 genes, 0.1%	1
axon extension	7 out of 8380 genes, 0.1%	7 out of 8404 genes, 0.1%	1
oligodendrocyte differentiation	7 out of 8380 genes, 0.1%	7 out of 8404 genes, 0.1%	1
regulation of T cell receptor signaling pathway	7 out of 8380 genes, 0.1%	7 out of 8404 genes, 0.1%	1
regulation of lipoprotein lipase activity	7 out of 8380 genes, 0.1%	7 out of 8404 genes, 0.1%	1
vitamin transport	7 out of 8380 genes, 0.1%	7 out of 8404 genes, 0.1%	1
positive regulation of oxidoreductase activity	7 out of 8380 genes, 0.1%	7 out of 8404 genes, 0.1%	1
mitochondrion localization	7 out of 8380 genes, 0.1%	7 out of 8404 genes, 0.1%	1
canonical Wnt receptor signaling pathway	7 out of 8380 genes, 0.1%	7 out of 8404 genes, 0.1%	1
mesenchymal to epithelial transition	7 out of 8380 genes, 0.1%	7 out of 8404 genes, 0.1%	1
regulation of cell projection assembly	7 out of 8380 genes, 0.1%	7 out of 8404 genes, 0.1%	1
kidney morphogenesis	7 out of 8380 genes, 0.1%	7 out of 8404 genes, 0.1%	1
establishment or maintenance of bipolar cell polarity	7 out of 8380 genes, 0.1%	7 out of 8404 genes, 0.1%	1
response to fatty acid	7 out of 8380 genes, 0.1%	7 out of 8404 genes, 0.1%	1
nitrogen cycle metabolic process	7 out of 8380 genes, 0.1%	7 out of 8404 genes, 0.1%	1
nephron epithelium development	7 out of 8380 genes, 0.1%	7 out of 8404 genes, 0.1%	1
nephron morphogenesis	7 out of 8380 genes, 0.1%	7 out of 8404 genes, 0.1%	1
nephron epithelium morphogenesis	7 out of 8380 genes, 0.1%	7 out of 8404 genes, 0.1%	1
organophosphate biosynthetic process	7 out of 8380 genes, 0.1%	7 out of 8404 genes, 0.1%	1
regulation of calcium ion transmembrane transporter activity	7 out of 8380 genes, 0.1%	7 out of 8404 genes, 0.1%	1
regulation of cation channel activity	7 out of 8380 genes, 0.1%	7 out of 8404 genes, 0.1%	1
multi-organism process	368 out of 8380 genes, 4.4%	371 out of 8404 genes, 4.4%	1
cation homeostasis	202 out of 8380 genes, 2.4%	204 out of 8404 genes, 2.4%	1
response to oxidative stress	75 out of 8380 genes, 0.9%	76 out of 8404 genes, 0.9%	1
G-protein coupled receptor signaling pathway, coupled to cyclic nucleotide second messenger	75 out of 8380 genes, 0.9%	76 out of 8404 genes, 0.9%	1
regulation of Ras GTPase activity	74 out of 8380 genes, 0.9%	75 out of 8404 genes, 0.9%	1
positive regulation of macromolecule metabolic process	198 out of 8380 genes, 2.4%	200 out of 8404 genes, 2.4%	1
non-recombinational repair	6 out of 8380 genes, 0.1%	6 out of 8404 genes, 0.1%	1
ureteric bud development	6 out of 8380 genes, 0.1%	6 out of 8404 genes, 0.1%	1
morphogenesis of a polarized epithelium	6 out of 8380 genes, 0.1%	6 out of 8404 genes, 0.1%	1
establishment of lymphocyte polarity	6 out of 8380 genes, 0.1%	6 out of 8404 genes, 0.1%	1
release of cytochrome c from mitochondria	6 out of 8380 genes, 0.1%	6 out of 8404 genes, 0.1%	1
negative regulation of leukocyte mediated cytotoxicity	6 out of 8380 genes, 0.1%	6 out of 8404 genes, 0.1%	1
neurological system process involved in regulation of systemic arterial blood pressure	6 out of 8380 genes, 0.1%	6 out of 8404 genes, 0.1%	1
regulation of angiotensin levels in blood	6 out of 8380 genes, 0.1%	6 out of 8404 genes, 0.1%	1
alpha-beta T cell activation involved in immune response	6 out of 8380 genes, 0.1%	6 out of 8404 genes, 0.1%	1
T cell differentiation involved in immune response	6 out of 8380 genes, 0.1%	6 out of 8404 genes, 0.1%	1
alpha-beta T cell differentiation involved in immune response	6 out of 8380 genes, 0.1%	6 out of 8404 genes, 0.1%	1
CD4-positive, alpha-beta T cell differentiation involved in immune response	6 out of 8380 genes, 0.1%	6 out of 8404 genes, 0.1%	1
acute inflammatory response to antigenic stimulus	6 out of 8380 genes, 0.1%	6 out of 8404 genes, 0.1%	1
regulation of tolerance induction	6 out of 8380 genes, 0.1%	6 out of 8404 genes, 0.1%	1
positive regulation of tolerance induction	6 out of 8380 genes, 0.1%	6 out of 8404 genes, 0.1%	1
negative regulation of production of molecular mediator of immune response	6 out of 8380 genes, 0.1%	6 out of 8404 genes, 0.1%	1
negative regulation of cytokine production involved in immune response	6 out of 8380 genes, 0.1%	6 out of 8404 genes, 0.1%	1
glycogen biosynthetic process	6 out of 8380 genes, 0.1%	6 out of 8404 genes, 0.1%	1
glycogen catabolic process	6 out of 8380 genes, 0.1%	6 out of 8404 genes, 0.1%	1
N-acetylglucosamine metabolic process	6 out of 8380 genes, 0.1%	6 out of 8404 genes, 0.1%	1
ethanol metabolic process	6 out of 8380 genes, 0.1%	6 out of 8404 genes, 0.1%	1
glycolysis	6 out of 8380 genes, 0.1%	6 out of 8404 genes, 0.1%	1
chromatin assembly or disassembly	6 out of 8380 genes, 0.1%	6 out of 8404 genes, 0.1%	1
chromatin silencing	6 out of 8380 genes, 0.1%	6 out of 8404 genes, 0.1%	1
glycine metabolic process	6 out of 8380 genes, 0.1%	6 out of 8404 genes, 0.1%	1
protein targeting to peroxisome	6 out of 8380 genes, 0.1%	6 out of 8404 genes, 0.1%	1
unsaturated fatty acid biosynthetic process	6 out of 8380 genes, 0.1%	6 out of 8404 genes, 0.1%	1
glutathione metabolic process	6 out of 8380 genes, 0.1%	6 out of 8404 genes, 0.1%	1
purine nucleobase transport	6 out of 8380 genes, 0.1%	6 out of 8404 genes, 0.1%	1
meiotic prophase I	6 out of 8380 genes, 0.1%	6 out of 8404 genes, 0.1%	1
leukocyte cell-cell adhesion	6 out of 8380 genes, 0.1%	6 out of 8404 genes, 0.1%	1
signal complex assembly	6 out of 8380 genes, 0.1%	6 out of 8404 genes, 0.1%	1
glutamate receptor signaling pathway	6 out of 8380 genes, 0.1%	6 out of 8404 genes, 0.1%	1
glucocorticoid metabolic process	6 out of 8380 genes, 0.1%	6 out of 8404 genes, 0.1%	1
purine nucleoside diphosphate metabolic process	6 out of 8380 genes, 0.1%	6 out of 8404 genes, 0.1%	1
pyrimidine nucleoside triphosphate metabolic process	6 out of 8380 genes, 0.1%	6 out of 8404 genes, 0.1%	1
pyrimidine nucleoside triphosphate biosynthetic process	6 out of 8380 genes, 0.1%	6 out of 8404 genes, 0.1%	1
pyrimidine ribonucleoside triphosphate metabolic process	6 out of 8380 genes, 0.1%	6 out of 8404 genes, 0.1%	1
pyrimidine ribonucleoside triphosphate biosynthetic process	6 out of 8380 genes, 0.1%	6 out of 8404 genes, 0.1%	1
glucan biosynthetic process	6 out of 8380 genes, 0.1%	6 out of 8404 genes, 0.1%	1
glucan catabolic process	6 out of 8380 genes, 0.1%	6 out of 8404 genes, 0.1%	1
phenylpropanoid metabolic process	6 out of 8380 genes, 0.1%	6 out of 8404 genes, 0.1%	1
regulation of glycoprotein biosynthetic process	6 out of 8380 genes, 0.1%	6 out of 8404 genes, 0.1%	1
positive regulation of endothelial cell migration	6 out of 8380 genes, 0.1%	6 out of 8404 genes, 0.1%	1
regulation of alkaline phosphatase activity	6 out of 8380 genes, 0.1%	6 out of 8404 genes, 0.1%	1
regulation of myotube differentiation	6 out of 8380 genes, 0.1%	6 out of 8404 genes, 0.1%	1
cholesterol storage	6 out of 8380 genes, 0.1%	6 out of 8404 genes, 0.1%	1
regulation of lipoprotein particle clearance	6 out of 8380 genes, 0.1%	6 out of 8404 genes, 0.1%	1
oligodendrocyte development	6 out of 8380 genes, 0.1%	6 out of 8404 genes, 0.1%	1
glutamate secretion	6 out of 8380 genes, 0.1%	6 out of 8404 genes, 0.1%	1
snRNA metabolic process	6 out of 8380 genes, 0.1%	6 out of 8404 genes, 0.1%	1
axon choice point recognition	6 out of 8380 genes, 0.1%	6 out of 8404 genes, 0.1%	1
stem cell division	6 out of 8380 genes, 0.1%	6 out of 8404 genes, 0.1%	1
regulation of calcium ion-dependent exocytosis	6 out of 8380 genes, 0.1%	6 out of 8404 genes, 0.1%	1
protein-cofactor linkage	6 out of 8380 genes, 0.1%	6 out of 8404 genes, 0.1%	1
protein prenylation	6 out of 8380 genes, 0.1%	6 out of 8404 genes, 0.1%	1
cerebellum development	6 out of 8380 genes, 0.1%	6 out of 8404 genes, 0.1%	1
olfactory bulb development	6 out of 8380 genes, 0.1%	6 out of 8404 genes, 0.1%	1
regulation of cell-cell adhesion	6 out of 8380 genes, 0.1%	6 out of 8404 genes, 0.1%	1
dormancy process	6 out of 8380 genes, 0.1%	6 out of 8404 genes, 0.1%	1
positive regulation of blood coagulation	6 out of 8380 genes, 0.1%	6 out of 8404 genes, 0.1%	1
chromosome condensation	6 out of 8380 genes, 0.1%	6 out of 8404 genes, 0.1%	1
negative regulation of cell migration	6 out of 8380 genes, 0.1%	6 out of 8404 genes, 0.1%	1
regulation of histone modification	6 out of 8380 genes, 0.1%	6 out of 8404 genes, 0.1%	1
regulation of histone methylation	6 out of 8380 genes, 0.1%	6 out of 8404 genes, 0.1%	1
negative regulation of cell killing	6 out of 8380 genes, 0.1%	6 out of 8404 genes, 0.1%	1
negative regulation of neurological system process	6 out of 8380 genes, 0.1%	6 out of 8404 genes, 0.1%	1
regulation of nuclease activity	6 out of 8380 genes, 0.1%	6 out of 8404 genes, 0.1%	1
negative regulation of lipid transport	6 out of 8380 genes, 0.1%	6 out of 8404 genes, 0.1%	1
negative regulation of sterol transport	6 out of 8380 genes, 0.1%	6 out of 8404 genes, 0.1%	1
positive regulation of monooxygenase activity	6 out of 8380 genes, 0.1%	6 out of 8404 genes, 0.1%	1
mast cell homeostasis	6 out of 8380 genes, 0.1%	6 out of 8404 genes, 0.1%	1
mast cell apoptotic process	6 out of 8380 genes, 0.1%	6 out of 8404 genes, 0.1%	1
immature T cell proliferation	6 out of 8380 genes, 0.1%	6 out of 8404 genes, 0.1%	1
immature T cell proliferation in thymus	6 out of 8380 genes, 0.1%	6 out of 8404 genes, 0.1%	1
cell adhesion mediated by integrin	6 out of 8380 genes, 0.1%	6 out of 8404 genes, 0.1%	1
primary alcohol metabolic process	6 out of 8380 genes, 0.1%	6 out of 8404 genes, 0.1%	1
response to tumor necrosis factor	6 out of 8380 genes, 0.1%	6 out of 8404 genes, 0.1%	1
negative regulation of T cell proliferation	6 out of 8380 genes, 0.1%	6 out of 8404 genes, 0.1%	1
positive regulation of protein import into nucleus	6 out of 8380 genes, 0.1%	6 out of 8404 genes, 0.1%	1
tyrosine phosphorylation of Stat1 protein	6 out of 8380 genes, 0.1%	6 out of 8404 genes, 0.1%	1
regulation of circadian sleep/wake cycle	6 out of 8380 genes, 0.1%	6 out of 8404 genes, 0.1%	1
regulation of phosphoprotein phosphatase activity	6 out of 8380 genes, 0.1%	6 out of 8404 genes, 0.1%	1
positive regulation of cellular component biogenesis	6 out of 8380 genes, 0.1%	6 out of 8404 genes, 0.1%	1
cellular polysaccharide catabolic process	6 out of 8380 genes, 0.1%	6 out of 8404 genes, 0.1%	1
cellular carbohydrate catabolic process	6 out of 8380 genes, 0.1%	6 out of 8404 genes, 0.1%	1
disruption of cells of other organism	6 out of 8380 genes, 0.1%	6 out of 8404 genes, 0.1%	1
regulation of T-helper cell differentiation	6 out of 8380 genes, 0.1%	6 out of 8404 genes, 0.1%	1
negative regulation of gene expression, epigenetic	6 out of 8380 genes, 0.1%	6 out of 8404 genes, 0.1%	1
diacylglycerol metabolic process	6 out of 8380 genes, 0.1%	6 out of 8404 genes, 0.1%	1
positive regulation of alpha-beta T cell activation	6 out of 8380 genes, 0.1%	6 out of 8404 genes, 0.1%	1
Golgi vesicle budding	6 out of 8380 genes, 0.1%	6 out of 8404 genes, 0.1%	1
Golgi transport vesicle coating	6 out of 8380 genes, 0.1%	6 out of 8404 genes, 0.1%	1
neuron fate specification	6 out of 8380 genes, 0.1%	6 out of 8404 genes, 0.1%	1
regulation of catecholamine secretion	6 out of 8380 genes, 0.1%	6 out of 8404 genes, 0.1%	1
negative regulation of lymphocyte proliferation	6 out of 8380 genes, 0.1%	6 out of 8404 genes, 0.1%	1
regulation of phagocytosis	6 out of 8380 genes, 0.1%	6 out of 8404 genes, 0.1%	1
positive regulation of phagocytosis	6 out of 8380 genes, 0.1%	6 out of 8404 genes, 0.1%	1
negative regulation of synaptic transmission	6 out of 8380 genes, 0.1%	6 out of 8404 genes, 0.1%	1
synapse organization	6 out of 8380 genes, 0.1%	6 out of 8404 genes, 0.1%	1
coagulation	6 out of 8380 genes, 0.1%	6 out of 8404 genes, 0.1%	1
positive regulation of coagulation	6 out of 8380 genes, 0.1%	6 out of 8404 genes, 0.1%	1
multicellular organismal movement	6 out of 8380 genes, 0.1%	6 out of 8404 genes, 0.1%	1
detection of chemical stimulus involved in sensory perception	6 out of 8380 genes, 0.1%	6 out of 8404 genes, 0.1%	1
negative regulation of secretion	6 out of 8380 genes, 0.1%	6 out of 8404 genes, 0.1%	1
positive regulation of DNA metabolic process	6 out of 8380 genes, 0.1%	6 out of 8404 genes, 0.1%	1
regulation of helicase activity	6 out of 8380 genes, 0.1%	6 out of 8404 genes, 0.1%	1
negative regulation of muscle cell differentiation	6 out of 8380 genes, 0.1%	6 out of 8404 genes, 0.1%	1
negative regulation of cellular component movement	6 out of 8380 genes, 0.1%	6 out of 8404 genes, 0.1%	1
prophase	6 out of 8380 genes, 0.1%	6 out of 8404 genes, 0.1%	1
interaction with symbiont	6 out of 8380 genes, 0.1%	6 out of 8404 genes, 0.1%	1
disruption of cells of other organism involved in symbiotic interaction	6 out of 8380 genes, 0.1%	6 out of 8404 genes, 0.1%	1
negative regulation of transmission of nerve impulse	6 out of 8380 genes, 0.1%	6 out of 8404 genes, 0.1%	1
response to lipoprotein stimulus	6 out of 8380 genes, 0.1%	6 out of 8404 genes, 0.1%	1
convergent extension	6 out of 8380 genes, 0.1%	6 out of 8404 genes, 0.1%	1
regulation of postsynaptic membrane potential	6 out of 8380 genes, 0.1%	6 out of 8404 genes, 0.1%	1
regulation of angiotensin metabolic process	6 out of 8380 genes, 0.1%	6 out of 8404 genes, 0.1%	1
female mating behavior	6 out of 8380 genes, 0.1%	6 out of 8404 genes, 0.1%	1
regulation of transcription initiation from RNA polymerase II promoter	6 out of 8380 genes, 0.1%	6 out of 8404 genes, 0.1%	1
cardiac septum morphogenesis	6 out of 8380 genes, 0.1%	6 out of 8404 genes, 0.1%	1
tube lumen cavitation	6 out of 8380 genes, 0.1%	6 out of 8404 genes, 0.1%	1
ureteric bud morphogenesis	6 out of 8380 genes, 0.1%	6 out of 8404 genes, 0.1%	1
ectodermal placode formation	6 out of 8380 genes, 0.1%	6 out of 8404 genes, 0.1%	1
renal tubule development	6 out of 8380 genes, 0.1%	6 out of 8404 genes, 0.1%	1
response to lipoteichoic acid	6 out of 8380 genes, 0.1%	6 out of 8404 genes, 0.1%	1
response to interleukin-1	6 out of 8380 genes, 0.1%	6 out of 8404 genes, 0.1%	1
ectodermal placode development	6 out of 8380 genes, 0.1%	6 out of 8404 genes, 0.1%	1
ectodermal placode morphogenesis	6 out of 8380 genes, 0.1%	6 out of 8404 genes, 0.1%	1
pyrimidine-containing compound catabolic process	6 out of 8380 genes, 0.1%	6 out of 8404 genes, 0.1%	1
protein localization to peroxisome	6 out of 8380 genes, 0.1%	6 out of 8404 genes, 0.1%	1
establishment of protein localization to peroxisome	6 out of 8380 genes, 0.1%	6 out of 8404 genes, 0.1%	1
regulation of triglyceride metabolic process	6 out of 8380 genes, 0.1%	6 out of 8404 genes, 0.1%	1
positive regulation of intracellular protein transport	6 out of 8380 genes, 0.1%	6 out of 8404 genes, 0.1%	1
apoptotic signaling pathway	6 out of 8380 genes, 0.1%	6 out of 8404 genes, 0.1%	1
prenylation	6 out of 8380 genes, 0.1%	6 out of 8404 genes, 0.1%	1
positive regulation of hemostasis	6 out of 8380 genes, 0.1%	6 out of 8404 genes, 0.1%	1
primary amino compound metabolic process	6 out of 8380 genes, 0.1%	6 out of 8404 genes, 0.1%	1
regulation of DNA-dependent transcription, initiation	6 out of 8380 genes, 0.1%	6 out of 8404 genes, 0.1%	1
negative regulation of cell motility	6 out of 8380 genes, 0.1%	6 out of 8404 genes, 0.1%	1
regulation of skeletal muscle cell differentiation	6 out of 8380 genes, 0.1%	6 out of 8404 genes, 0.1%	1
negative regulation of cellular component organization	68 out of 8380 genes, 0.8%	69 out of 8404 genes, 0.8%	1
regulation of vesicle-mediated transport	68 out of 8380 genes, 0.8%	69 out of 8404 genes, 0.8%	1
regulation of transferase activity	187 out of 8380 genes, 2.2%	189 out of 8404 genes, 2.2%	1
homeostatic process	529 out of 8380 genes, 6.3%	533 out of 8404 genes, 6.3%	1
ribosome biogenesis	66 out of 8380 genes, 0.8%	67 out of 8404 genes, 0.8%	1
cytosolic calcium ion homeostasis	66 out of 8380 genes, 0.8%	67 out of 8404 genes, 0.8%	1
regulation of kinase activity	182 out of 8380 genes, 2.2%	184 out of 8404 genes, 2.2%	1
biosynthetic process	1193 out of 8380 genes, 14.2%	1200 out of 8404 genes, 14.3%	1
ameboidal cell migration	64 out of 8380 genes, 0.8%	65 out of 8404 genes, 0.8%	1
protein import into nucleus, translocation	5 out of 8380 genes, 0.1%	5 out of 8404 genes, 0.1%	1
DNA replication checkpoint	5 out of 8380 genes, 0.1%	5 out of 8404 genes, 0.1%	1
S phase of mitotic cell cycle	5 out of 8380 genes, 0.1%	5 out of 8404 genes, 0.1%	1
G2/M transition of mitotic cell cycle	5 out of 8380 genes, 0.1%	5 out of 8404 genes, 0.1%	1
sulfur amino acid biosynthetic process	5 out of 8380 genes, 0.1%	5 out of 8404 genes, 0.1%	1
alternative nuclear mRNA splicing, via spliceosome	5 out of 8380 genes, 0.1%	5 out of 8404 genes, 0.1%	1
branching involved in ureteric bud morphogenesis	5 out of 8380 genes, 0.1%	5 out of 8404 genes, 0.1%	1
temperature homeostasis	5 out of 8380 genes, 0.1%	5 out of 8404 genes, 0.1%	1
long-chain fatty acid metabolic process	5 out of 8380 genes, 0.1%	5 out of 8404 genes, 0.1%	1
establishment of planar polarity	5 out of 8380 genes, 0.1%	5 out of 8404 genes, 0.1%	1
B cell apoptotic process	5 out of 8380 genes, 0.1%	5 out of 8404 genes, 0.1%	1
placenta development	5 out of 8380 genes, 0.1%	5 out of 8404 genes, 0.1%	1
negative regulation of cytokine-mediated signaling pathway	5 out of 8380 genes, 0.1%	5 out of 8404 genes, 0.1%	1
renal system process involved in regulation of blood volume	5 out of 8380 genes, 0.1%	5 out of 8404 genes, 0.1%	1
regulation of systemic arterial blood pressure by norepinephrine-epinephrine	5 out of 8380 genes, 0.1%	5 out of 8404 genes, 0.1%	1
regulation of the force of heart contraction	5 out of 8380 genes, 0.1%	5 out of 8404 genes, 0.1%	1
regulation of sodium ion transport	5 out of 8380 genes, 0.1%	5 out of 8404 genes, 0.1%	1
cell migration involved in sprouting angiogenesis	5 out of 8380 genes, 0.1%	5 out of 8404 genes, 0.1%	1
larval development	5 out of 8380 genes, 0.1%	5 out of 8404 genes, 0.1%	1
somatic recombination of immunoglobulin genes involved in immune response	5 out of 8380 genes, 0.1%	5 out of 8404 genes, 0.1%	1
somatic diversification of immunoglobulins involved in immune response	5 out of 8380 genes, 0.1%	5 out of 8404 genes, 0.1%	1
natural killer cell mediated immunity	5 out of 8380 genes, 0.1%	5 out of 8404 genes, 0.1%	1
organ or tissue specific immune response	5 out of 8380 genes, 0.1%	5 out of 8404 genes, 0.1%	1
response to tumor cell	5 out of 8380 genes, 0.1%	5 out of 8404 genes, 0.1%	1
CD4-positive, CD25-positive, alpha-beta regulatory T cell differentiation	5 out of 8380 genes, 0.1%	5 out of 8404 genes, 0.1%	1
T cell cytokine production	5 out of 8380 genes, 0.1%	5 out of 8404 genes, 0.1%	1
immunoglobulin production involved in immunoglobulin mediated immune response	5 out of 8380 genes, 0.1%	5 out of 8404 genes, 0.1%	1
hypersensitivity	5 out of 8380 genes, 0.1%	5 out of 8404 genes, 0.1%	1
arachidonic acid metabolite production involved in inflammatory response	5 out of 8380 genes, 0.1%	5 out of 8404 genes, 0.1%	1
monocyte chemotaxis	5 out of 8380 genes, 0.1%	5 out of 8404 genes, 0.1%	1
regulation of T cell tolerance induction	5 out of 8380 genes, 0.1%	5 out of 8404 genes, 0.1%	1
positive regulation of T cell tolerance induction	5 out of 8380 genes, 0.1%	5 out of 8404 genes, 0.1%	1
regulation of type 2 immune response	5 out of 8380 genes, 0.1%	5 out of 8404 genes, 0.1%	1
regulation of the force of heart contraction by chemical signal	5 out of 8380 genes, 0.1%	5 out of 8404 genes, 0.1%	1
cardiac chamber formation	5 out of 8380 genes, 0.1%	5 out of 8404 genes, 0.1%	1
positive regulation of blood pressure by epinephrine-norepinephrine	5 out of 8380 genes, 0.1%	5 out of 8404 genes, 0.1%	1
regulation of glycolysis	5 out of 8380 genes, 0.1%	5 out of 8404 genes, 0.1%	1
base-excision repair	5 out of 8380 genes, 0.1%	5 out of 8404 genes, 0.1%	1
mRNA export from nucleus	5 out of 8380 genes, 0.1%	5 out of 8404 genes, 0.1%	1
protein monoubiquitination	5 out of 8380 genes, 0.1%	5 out of 8404 genes, 0.1%	1
lysine metabolic process	5 out of 8380 genes, 0.1%	5 out of 8404 genes, 0.1%	1
L-serine metabolic process	5 out of 8380 genes, 0.1%	5 out of 8404 genes, 0.1%	1
tryptophan metabolic process	5 out of 8380 genes, 0.1%	5 out of 8404 genes, 0.1%	1
polyamine metabolic process	5 out of 8380 genes, 0.1%	5 out of 8404 genes, 0.1%	1
cotranslational protein targeting to membrane	5 out of 8380 genes, 0.1%	5 out of 8404 genes, 0.1%	1
protein targeting to vacuole	5 out of 8380 genes, 0.1%	5 out of 8404 genes, 0.1%	1
phosphatidylcholine biosynthetic process	5 out of 8380 genes, 0.1%	5 out of 8404 genes, 0.1%	1
chloride transport	5 out of 8380 genes, 0.1%	5 out of 8404 genes, 0.1%	1
intra-Golgi vesicle-mediated transport	5 out of 8380 genes, 0.1%	5 out of 8404 genes, 0.1%	1
anti-apoptosis	5 out of 8380 genes, 0.1%	5 out of 8404 genes, 0.1%	1
activation of cysteine-type endopeptidase activity involved in apoptotic process	5 out of 8380 genes, 0.1%	5 out of 8404 genes, 0.1%	1
substrate-dependent cell migration	5 out of 8380 genes, 0.1%	5 out of 8404 genes, 0.1%	1
[truncated: 1,312 more rows]
